# Supplementary material for: The role of the amygdala in depression: a bibliometric analysis (2015–2024)
Source: Front Psychiatry. 2025 Nov 13;16:1642936. doi: 10.3389/fpsyt.2025.1642936 (PMC12657443; doi:10.3389/fpsyt.2025.1642936)
Supplement: Supplementary file 1 [file DataSheet1.zip]

Archive with 1 entries (1 files):
- Bibliometrix-Export-File-2025-04-27.csv.csv
