# Supplementary material for: The role of the amygdala in depression: a bibliometric analysis (2015–2024)
Source: Front Psychiatry. 2025 Nov 13;16:1642936. doi: 10.3389/fpsyt.2025.1642936 (PMC12657443; doi:10.3389/fpsyt.2025.1642936)
Supplement: Supplementary file 1 [file DataSheet1.zip › Bibliometrix-Export-File-2025-04-27.csv.csv]

AU	AF	CR	AB	C1	DE	DI	DT	ID	IS	J9	JI	LA	OA	PU	PY	RP	SO	TC	TI	UT	VL	C1raw	DB	AB_raw	TI_raw	DE_raw	AU_UN	AU1_UN	AU_UN_NR	SR_FULL	SR
BARTSCH CJ;NORDMAN JC	BARTSCH, CAITLYN J.;NORDMAN, JACOB C.	ALI F, 2020, NAT COMMUN, V11, DOI 10.1038/S41467-019-13809-8;AMERIO A, 2018, EUR PSYCHIAT, V54, P85, DOI 10.1016/J.EURPSY.2018.07.012;AUTRY AE, 2011, NATURE, V475, P91, DOI 10.1038/NATURE10130;BACQ A, 2020, MOL PSYCHIATR, V25, P2144, DOI 10.1038/S41380-018-0132-3;BALLARD C, 2006, COCHRANE DB SYST REV, DOI 10.1002/14651858.CD003476.PUB2;BALLARD C, 2008, INT REV PSYCHIATR, V20, P396, DOI 10.1080/09…	TREATMENT OPTIONS FOR CHRONICALLY AGGRESSIVE INDIVIDUALS REMAIN LIMITED DESPITE RECENT MEDICAL ADVANCES. TRADITIONAL PHARMACOLOGICAL AGENTS USED TO TREAT AGGRESSION, SUCH AS ATYPICAL ANTIPSYCHOTICS, HAVE LIMITED EFFICACY AND ARE OFTEN REPLETE WITH DANGEROUS SIDE EFFECTS. THE NON-COMPETITIVE NMDAR ANTAGONISTS KETAMINE AND MEMANTINE ARE PROMISING ALTERNATIVES, BUT THEIR EFFECTS APPEAR TO BE HIGHLY …	UNIV SOUTHERN ILLINOIS CARBONDALE, DEPT PHYSIOL, CARBONDALE, IL USA.; UNIV SOUTHERN ILLINOIS, DEPT PHYSIOL, SCH MED, CARBONDALE, IL 62702 USA.;	AGGRESSION; EARLY LIFE STRESS; NMDA RECEPTOR; MEDIAL AMYGDALA; SYNAPTIC PLASTICITY; KETAMINE; MEMANTINE	10.3389/fnbeh.2022.938044	ARTICLE	TREATMENT-RESISTANT DEPRESSION; CHANNEL BLOCKERS MEMANTINE; BRIEF SCREENING INSTRUMENT; SEVERE ALZHEIMERS-DISEASE; DEFENSIVE RAGE BEHAVIOR; EMERGENCY-DEPARTMENT; DOUBLE-BLIND; VENTROMEDIAL HYPOTHALAMUS; MORPHINE-WITHDRAWAL; PSYCHOTIC SYMPTOMS	NA	FRONT BEHAV NEUROSCI	FRONT. BEHAV. NEUROSCI.	ENGLISH	GOLD, GREEN PUBLISHED	FRONTIERS MEDIA SA	2022	NORDMAN, JC (CORRESPONDING AUTHOR), UNIV SOUTHERN ILLINOIS, DEPT PHYSIOL, SCH MED, CARBONDALE, IL 62702 USA.	FRONTIERS IN BEHAVIORAL NEUROSCIENCE	5	PROMISES AND PITFALLS OF NMDA RECEPTOR ANTAGONISTS IN TREATING VIOLENT AGGRESSION	WOS:000892084100001	16	[BARTSCH, CAITLYN J.] UNIV SOUTHERN ILLINOIS CARBONDALE, DEPT PHYSIOL, CARBONDALE, IL USA. [NORDMAN, JACOB C.] UNIV SOUTHERN ILLINOIS, DEPT PHYSIOL, SCH MED, CARBONDALE, IL 62702 USA.	ISI	Treatment options for chronically aggressive individuals remain limited despite recent medical advances. Traditional pharmacological agents used to treat aggression, such as atypical antipsychotics, have limited efficacy and are often replete with dangerous side effects. The non-competitive NMDAR antagonists ketamine and memantine are promising alternatives, but their effects appear to be highly …	Promises and Pitfalls of NMDA Receptor Antagonists in Treating Violent Aggression	aggression; early life stress; NMDA receptor; medial amygdala; synaptic plasticity; ketamine; memantine	UNIV SOUTHERN ILLINOIS CARBONDALE;UNIV SOUTHERN ILLINOIS	UNIV SOUTHERN ILLINOIS	NA	BARTSCH CJ, 2022, FRONT BEHAV NEUROSCI	BARTSCH CJ, 2022, FRONT BEHAV NEUROSCI
ALBRECHET-SOUZA L;VIOLA TW;GRASSI-OLIVEIRA R;MICZEK KA;DE ALMEIDA RMM	ALBRECHET-SOUZA, LUCAS;VIOLA, THIAGO W.;GRASSI-OLIVEIRA, RODRIGO;MICZEK, KLAUS A.;DE ALMEIDA, ROSA M. M.	ALBRECHET-SOUZA L, 2015, ALCOHOL CLIN EXP RES, V39, P1609, DOI 10.1111/ACER.12825;ANONYMOUS, 2013, SUBSTANCE-RELATED AND ADDICTIVE DISORDERS IN DIAGNOSTIC AND STATISTICAL MANUAL OF MENTAL DISORDERS, V5TH, DOI DOI 10.1176/APPI.BOOKS.9780890425596, 10.1176/APPI.BOOKS.9780890425596;BALDWIN HA, 1991, PSYCHOPHARMACOLOGY, V103, P227, DOI 10.1007/BF02244208;BALE TL, 2004, ANNU REV PHARMACOL, V44, P525, …	STRESS EXPOSURE HAS BEEN IDENTIFIED AS ONE RISK FACTOR FOR ALCOHOL ABUSE THAT MAY FACILITATE THE TRANSITION FROM SOCIAL OR REGULATED USE TO THE DEVELOPMENT OF ALCOHOL DEPENDENCE. PRECLINICAL STUDIES HAVE SHOWN THAT DYSREGULATION OF THE CORTICOTROPIN RELEASING FACTOR (CRF) NEUROTRANSMISSION HAS BEEN IMPLICATED IN STRESS-RELATED PSYCHOPATHOLOGIES SUCH AS DEPRESSION AND ANXIETY, AND MAY AFFECT ALCOH…	UNIV FED RIO GRANDE DO SUL, INST PSYCHOL, PORTO ALEGRE, RS, BRAZIL.; PONTIFICIA UNIV CATOLICA RIO GRANDE DO SUL, DCNL, PORTO ALEGRE, RS, BRAZIL.; PONTIFICIA UNIV CATOLICA RIO GRANDE DO SUL, BRAIN INST INSCER, PORTO ALEGRE, RS, BRAZIL.; TUFTS UNIV, DEPT PSYCHOL, MEDFORD, MA 02155 USA.; TUFTS UNIV, DEPT NEUROSCI, MEDFORD, MA 02155 USA.;	ALCOHOL; ELEVATED PLUS-MAZE; TAIL SUSPENSION TEST; ANXIETY; EXTENDED AMYGDALA; BNST; CRF; CRF RECEPTORS	10.3389/fphar.2017.00762	ARTICLE	VENTRAL TEGMENTAL AREA; EXTENDED AMYGDALA; C57BL/6J MICE; CHRONIC STRESS; PARAVENTRICULAR NUCLEUS; RECEPTOR ANTAGONISTS; PRECLINICAL EVIDENCE; ETHANOL-CONSUMPTION; ACCUMBAL DOPAMINE; CRF1 RECEPTORS	NA	FRONT PHARMACOL	FRONT. PHARMACOL.	ENGLISH	GOLD, GREEN PUBLISHED	FRONTIERS MEDIA SA	2017	ALBRECHET-SOUZA, L (CORRESPONDING AUTHOR), UNIV FED RIO GRANDE DO SUL, INST PSYCHOL, PORTO ALEGRE, RS, BRAZIL.	FRONTIERS IN PHARMACOLOGY	23	CORTICOTROPIN RELEASING FACTOR IN THE BED NUCLEUS OF THE STRIA TERMINALIS IN SOCIALLY DEFEATED AND NON-STRESSED MICE WITH A HISTORY OF CHRONIC ALCOHOL INTAKE	WOS:000413540100001	8	[ALBRECHET-SOUZA, LUCAS; DE ALMEIDA, ROSA M. M.] UNIV FED RIO GRANDE DO SUL, INST PSYCHOL, PORTO ALEGRE, RS, BRAZIL. [VIOLA, THIAGO W.; GRASSI-OLIVEIRA, RODRIGO] PONTIFICIA UNIV CATOLICA RIO GRANDE DO SUL, DCNL, PORTO ALEGRE, RS, BRAZIL. [VIOLA, THIAGO W.; GRASSI-OLIVEIRA, RODRIGO] PONTIFICIA UNIV CATOLICA RIO GRANDE DO SUL, BRAIN INST INSCER, PORTO ALEGRE, RS, BRAZIL. [MICZEK, KLAUS A.] TUFTS UN…	ISI	Stress exposure has been identified as one risk factor for alcohol abuse that may facilitate the transition from social or regulated use to the development of alcohol dependence. Preclinical studies have shown that dysregulation of the corticotropin releasing factor (CRF) neurotransmission has been implicated in stress-related psychopathologies such as depression and anxiety, and may affect alcoh…	Corticotropin Releasing Factor in the Bed Nucleus of the Stria Terminalis in Socially Defeated and Non-stressed Mice with a History of Chronic Alcohol Intake	alcohol; elevated plus-maze; tail suspension test; anxiety; extended amygdala; BNST; CRF; CRF receptors	UNIVERSIDADE FEDERAL DO RIO GRANDE DO SUL;PONTIFICIA UNIVERSIDADE CATOLICA DO RIO GRANDE DO SUL;PONTIFICIA UNIVERSIDADE CATOLICA DO RIO GRANDE DO SUL;TUFTS UNIVERSITY;TUFTS UNIVERSITY	UNIV FED RIO GRANDE DO SUL	NA	ALBRECHET-SOUZA L, 2017, FRONT PHARMACOL	ALBRECHET-SOUZA L, 2017, FRONT PHARMACOL
ZHANG YP;WANG HY;ZHANG C;LIU BP;PENG ZL;LI YY;LI FM;SONG C	ZHANG, YONG-PING;WANG, HAO-YIN;ZHANG, CAI;LIU, BAI-PING;PENG, ZHI-LAN;LI, YU-YU;LI, FENG-MING;SONG, CAI	ABEL EL, 1991, PHYSIOL BEHAV, V50, P151, DOI 10.1016/0031-9384(91)90513-N;ACHESON A, 1995, NATURE, V374, P450, DOI 10.1038/374450A0;AIRAKSINEN MS, 2002, NAT REV NEUROSCI, V3, P383, DOI 10.1038/NRN812;AMUNTS K, 2005, ANAT EMBRYOL, V210, P343, DOI 10.1007/S00429-005-0025-5;ANACKER C, 2013, NEUROPSYCHOPHARMACOL, V38, P872, DOI 10.1038/NPP.2012.253;BARBOSA IG, 2011, NEUROSCI LETT, V502, P103, DOI 10.…	INCREASED PROINFLAMMATORY CYTOKINES, SUCH AS INTERLEUKIN (IL)-L BETA, MAY PLAY AN IMPORTANT ROLE IN THE ETIOLOGY OF DEPRESSION BECAUSE THEY CAUSE THE HYPOTHALAMIC-PITUITARY-ADRENAL AXIS TO RELEASE GLUCOCORTICOIDS (GC) AND INDUCE DYSFUNCTION OF SEROTONIN AND NOREPINEPHRINE NEUROTRANSMISSION. SUSTAINED INCREASE IN GC MAY ACTIVATE MICROGLIA TO INDUCE NEUROINFLAMMATION, AND SUPPRESS ASTROCYTES TO PRO…	GUANGDONG OCEAN UNIV, COLL FOOD SCI & TECHNOL, RES INST MARINE DRUGS & NUTR, ZHANJIANG 524088, PEOPLES R CHINA.; GUANGDONG OCEAN UNIV, SHENZHEN INST, SHENZHEN 518120, PEOPLES R CHINA.; COREWAY METABL CARE CTR, DIAMOND BAR, CA 91765 USA.;	INTERLEUKIN (IL)-1 BETA; GLUCOCORTICOIDS (GC); MIFEPRISTONE (RU486); DEPRESSION	10.1016/j.bbr.2018.03.033	ARTICLE	NEUROTROPHIC FACTOR LEVELS; GROWTH-FACTOR EXPRESSION; INFLAMMATORY RESPONSES; SICKNESS BEHAVIOR; MAJOR DEPRESSION; BIPOLAR DISORDER; MEMORY; GDNF; STRESS; MODEL	NA	BEHAV BRAIN RES	BEHAV. BRAIN RES.	ENGLISH	NA	ELSEVIER SCIENCE BV	2018	SONG, C (CORRESPONDING AUTHOR), GUANGDONG OCEAN UNIV, COLL FOOD SCI & TECHNOL, RES INST MARINE DRUGS & NUTR, ZHANJIANG 524088, PEOPLES R CHINA.	BEHAVIOURAL BRAIN RESEARCH	39	MIFEPRISTONE ATTENUATES DEPRESSION-LIKE CHANGES INDUCED BY CHRONIC CENTRAL ADMINISTRATION OF INTERLEUKIN-1Β IN RATS	WOS:000436916800049	347	[ZHANG, YONG-PING; WANG, HAO-YIN; ZHANG, CAI; LIU, BAI-PING; PENG, ZHI-LAN; LI, YU-YU; SONG, CAI] GUANGDONG OCEAN UNIV, COLL FOOD SCI & TECHNOL, RES INST MARINE DRUGS & NUTR, ZHANJIANG 524088, PEOPLES R CHINA. [ZHANG, YONG-PING; WANG, HAO-YIN; ZHANG, CAI; LIU, BAI-PING; SONG, CAI] GUANGDONG OCEAN UNIV, SHENZHEN INST, SHENZHEN 518120, PEOPLES R CHINA. [LI, FENG-MING] COREWAY METABL CARE CTR, DIAMO…	ISI	Increased proinflammatory cytokines, such as interleukin (IL)-l beta, may play an important role in the etiology of depression because they cause the hypothalamic-pituitary-adrenal axis to release glucocorticoids (GC) and induce dysfunction of serotonin and norepinephrine neurotransmission. Sustained increase in GC may activate microglia to induce neuroinflammation, and suppress astrocytes to pro…	Mifepristone attenuates depression-like changes induced by chronic central administration of interleukin-1β in rats	Interleukin (IL)-1 beta; Glucocorticoids (GC); Mifepristone (RU486); Depression	GUANGDONG OCEAN UNIVERSITY;GUANGDONG OCEAN UNIVERSITY	GUANGDONG OCEAN UNIV	NA	ZHANG YP, 2018, BEHAV BRAIN RES	ZHANG YP, 2018, BEHAV BRAIN RES
LIANG L;WANG LL;JIANG XD;CHEN DJ;HUANG TA;DING WB	LIANG, LI;WANG, LING-LING;JIANG, XIAO-DONG;CHEN, DONG-JIAN;HUANG, TIAN-AN;DING, WEN-BIN	AARSLAND D, 2012, NAT REV NEUROL, V8, P35, DOI 10.1038/NRNEUROL.2011.189;BALLMAIER M, 2004, AM J PSYCHIAT, V161, P2091, DOI 10.1176/APPI.AJP.161.11.2091;BERGOUIGNAN L, 2009, NEUROIMAGE, V45, P29, DOI 10.1016/J.NEUROIMAGE.2008.11.006;BHOME R, 2022, NPJ PARKINSONS DIS, V8, DOI 10.1038/S41531-021-00270-Y;BORGONOVO J, 2017, PARKINSONISM RELAT D, V35, P17, DOI 10.1016/J.PARKRELDIS.2016.11.009;BURKE J,…	BACKGROUND: RECENT STRUCTURAL AND FUNCTIONAL IMAGING STUDIES OF DEPRESSION IN PARKINSON DISEASE (DPD) HAVE FAILED TO REVEAL THE RELEVANT MECHANISM, AND RELATIVELY FEW STUDIES HAVE BEEN CONDUCTED ON LIMBIC SYSTEMS SUCH AS THE HIPPOCAMPUS. THIS STUDY THUS AIMED TO GAIN NEW INSIGHTS INTO THE PATHOGENESIS OF DPD BY DETECTING THE CHANGES IN THE HIPPOCAMPAL STRUCTURE AND THE RESTING-STATE FUNCTIONAL CO…	NANTONG FIRST PEOPLES HOSP, DEPT INTERVENT, 6 NORTH RD,HAIER LANE, NANTONG 226001, PEOPLES R CHINA.; NANTONG FIRST PEOPLES HOSP, CLIN LAB, NANTONG, PEOPLES R CHINA.; NANTONG UNIV, DEPT MED IMMUNOL, NANTONG, PEOPLES R CHINA.;	PARKINSON DISEASE (PD); DEPRESSION; MAGNETIC RESONANCE IMAGING (MRI); HIPPOCAMPUS; FUNCTIONAL CONNECTIVITY (FC)	10.21037/qims-23-919	ARTICLE	MAJOR DEPRESSION; COGNITIVE CONTROL; AMYGDALA VOLUME; DISEASE; SYMPTOMS; PERFORMANCE; ATTENTION; NETWORK; SYSTEM	1	QUANT IMAG MED SURG	QUANT. IMAGING MED. SURG.	ENGLISH	GOLD, GREEN PUBLISHED	AME PUBLISHING COMPANY	2024	DING, WB (CORRESPONDING AUTHOR), NANTONG FIRST PEOPLES HOSP, DEPT INTERVENT, 6 NORTH RD,HAIER LANE, NANTONG 226001, PEOPLES R CHINA.	QUANTITATIVE IMAGING IN MEDICINE AND SURGERY	3	HIPPOCAMPAL VOLUME AND RESTING-STATE FUNCTIONAL CONNECTIVITY ON MAGNETIC RESONANCE IMAGING IN PATIENTS WITH PARKINSON AND DEPRESSION	WOS:001108006400001	14	[LIANG, LI; JIANG, XIAO-DONG; CHEN, DONG-JIAN; HUANG, TIAN-AN; DING, WEN-BIN] NANTONG FIRST PEOPLES HOSP, DEPT INTERVENT, 6 NORTH RD,HAIER LANE, NANTONG 226001, PEOPLES R CHINA. [WANG, LING-LING] NANTONG FIRST PEOPLES HOSP, CLIN LAB, NANTONG, PEOPLES R CHINA. [WANG, LING-LING] NANTONG UNIV, DEPT MED IMMUNOL, NANTONG, PEOPLES R CHINA.	ISI	Background: Recent structural and functional imaging studies of depression in Parkinson disease (DPD) have failed to reveal the relevant mechanism, and relatively few studies have been conducted on limbic systems such as the hippocampus. This study thus aimed to gain new insights into the pathogenesis of DPD by detecting the changes in the hippocampal structure and the resting-state functional co…	Hippocampal volume and resting-state functional connectivity on magnetic resonance imaging in patients with Parkinson and depression	Parkinson disease (PD); depression; magnetic resonance imaging (MRI); hippocampus; functional connectivity (FC)	NANTONG UNIVERSITY	NANTONG FIRST PEOPLES HOSP	NA	LIANG L, 2024, QUANT IMAG MED SURG	LIANG L, 2024, QUANT IMAG MED SURG
RAINEKI C;CHEW L;MOK P;ELLIS L;WEINBERG J	RAINEKI, CHARLIS;CHEW, LEANNE;MOK, PERRY;ELLIS, LINDA;WEINBERG, JOANNE	ANDERSEN SL, 2008, TRENDS NEUROSCI, V31, P183, DOI 10.1016/J.TINS.2008.01.004;BINDER EB, 2010, MOL PSYCHIATR, V15, P574, DOI 10.1038/MP.2009.141;BOURKE CH, 2011, HORM BEHAV, V60, P112, DOI 10.1016/J.YHBEH.2011.03.011;COSTELLO EJ, 2002, BIOL PSYCHIAT, V52, P529, DOI 10.1016/S0006-3223(02)01372-0;DOREMUS-FITZWATER TL, 2009, PHYSIOL BEHAV, V97, P484, DOI 10.1016/J.PHYSBEH.2009.03.025;EILAND L, 2013,…	PRENATAL ALCOHOL EXPOSURE (PAE) IS ASSOCIATED WITH EXTREMELY HIGH RATES OF PSYCHOPATHOLOGIES, WHICH MAY BE MEDIATED BY THE HYPOTHALAMIC-PITUITARY-ADRENAL (HPA) DYSREGULATION OBSERVED IN EXPOSED INDIVIDUALS. OF RELEVANCE, PAE CARRIES AN INCREASED RISK OF EXPOSURE TO STRESSFUL ENVIRONMENTS THROUGHOUT LIFE. IMPORTANTLY, STRESSFUL EXPERIENCES DURING ADOLESCENCE INCREASE VULNERABILITY TO PSYCHOPATHOLO…	UNIV BRITISH COLUMBIA, DEPT CELLULAR & PHYSIOL SCI, 2350 HLTH SCI MALL, VANCOUVER, BC V6T 1Z3, CANADA.;	PRENATAL ALCOHOL EXPOSURE; ADOLESCENCE; CHRONIC MILD STRESS; ANXIETY-LIKE BEHAVIOR; DEPRESSIVE-LIKE BEHAVIOR; CRHR1	10.1016/j.psyneuen.2016.08.015	ARTICLE	PITUITARY-ADRENAL AXIS; CORTICOTROPIN-RELEASING HORMONE; CHRONIC MILD STRESS; ETHANOL EXPOSURE; FETAL ALCOHOL; PERIPUBERTY STRESS; SOCIAL STRESS; ANXIETY; BRAIN; EXPRESSION	NA	PSYCHONEUROENDOCRINO	PSYCHONEUROENDOCRINOLOGY	ENGLISH	GREEN ACCEPTED	PERGAMON-ELSEVIER SCIENCE LTD	2016	RAINEKI, C (CORRESPONDING AUTHOR), UNIV BRITISH COLUMBIA, DEPT CELLULAR & PHYSIOL SCI, 2350 HLTH SCI MALL, VANCOUVER, BC V6T 1Z3, CANADA.	PSYCHONEUROENDOCRINOLOGY	20	SHORT- AND LONG-TERM EFFECTS OF STRESS DURING ADOLESCENCE ON EMOTIONALITY AND HPA FUNCTION OF ANIMALS EXPOSED TO ALCOHOL PRENATALLY	WOS:000387524700003	74	[RAINEKI, CHARLIS; CHEW, LEANNE; MOK, PERRY; ELLIS, LINDA; WEINBERG, JOANNE] UNIV BRITISH COLUMBIA, DEPT CELLULAR & PHYSIOL SCI, 2350 HLTH SCI MALL, VANCOUVER, BC V6T 1Z3, CANADA.	ISI	Prenatal alcohol exposure (PAE) is associated with extremely high rates of psychopathologies, which may be mediated by the hypothalamic-pituitary-adrenal (HPA) dysregulation observed in exposed individuals. Of relevance, PAE carries an increased risk of exposure to stressful environments throughout life. Importantly, stressful experiences during adolescence increase vulnerability to psychopatholo…	Short- and long-term effects of stress during adolescence on emotionality and HPA function of animals exposed to alcohol prenatally	Prenatal alcohol exposure; Adolescence; Chronic mild stress; Anxiety-like behavior; Depressive-like behavior; CRHR1	UNIVERSITY OF BRITISH COLUMBIA	UNIV BRITISH COLUMBIA	NA	RAINEKI C, 2016, PSYCHONEUROENDOCRINO	RAINEKI C, 2016, PSYCHONEUROENDOCRINO
ALTEBA S;PORTUGALOV A;HILLARD CJ;AKIRAV I	ALTEBA, SHIRLEY;PORTUGALOV, ANNA;HILLARD, CECILIA J.;AKIRAV, IRIT	ABRAMS DI, 2018, EUR J INTERN MED, V49, P7, DOI 10.1016/J.EJIM.2018.01.003;ACQUAS E, 2001, EUR J PHARMACOL, V419, P155, DOI 10.1016/S0014-2999(01)00967-0;ADRIANI W, 2004, NEUROPSYCHOPHARMACOL, V29, P869, DOI 10.1038/SJ.NPP.1300366;AGUILAR DD, 2018, INT J NEUROPSYCHOPH, V21, P393, DOI 10.1093/IJNP/PYY003;AKIRAV I, 2013, NEUROSCI BIOBEHAV R, V37, P2554, DOI 10.1016/J.NEUBIOREV.2013.08.002;ALTEBA S,…	EARLY-LIFE STRESS (ELS) IS ASSOCIATED WITH LATER ONSET OF DEPRESSION. EARLY CANNABIS USE MAY BE A RISK FACTOR THAT INTERACTS WITH ENVIRONMENTAL FACTORS TO INCREASE THE RISK OF PSYCHOPATHOLOGIES. WE AIMED TO EXAMINE THE LONG-TERM EFFECTS OF ELS ON DEPRESSIONAND ANXIETY-LIKE BEHAVIOR, AND EXAMINE WHETHER CHRONIC FATTY ACID AMIDE HYDROLASE (FAAH) INHIBITION DURING MID-ADOLESCENCE COULD AMELIORATE OR…	UNIV HAIFA, SCH PSYCHOL SCI, DEPT PSYCHOL, IL-3498838 HAIFA, ISRAEL.; UNIV HAIFA, INTEGRATED BRAIN & BEHAV RES CTR IBBR, IL-3498838 HAIFA, ISRAEL.; MED COLL WISCONSIN, NEUROSCI RES CTR, DEPT PHARMACOL & TOXICOL, MILWAUKEE, WI 53226 USA.;	DEPRESSION; ENDOCANNABINOIDS; URB597; FATTY ACID AMIDE HYDROLASE (FAAH) CB1 RECEPTOR; GLUCOCORTICOID RECEPTORS	10.1016/j.neuroscience.2020.12.022	ARTICLE	NA	NA	NEUROSCIENCE	NEUROSCIENCE	ENGLISH	NA	PERGAMON-ELSEVIER SCIENCE LTD	2021	AKIRAV, I (CORRESPONDING AUTHOR), UNIV HAIFA, SCH PSYCHOL SCI, IL-3498838 HAIFA, ISRAEL.	NEUROSCIENCE	14	INHIBITION OF FATTY ACID AMIDE HYDROLASE (FAAH) DURING ADOLESCENCE AND EXPOSURE TO EARLY LIFE STRESS MAY EXACERBATE DEPRESSION-LIKE BEHAVIORS IN MALE AND FEMALE RATS	WOS:000614386000008	455	[ALTEBA, SHIRLEY; PORTUGALOV, ANNA; AKIRAV, IRIT] UNIV HAIFA, SCH PSYCHOL SCI, DEPT PSYCHOL, IL-3498838 HAIFA, ISRAEL. [ALTEBA, SHIRLEY; PORTUGALOV, ANNA; AKIRAV, IRIT] UNIV HAIFA, INTEGRATED BRAIN & BEHAV RES CTR IBBR, IL-3498838 HAIFA, ISRAEL. [HILLARD, CECILIA J.] MED COLL WISCONSIN, NEUROSCI RES CTR, DEPT PHARMACOL & TOXICOL, MILWAUKEE, WI 53226 USA.	ISI	Early-life stress (ELS) is associated with later onset of depression. Early cannabis use may be a risk factor that interacts with environmental factors to increase the risk of psychopathologies. We aimed to examine the long-term effects of ELS on depressionand anxiety-like behavior, and examine whether chronic fatty acid amide hydrolase (FAAH) inhibition during mid-adolescence could ameliorate or…	Inhibition of Fatty Acid Amide Hydrolase (FAAH) During Adolescence and Exposure to Early Life Stress may Exacerbate Depression-like Behaviors in Male and Female Rats	depression; endocannabinoids; URB597; fatty acid amide hydrolase (FAAH) CB1 receptor; glucocorticoid receptors	UNIVERSITY OF HAIFA;UNIVERSITY OF HAIFA;MEDICAL COLLEGE OF WISCONSIN	UNIV HAIFA	NA	ALTEBA S, 2021, NEUROSCIENCE	ALTEBA S, 2021, NEUROSCIENCE
ZHOU H;POLIMANTI R;YANG BZ;WANG Q;HAN SZ;SHERVA R;NUÑEZ YZ;ZHAO HY;FARRER LA;KRANZLER HR;GELEMTER J	ZHOU, HANG;POLIMANTI, RENATO;YANG, BAO-ZHU;WANG, QIAN;HAN, SHIZHONG;SHERVA, RICHARD;NUNEZ, YAIRA Z.;ZHAO, HONGYU;FARRER, LINDSAY A.;KRANZLER, HENRY R.;GELEMTER, JOEL	AGARTZ I, 1999, ARCH GEN PSYCHIAT, V56, P356, DOI 10.1001/ARCHPSYC.56.4.356;ALTSHULER DM, 2015, NATURE, V526, P68, DOI 10.1038/NATURE15393;ANDERSEN AM, 2017, JAMA PSYCHIAT, V74, P1153, DOI 10.1001/JAMAPSYCHIATRY.2017.2269;ARDLIE KG, 2015, SCIENCE, V348, P648, DOI 10.1126/SCIENCE.1262110;BENJAMINI Y, 1995, J R STAT SOC B, V57, P289, DOI 10.1111/J.2517-6161.1995.TB02031.X;BREMNER JD, 2000, AM J PSY…	IMPORTANCE ALCOHOL DEPENDENCE (AD) AND MAJOR DEPRESSION (MD) ARE LEADING CAUSES OF DISABILITY THAT OFTEN CO-OCCUR. GENETIC EPIDEMIOLOGIC DATA HAVE SHOWN THAT AD AND MD SHARE A COMMON POSSIBLE GENETIC CAUSE. THE MOLECULAR NATURE OF THIS SHARED GENETIC BASIS IS POORLY UNDERSTOOD. OBJECTIVES TO DETECT GENETIC RISK VARIANTS FOR COMORBID AD AND MD AND TO DETERMINE WHETHER POLYGENIC RISK ALLELES ARE SH…	YALE UNIV, SCH MED, DIV HUMAN GENET, DEPT PSYCHIAT, NEW HAVEN, CT 06510 USA.; VET AFFAIRS CONNECTICUT HEALTHCARE CTR, DEPT PSYCHIAT, WEST HAVEN, CT USA.; YALE UNIV, PROGRAM COMPUTAT BIOL & BIOINFORMAT, NEW HAVEN, CT USA.; UNIV IOWA, DEPT PSYCHIAT, IOWA CITY, IA 52242 USA.; UNIV IOWA, INTERDISCIPLINARY GRAD PROGRAM GENET, IOWA CITY, IA USA.; BOSTON UNIV, SCH MED, DEPT MED BIOMED GENET, BOSTON, MA …	NA	10.1001/jamapsychiatry.2017.3275	ARTICLE	GENOME-WIDE ASSOCIATION; HIPPOCAMPAL VOLUME; AMYGDALA VOLUME; DRUG-DEPENDENCE; SEMAPHORIN 3A; USE DISORDERS; CHRM2 GENE; METAANALYSIS; LOCI; INDIVIDUALS	12	JAMA PSYCHIAT	JAMA PSYCHIATRY	ENGLISH	BRONZE, GREEN PUBLISHED	AMER MEDICAL ASSOC	2017	GELEMTER, J (CORRESPONDING AUTHOR), YALE UNIV, SCH MED, DIV HUMAN GENET, DEPT PSYCHIAT, NEW HAVEN, CT 06510 USA.	JAMA PSYCHIATRY	72	GENETIC RISK VARIANTS ASSOCIATED WITH COMORBID ALCOHOL DEPENDENCE AND MAJOR DEPRESSION	WOS:000417339600012	74	[ZHOU, HANG; POLIMANTI, RENATO; YANG, BAO-ZHU; NUNEZ, YAIRA Z.; GELEMTER, JOEL] YALE UNIV, SCH MED, DIV HUMAN GENET, DEPT PSYCHIAT, NEW HAVEN, CT 06510 USA. [YANG, BAO-ZHU; NUNEZ, YAIRA Z.; GELEMTER, JOEL] VET AFFAIRS CONNECTICUT HEALTHCARE CTR, DEPT PSYCHIAT, WEST HAVEN, CT USA. [WANG, QIAN; ZHAO, HONGYU] YALE UNIV, PROGRAM COMPUTAT BIOL & BIOINFORMAT, NEW HAVEN, CT USA. [HAN, SHIZHONG] UNIV IOW…	ISI	IMPORTANCE Alcohol dependence (AD) and major depression (MD) are leading causes of disability that often co-occur. Genetic epidemiologic data have shown that AD and MD share a common possible genetic cause. The molecular nature of this shared genetic basis is poorly understood. OBJECTIVES To detect genetic risk variants for comorbid AD and MD and to determine whether polygenic risk alleles are sh…	Genetic Risk Variants Associated With Comorbid Alcohol Dependence and Major Depression	NA	YALE UNIVERSITY;US DEPARTMENT OF VETERANS AFFAIRS;VETERANS HEALTH ADMINISTRATION (VHA);VA CONNECTICUT HEALTHCARE SYSTEM;YALE UNIVERSITY;UNIVERSITY OF IOWA;UNIVERSITY OF IOWA;BOSTON UNIVERSITY;YALE UNIVERSITY;YALE UNIVERSITY;BOSTON UNIVERSITY;BOSTON UNIVERSITY;BOSTON UNIVERSITY;BOSTON UNIVERSITY;UNIVERSITY OF PENNSYLVANIA;YALE UNIVERSITY	YALE UNIV	NA	ZHOU H, 2017, JAMA PSYCHIAT	ZHOU H, 2017, JAMA PSYCHIAT
HUNANYAN AS;FAINBERG NA;LINABARGER M;AREHART E;LEONARD AS;ADIL SM;HELSETH AR;SWEARINGEN AK;FORBES SL;RODRIGUIZ RM;RHODES T;YAO XD;KIBBI N;HOCHMAN DW;WETSEL WC;HOCHGESCHWENDER U;MIKATI MA	HUNANYAN, ARSEN S.;FAINBERG, NINA A.;LINABARGER, MOLLY;AREHART, ERIC;LEONARD, A. SOREN;ADIL, SYED M.;HELSETH, ASHLEY R.;SWEARINGEN, AMANDA K.;FORBES, STACY L.;RODRIGUIZ, RAMONA M.;RHODES, THEODORE;YAO, XIAODI;KIBBI, NADINE;HOCHMAN, DARYL W.;WETSEL, WILLIAM C.;HOCHGESCHWENDER, UTE;MIKATI, MOHAMAD A.	AGGLETON JP, 2010, BEHAV NEUROSCI, V124, P55, DOI 10.1037/A0018320;AHMADI A, 2013, EXP BRAIN RES, V226, P107, DOI 10.1007/S00221-013-3415-6;ARAUJO B, 2014, NEUROSCI LETT, V561, P46, DOI 10.1016/J.NEULET.2013.12.040;BOTTGER P, 2011, J COMP NEUROL, V519, P376, DOI 10.1002/CNE.22524;BROOKS SP, 2009, NAT REV NEUROSCI, V10, P519, DOI 10.1038/NRN2652;CALDERON DP, 2011, NAT NEUROSCI, V14, P357, DOI 10.1…	OBJECTIVESMUTATIONS IN THE ATP13 SUBUNIT OF THE NEURONAL NA+/K+-ATPASE ARE THOUGHT TO BE RESPONSIBLE FOR SEIZURES, HEMIPLEGIAS, AND OTHER SYMPTOMS OF ALTERNATING HEMIPLEGIA OF CHILDHOOD (AHC). HOWEVER, THE MECHANISMS THROUGH WHICH ATP1A3 MUTATIONS MEDIATE THEIR PATHOPHYSIOLOGIC CONSEQUENCES ARE NOT YET UNDERSTOOD. THE FOLLOWING HYPOTHESES WERE INVESTIGATED: (1) OUR NOVEL KNOCK-IN MOUSE CARRYING T…	DUKE UNIV, SCH MED, DEPT PEDIAT, DIV PEDIAT NEUROL, DURHAM, NC 27710 USA.; DUKE UNIV, SCH MED, DEPT NEUROBIOL, NEUROTRANSGEN LAB, DURHAM, NC 27710 USA.; DUKE UNIV, SCH MED, DEPT PSYCHIAT & BEHAV SCI, DURHAM, NC 27710 USA.; DUKE UNIV, SCH MED, CTR HUMAN GENOME VARIAT, DEPT MED,SECT MED GENET, DURHAM, NC 27710 USA.; DUKE UNIV, DEPT SURG SURG SCI, DURHAM, NC 27710 USA.; DUKE UNIV, DEPT PHARMACOL & C…	ALTERNATING HEMIPLEGIA OF CHILDHOOD; EPILEPSY; ATP1A3; D801N; SPREADING DEPRESSION; HIPPOCAMPUS	10.1111/epi.12878	ARTICLE	RAPID-ONSET DYSTONIA; DE-NOVO MUTATIONS; HETEROZYGOUS MICE; HIPPOCAMPAL SLICES; MOTOR DEFICITS; MUTANT MICE; SODIUM-PUMP; ATP1A3; PARKINSONISM; EPILEPSY	1	EPILEPSIA	EPILEPSIA	ENGLISH	BRONZE	WILEY-BLACKWELL	2015	MIKATI, MA (CORRESPONDING AUTHOR), DUKE UNIV, DIV NEUROL, DEPT PEDIAT, CHILDREN HLTH CTR,MED CTR, SUITE T0913J,2301 ERWIN RD, DURHAM, NC 27710 USA.	EPILEPSIA	69	KNOCK-IN MOUSE MODEL OF ALTERNATING HEMIPLEGIA OF CHILDHOOD: BEHAVIORAL AND ELECTROPHYSIOLOGIC CHARACTERIZATION	WOS:000348534000014	56	[HUNANYAN, ARSEN S.; FAINBERG, NINA A.; LINABARGER, MOLLY; AREHART, ERIC; LEONARD, A. SOREN; ADIL, SYED M.; HELSETH, ASHLEY R.; KIBBI, NADINE; MIKATI, MOHAMAD A.] DUKE UNIV, SCH MED, DEPT PEDIAT, DIV PEDIAT NEUROL, DURHAM, NC 27710 USA. [SWEARINGEN, AMANDA K.; FORBES, STACY L.; HOCHGESCHWENDER, UTE] DUKE UNIV, SCH MED, DEPT NEUROBIOL, NEUROTRANSGEN LAB, DURHAM, NC 27710 USA. [RODRIGUIZ, RAMONA M.…	ISI	ObjectivesMutations in the ATP13 subunit of the neuronal Na+/K+-ATPase are thought to be responsible for seizures, hemiplegias, and other symptoms of alternating hemiplegia of childhood (AHC). However, the mechanisms through which ATP1A3 mutations mediate their pathophysiologic consequences are not yet understood. The following hypotheses were investigated: (1) Our novel knock-in mouse carrying t…	Knock-in mouse model of alternating hemiplegia of childhood: Behavioral and electrophysiologic characterization	Alternating hemiplegia of childhood; Epilepsy; ATP1A3; D801N; Spreading depression; Hippocampus	DUKE UNIVERSITY;DUKE UNIVERSITY;DUKE UNIVERSITY;DUKE UNIVERSITY;DUKE UNIVERSITY;DUKE UNIVERSITY;DUKE UNIVERSITY;DUKE UNIVERSITY	DUKE UNIV	NA	HUNANYAN AS, 2015, EPILEPSIA	HUNANYAN AS, 2015, EPILEPSIA
SHANG ML;LIU HP;MA L;FAN TT;BAI WX;YANG J;QUAN L;ZHANG YC;DUN W	SHANG, MEILING;LIU, HUIPING;MA, LING;FAN, TONGTONG;BAI, WEIXIAN;YANG, JING;QUAN, LU;ZHANG, YUCHEN;DUN, WANGHUAN	BABEL P, 2018, EUR J PAIN, V22, P800, DOI 10.1002/EJP.1166;BAJALAN Z, 2019, J PSYCHOSOM OBST GYN, V40, P185, DOI 10.1080/0167482X.2018.1470619;BIRNIE KA, 2017, PAIN, V158, P1886, DOI 10.1097/J.PAIN.0000000000000976;BURNS LC, 2015, J PAIN RES, V8, P21, DOI 10.2147/JPR.S64730;BUVANENDRAN A, 2021, REGION ANESTH PAIN M, V46, P313, DOI 10.1136/RAPM-2020-102258;CHABOT B, 2021, CLIN J PAIN, V37, P688, D…	PAIN CATASTROPHIZING IS A PROMINENT PSYCHOLOGICAL FACTOR THAT IS STRONGLY CORRELATED WITH PAIN. ALTHOUGH THE COMPLEX PROPERTIES OF PAIN CATASTROPHIZING VARY ACROSS DIFFERENT PAIN PHASES, THE CONTRIBUTION OF CHRONIC PAIN TO ITS PROGRESSION FROM A GENERAL TRAIT TO A HIGHER STATE REMAINS UNCLEAR. THIS STUDY AIMED TO EXAMINE THE NEURAL MECHANISMS AND DEGREE TO WHICH PAIN CATASTROPHIZING IS REINFORCED…	XI AN JIAO TONG UNIV, AFFILIATED HOSP 1, DEPT REHABIL MED, XIAN 710061, SHAANXI, PEOPLES R CHINA.; XI AN JIAO TONG UNIV, SCH FUTURE TECHNOL, XIAN, SHAANXI, PEOPLES R CHINA.; HANGZHOU MED COLL, SCH MED IMAGING, HANGZHOU, ZHEJIANG, PEOPLES R CHINA.; XIAN 3 HOSP, DEPT MED IMAGING, XIAN, SHAANXI, PEOPLES R CHINA.; XI AN JIAO TONG UNIV, AFFILIATED HOSP 1, DEPT MED IMAGING, XIAN, SHAANXI, PEOPLES R CHI…	CEREBRAL BLOOD FLOW; DYSMENORRHEA; MEDIAL PREFRONTAL CORTEX; MEDIATING EFFECT; PAIN CATASTROPHIZING	10.1111/ejn.16545	ARTICLE	KNEE ARTHROPLASTY; CONNECTIVITY; DISABILITY; DEPRESSION; RESPONSES; FATIGUE; ANXIETY; HIP	9	EUR J NEUROSCI	EUR. J. NEUROSCI.	ENGLISH	NA	WILEY	2024	DUN, W (CORRESPONDING AUTHOR), XI AN JIAO TONG UNIV, AFFILIATED HOSP 1, DEPT REHABIL MED, XIAN 710061, SHAANXI, PEOPLES R CHINA.; ZHANG, YC (CORRESPONDING AUTHOR), XI AN JIAO TONG UNIV, AFFILIATED HOSP 1, DEPT NUCL MED, XIAN 710061, SHAANXI, PEOPLES R CHINA.	EUROPEAN JOURNAL OF NEUROSCIENCE	0	REINFORCED PAIN CATASTROPHIZING DURING MENSTRUAL PHASE AMONG WOMEN WITH PRIMARY DYSMENORRHEA IS MEDIATED BY CEREBRAL BLOOD FLOW IN THE MEDIAL PREFRONTAL CORTEX	WOS:001324313700001	60	[SHANG, MEILING; LIU, HUIPING; MA, LING; QUAN, LU; DUN, WANGHUAN] XI AN JIAO TONG UNIV, AFFILIATED HOSP 1, DEPT REHABIL MED, XIAN 710061, SHAANXI, PEOPLES R CHINA. [SHANG, MEILING; LIU, HUIPING] XI AN JIAO TONG UNIV, SCH FUTURE TECHNOL, XIAN, SHAANXI, PEOPLES R CHINA. [FAN, TONGTONG] HANGZHOU MED COLL, SCH MED IMAGING, HANGZHOU, ZHEJIANG, PEOPLES R CHINA. [BAI, WEIXIAN] XIAN 3 HOSP, DEPT MED IMAG…	ISI	Pain catastrophizing is a prominent psychological factor that is strongly correlated with pain. Although the complex properties of pain catastrophizing vary across different pain phases, the contribution of chronic pain to its progression from a general trait to a higher state remains unclear. This study aimed to examine the neural mechanisms and degree to which pain catastrophizing is reinforced…	Reinforced pain catastrophizing during menstrual phase among women with primary dysmenorrhea is mediated by cerebral blood flow in the medial prefrontal cortex	cerebral blood flow; dysmenorrhea; medial prefrontal cortex; mediating effect; pain catastrophizing	XI'AN JIAOTONG UNIVERSITY;XI'AN JIAOTONG UNIVERSITY;HANGZHOU MEDICAL COLLEGE;XI'AN JIAOTONG UNIVERSITY;XI'AN JIAOTONG UNIVERSITY	XI AN JIAO TONG UNIV;XI AN JIAO TONG UNIV	NA	SHANG ML, 2024, EUR J NEUROSCI	SHANG ML, 2024, EUR J NEUROSCI
PETER HL;GIGLBERGER M;FRANK J;STREIT F;ZÄNKERT S;KREUZPOINTNER L;RIETSCHEL M;KUDIELKA BM;WÜST S	PETER, HANNAH L.;GIGLBERGER, MARINA;FRANK, JOSEF;STREIT, FABIAN;ZAENKERT, SANDRA;KREUZPOINTNER, LUDWIG;RIETSCHEL, MARCELLA;KUDIELKA, BRIGITTE M.;WUEST, STEFAN	ADAM EK, 2010, PSYCHONEUROENDOCRINO, V35, P921, DOI 10.1016/J.PSYNEUEN.2009.12.007;AGARWALA R, 2018, NUCLEIC ACIDS RES, V46, PD8, DOI 10.1093/NAR/GKX1095, 10.1093/NAR/GKS1189, 10.1093/NAR/GKQ1172;ALTSHULER DM, 2015, NATURE, V526, P68, DOI 10.1038/NATURE15393;ANEDDA F, 2011, PLOS ONE, V6, DOI 10.1371/JOURNAL.PONE.0029523;BAKERMANS-KRANENBURG MJ, 2015, ANNU REV PSYCHOL, V66, P381, DOI 10.1146/ANNUR…	THE NEUROPEPTIDE S (NPS) AND ITS RECEPTOR (NPSR1) HAVE BEEN IMPLICATED IN STRESS REGULATION AND STRESS-RELATED DISORDERS. THE PRESENT STUDY AIMED AT INVESTIGATING THE ASSOCIATION BETWEEN OVERALL GENETIC VARIABILITY IN THE NPS/NPSR1 SYSTEM AND PSYCHOLOGICAL AND CORTISOL STRESS REGULATION IN EVERYDAY LIFE. OUR STUDY WAS CONCEPTUALIZED AS A GENE-ENVIRONMENT-(QUASI-) EXPERIMENT, A DESIGN THAT FACILIT…	UNIV REGENSBURG, INST PSYCHOL, REGENSBURG, GERMANY.; HEIDELBERG UNIV, CENT INST MENTAL HLTH, DEPT GENET EPIDEMIOL PSYCHIAT, HEIDELBERG, GERMANY.;	NEUROPEPTIDE S AND NEUROPEPTIDE S RECEPTOR; CHRONIC STRESS; GENE -ENVIRONMENT INTERACTION; CORTISOL AWAKENING RESPONSE; LONGITUDINAL DESIGN	10.1016/j.psyneuen.2022.105883	ARTICLE	CORTISOL AWAKENING RESPONSE; S RECEPTOR GENE; NEUROPEPTIDE-S; GENOTYPE; NEURONS; ANXIETY; EXTINCTION; AMYGDALA	NA	PSYCHONEUROENDOCRINO	PSYCHONEUROENDOCRINOLOGY	ENGLISH	NA	PERGAMON-ELSEVIER SCIENCE LTD	2022	WÜST, S (CORRESPONDING AUTHOR), DEPT PSYCHOL, UNIV STR 31, D-93053 REGENSBURG, GERMANY.	PSYCHONEUROENDOCRINOLOGY	3	THE ASSOCIATION BETWEEN GENETIC VARIABILITY IN THE NPS/NPSR1 SYSTEM AND CHRONIC STRESS RESPONSES: A GENE-ENVIRONMENT-(QUASI-) EXPERIMENT	WOS:000878068000003	144	[PETER, HANNAH L.; GIGLBERGER, MARINA; ZAENKERT, SANDRA; KREUZPOINTNER, LUDWIG; KUDIELKA, BRIGITTE M.; WUEST, STEFAN] UNIV REGENSBURG, INST PSYCHOL, REGENSBURG, GERMANY. [FRANK, JOSEF; STREIT, FABIAN; RIETSCHEL, MARCELLA] HEIDELBERG UNIV, CENT INST MENTAL HLTH, DEPT GENET EPIDEMIOL PSYCHIAT, HEIDELBERG, GERMANY.	ISI	The neuropeptide S (NPS) and its receptor (NPSR1) have been implicated in stress regulation and stress-related disorders. The present study aimed at investigating the association between overall genetic variability in the NPS/NPSR1 system and psychological and cortisol stress regulation in everyday life. Our study was conceptualized as a gene-environment-(quasi-) experiment, a design that facilit…	The association between genetic variability in the NPS/NPSR1 system and chronic stress responses: A gene-environment-(quasi-) experiment	Neuropeptide S and neuropeptide S receptor; Chronic stress; Gene -environment interaction; Cortisol awakening response; Longitudinal design	UNIVERSITY OF REGENSBURG;CENTRAL INSTITUTE OF MENTAL HEALTH;RUPRECHT KARLS UNIVERSITY HEIDELBERG	NOTDECLARED	NA	PETER HL, 2022, PSYCHONEUROENDOCRINO	PETER HL, 2022, PSYCHONEUROENDOCRINO
WANG XD;YANG G;BAI Y;FENG YP;LI H	WANG, XIAO-DONG;YANG, GANG;BAI, YANG;FENG, YU-PENG;LI, HUI	ABDALLAH CG, 2016, DEPRESS ANXIETY, V33, P689, DOI 10.1002/DA.22501;AMANO H, 2008, NEUROPSYCHOPHARMACOL, V33, P566, DOI 10.1038/SJ.NPP.1301435;ARCK P, 2006, NEUROIMMUNOMODULAT, V13, P347, DOI 10.1159/000104863;BANKS WA, 2005, CURR PHARM DESIGN, V11, P973, DOI 10.2174/1381612053381684;BRACHMAN RA, 2016, BIOL PSYCHIAT, V79, P776, DOI 10.1016/J.BIOPSYCH.2015.04.022;CAN A, 2012, JOVE-J VIS EXP, DOI 1…	BACKGROUND: THE INTERACTIVE AGGRAVATION OF PRURITUS AND DEPRESSION IS WELL-KNOWN, BUT AN APPROPRIATE EXPERIMENTAL MODEL THAT COULD MIMIC THIS BEHAVIORAL PHENOMENON IS STILL LACKING. THUS, A SYSTEMATIC ANIMAL BEHAVIORAL INVESTIGATION WAS CARRIED OUT IN THIS STUDY. THIS WILL PROMOTE THE RESEARCH AND TREATMENT OF PRURITUS AND DEPRESSION. METHODS: THE 2,4-DINITROFLUOROBENZENE (DNFB)-INDUCED CHRONIC I…	FOURTH MIL MED UNIV, DEPT ANAT, XIAN, SHAANXI, PEOPLES R CHINA.; FOURTH MIL MED UNIV, KK LEUNG BRAIN RES CTR, XIAN, SHAANXI, PEOPLES R CHINA.;	CHLOROQUINE; CHRONIC UNPREDICTED MILD STIMULATION; DEPRESSION; HISTAMINE; INTERACTIONAL AGGRAVATION; PRURITUS	10.1002/brb3.964	ARTICLE	CORTICOTROPIN-RELEASING-FACTOR; BRAIN-SKIN CONNECTION; ITCH SENSATION; PSYCHOLOGICAL STRESS; SCRATCHING BEHAVIOR; ATOPIC-DERMATITIS; NC/NGA MICE; SPINAL-CORD; AMYGDALA; IMMUNE	6	BRAIN BEHAV	BRAIN BEHAV.	ENGLISH	GOLD, GREEN PUBLISHED	WILEY	2018	FENG, YP; LI, H (CORRESPONDING AUTHOR), FOURTH MIL MED UNIV, DEPT ANAT, XIAN, SHAANXI, PEOPLES R CHINA.	BRAIN AND BEHAVIOR	18	THE BEHAVIORAL STUDY ON THE INTERACTIVE AGGRAVATION BETWEEN PRURITUS AND DEPRESSION	WOS:000434409200008	8	[FENG, YU-PENG; LI, HUI] FOURTH MIL MED UNIV, DEPT ANAT, XIAN, SHAANXI, PEOPLES R CHINA. FOURTH MIL MED UNIV, KK LEUNG BRAIN RES CTR, XIAN, SHAANXI, PEOPLES R CHINA.	ISI	Background: The interactive aggravation of pruritus and depression is well-known, but an appropriate experimental model that could mimic this behavioral phenomenon is still lacking. Thus, a systematic animal behavioral investigation was carried out in this study. This will promote the research and treatment of pruritus and depression. Methods: The 2,4-dinitrofluorobenzene (DNFB)-induced chronic i…	The behavioral study on the interactive aggravation between pruritus and depression	chloroquine; chronic unpredicted mild stimulation; depression; histamine; interactional aggravation; pruritus	AIR FORCE MEDICAL UNIVERSITY;AIR FORCE MEDICAL UNIVERSITY	NOTREPORTED;FOURTH MIL MED UNIV	NA	WANG XD, 2018, BRAIN BEHAV	WANG XD, 2018, BRAIN BEHAV
HOUWING DJ;RAMSTEIJN AS;RIEMERSMA IW;OLIVIER JDA	HOUWING, D. J.;RAMSTEIJN, A. S.;RIEMERSMA, I. W.;OLIVIER, J. D. A.	ALBERT PR, 2015, J PSYCHIATR NEUROSCI, V40, P219, DOI 10.1503/JPN.150205;ALOE L, 2002, PHARMACOL BIOCHEM BE, V73, P159, DOI 10.1016/S0091-3057(02)00757-8;BANERJEE R, 2013, CLIN MED INSIGHTS-PA, V6, P1, DOI 10.4137/CMPATH.S12530, 10.4137/CPATH.S12530;BARTOLOMUCCI A, 2010, DIS MODEL MECH, V3, P459, DOI 10.1242/DMM.004614;CALABRESE F, 2015, J NEUROCHEM, V132, P146, DOI 10.1111/JNC.12846;CAROLA V, 20…	THE SEROTONIN TRANSPORTER (SERT) GENE HAS BEEN LINKED TO DEPRESSION, ESPECIALLY THE SHORT ALLELE OF THE SEROTONIN TRANSPORTER LINKED POLYMORPHIC REGION (5-HTTLPR). WHEN SHORT ALLELE CARRIERS ARE EXPOSED TO STRESSFUL LIFE EVENTS, THEIR RISK FOR DEVELOPING DEPRESSION IS INCREASED. THE NEUROCHEMICAL PROPERTIES OF THE SHORT ALLELE OF THE 5-HTTLPR IN HUMANS CAN BE MIMICKED IN HETEROZYGOUS SEROTONIN TR…	UNIV GRONINGEN, GELIFES, DEPT NEUROBIOL, UNIT BEHAV NEUROSCI, GRONINGEN, NETHERLANDS.;	SEROTONIN TRANSPORTER; MATERNAL SEPARATION; ANHEDONIA; NERVE GROWTH FACTOR; CORTICOSTERONE	10.1016/j.bbr.2018.08.031	ARTICLE	NERVE GROWTH-FACTOR; MILD STRESS; LIFE STRESS; EXPRESSION; DEPRESSION; SUICIDE; BRAIN; BDNF	NA	BEHAV BRAIN RES	BEHAV. BRAIN RES.	ENGLISH	HYBRID, GREEN PUBLISHED	ELSEVIER SCIENCE BV	2019	OLIVIER, JDA (CORRESPONDING AUTHOR), GRONINGEN INST EVOLUTIONARY LIFE SCI, FAC SCI & ENGN, DEPT NEUROBIOL, UNIT BEHAV NEUROSCI, NIJENBORGH 7, NL-9747 AG GRONINGEN, NETHERLANDS.	BEHAVIOURAL BRAIN RESEARCH	14	MATERNAL SEPARATION INDUCES ANHEDONIA IN FEMALE HETEROZYGOUS SEROTONIN TRANSPORTER KNOCKOUT RATS	WOS:000449894800022	356	[HOUWING, D. J.; RAMSTEIJN, A. S.; RIEMERSMA, I. W.; OLIVIER, J. D. A.] UNIV GRONINGEN, GELIFES, DEPT NEUROBIOL, UNIT BEHAV NEUROSCI, GRONINGEN, NETHERLANDS.	ISI	The serotonin transporter (SERT) gene has been linked to depression, especially the short allele of the serotonin transporter linked polymorphic region (5-HTTLPR). When short allele carriers are exposed to stressful life events, their risk for developing depression is increased. The neurochemical properties of the short allele of the 5-HTTLPR in humans can be mimicked in heterozygous serotonin tr…	Maternal separation induces anhedonia in female heterozygous serotonin transporter knockout rats	Serotonin transporter; Maternal separation; Anhedonia; Nerve growth factor; Corticosterone	UNIVERSITY OF GRONINGEN	GRONINGEN INST EVOLUTIONARY LIFE SCI	NA	HOUWING DJ, 2019, BEHAV BRAIN RES	HOUWING DJ, 2019, BEHAV BRAIN RES
CHEN BC;ZHANG Y;XIAO HJ;WANG L;LI JY;XU Y;WANG JH	CHEN, BINGCHEN;ZHANG, YUN;XIAO, HUAJUAN;WANG, LEI;LI, JIAYI;XU, YANG;WANG, JIN-HUI	ABE H, 2004, J CEREBR BLOOD F MET, V24, P84, DOI 10.1097/01.WCB.0000098607.42140.4B;ANDERSON EM, 2018, J NEUROSCI, V38, P803, DOI 10.1523/JNEUROSCI.1657-17.2017;BAGOT RC, 2016, NEURON, V90, P969, DOI 10.1016/J.NEURON.2016.04.015;BALDI E, 2015, NEUROSCI BIOBEHAV R, V53, P160, DOI 10.1016/J.NEUBIOREV.2015.04.003;BARROT M, 2005, P NATL ACAD SCI USA, V102, P8357, DOI 10.1073/PNAS.0500587102;BERTON O,…	ACUTE SEVERE STRESS MAY INDUCE FEAR MEMORY AND ANXIETY. THEIR MECHANISMS ARE EXPECTEDLY REVEALED TO EXPLORE THERAPEUTIC STRATEGIES. WE HAVE INVESTIGATED THE RECRUITMENT OF ASSOCIATIVE MEMORY CELLS THAT ENCODE STRESS SIGNALS TO CAUSE FEAR MEMORY AND ANXIETY BY MULTIDISCIPLINARY APPROACHES. IN ADDITION TO FEAR MEMORY AND ANXIETY, THE SOCIAL STRESS BY THE RESIDENT/INTRUDER PARADIGM LEADS TO SYNAPSE …	UNIV CHINESE ACAD SCI, COLL LIFE SCI, BEIJING, PEOPLES R CHINA.;	NA	10.1038/s42003-024-07170-w	ARTICLE	MEDIAL PREFRONTAL CORTEX; NUCLEUS-ACCUMBENS SHELL; VENTRAL TEGMENTAL AREA; IMMEDIATE-EARLY GENES; ELEVATED PLUS-MAZE; SOCIAL DEFEAT; POSTTRAUMATIC-STRESS; PSYCHOLOGICAL STRESS; AMYGDALA; DEPRESSION	1	COMMUN BIOL	COMMUN. BIOL.	ENGLISH	GOLD	NATURE PORTFOLIO	2024	WANG, JH (CORRESPONDING AUTHOR), UNIV CHINESE ACAD SCI, COLL LIFE SCI, BEIJING, PEOPLES R CHINA.	COMMUNICATIONS BIOLOGY	1	ASSOCIATIVE MEMORY CELLS OF ENCODING FEAR SIGNALS AND ANXIETY ARE RECRUITED BY NEUROLIGIN-3-MEDIATED SYNAPSE FORMATION	WOS:001351597600002	7	[CHEN, BINGCHEN; ZHANG, YUN; XIAO, HUAJUAN; WANG, LEI; LI, JIAYI; XU, YANG; WANG, JIN-HUI] UNIV CHINESE ACAD SCI, COLL LIFE SCI, BEIJING, PEOPLES R CHINA.	ISI	Acute severe stress may induce fear memory and anxiety. Their mechanisms are expectedly revealed to explore therapeutic strategies. We have investigated the recruitment of associative memory cells that encode stress signals to cause fear memory and anxiety by multidisciplinary approaches. In addition to fear memory and anxiety, the social stress by the resident/intruder paradigm leads to synapse …	Associative memory cells of encoding fear signals and anxiety are recruited by neuroligin-3-mediated synapse formation	NA	CHINESE ACADEMY OF SCIENCES;UNIVERSITY OF CHINESE ACADEMY OF SCIENCES, CAS	UNIV CHINESE ACAD SCI	NA	CHEN BC, 2024, COMMUN BIOL	CHEN BC, 2024, COMMUN BIOL
TAI HH;CHA JH;VEDAEI F;DUNLOP BW;CRAIGHEAD WE;MAYBERG HS;CHOI KS	TAI, HUA-HSIN;CHA, JUNGHO;VEDAEI, FAEZEH;DUNLOP, BOADIE W.;CRAIGHEAD, W. EDWARD;MAYBERG, HELEN S.;CHOI, KI SUENG	ANXIETY DEPRESSION ASSOCIATION OF AMERICA ADAA, FACTS FACTS STAT;ARNONE D, 2013, MOL PSYCHIATR, V18, P1265, DOI 10.1038/MP.2012.150;CAO B, 2017, MOL PSYCHIATR, V22, P1352, DOI 10.1038/MP.2016.262;COLE J, 2010, J AFFECT DISORDERS, V126, P272, DOI 10.1016/J.JAD.2010.03.004;CZÉH B, 2001, P NATL ACAD SCI USA, V98, P12796, DOI 10.1073/PNAS.211427898;DUNLOP BW, 2019, J PSYCHIATR RES, V116, P178, DOI 10…	BACKGROUND: HIPPOCAMPAL ATROPHY HAS BEEN CONSISTENTLY REPORTED IN MAJOR DEPRESSIVE DISORDER WITH MORE RECENT FOCUS ON SUBFIELDS. HOWEVER, LITERATURE ON HIPPOCAMPAL VOLUME CHANGES AFTER ANTIDEPRESSANT TREATMENT HAS BEEN LIMITED. THE FIRST-LINE TREATMENTS FOR DEPRESSION INCLUDE ANTIDEPRESSANT MEDICATION (ADM) OR COGNITIVE-BEHAVIOR THERAPY (CBT). TO UNDERSTAND THE DIFFERENTIAL EFFECTS OF CBT AND ADM…	ICAHN SCH MED MT SINAI, NASH FAMILY CTR ADV CIRCUIT THERAPEUT, NEW YORK, NY 10029 USA.; THOMAS JEFFERSON UNIV, PHILADELPHIA, PA 19107 USA.; EMORY UNIV, SCH MED, DEPT PSYCHIAT & BEHAV SCI, ATLANTA, GA USA.;	HIPPOCAMPAL ATROPHY; DEPRESSION; ANTIDEPRESSANT MEDICATION; COGNITIVE BEHAVIORAL THEORY; HIPPOCAMPAL TAIL	10.3389/fpsyt.2021.718539	ARTICLE	CEREBRAL METABOLITES; MAJOR DEPRESSION; NEUROGENESIS; PROLIFERATION; METAANALYSIS; OUTCOMES	NA	FRONT PSYCHIATRY	FRONT. PSYCHIATRY	ENGLISH	GREEN PUBLISHED, GOLD	FRONTIERS MEDIA SA	2021	CHOI, KS (CORRESPONDING AUTHOR), ICAHN SCH MED MT SINAI, NASH FAMILY CTR ADV CIRCUIT THERAPEUT, NEW YORK, NY 10029 USA.	FRONTIERS IN PSYCHIATRY	16	TREATMENT-SPECIFIC HIPPOCAMPAL SUBFIELD VOLUME CHANGES WITH ANTIDEPRESSANT MEDICATION OR COGNITIVE-BEHAVIOR THERAPY IN TREATMENT-NAIVE DEPRESSION	WOS:000743027300001	12	[TAI, HUA-HSIN; CHA, JUNGHO; MAYBERG, HELEN S.; CHOI, KI SUENG] ICAHN SCH MED MT SINAI, NASH FAMILY CTR ADV CIRCUIT THERAPEUT, NEW YORK, NY 10029 USA. [VEDAEI, FAEZEH] THOMAS JEFFERSON UNIV, PHILADELPHIA, PA 19107 USA. [DUNLOP, BOADIE W.; CRAIGHEAD, W. EDWARD] EMORY UNIV, SCH MED, DEPT PSYCHIAT & BEHAV SCI, ATLANTA, GA USA.	ISI	Background: Hippocampal atrophy has been consistently reported in major depressive disorder with more recent focus on subfields. However, literature on hippocampal volume changes after antidepressant treatment has been limited. The first-line treatments for depression include antidepressant medication (ADM) or cognitive-behavior therapy (CBT). To understand the differential effects of CBT and ADM…	Treatment-Specific Hippocampal Subfield Volume Changes With Antidepressant Medication or Cognitive-Behavior Therapy in Treatment-Naive Depression	hippocampal atrophy; depression; antidepressant medication; cognitive behavioral theory; hippocampal tail	ICAHN SCHOOL OF MEDICINE AT MOUNT SINAI;THOMAS JEFFERSON UNIVERSITY;EMORY UNIVERSITY	ICAHN SCH MED MT SINAI	NA	TAI HH, 2021, FRONT PSYCHIATRY	TAI HH, 2021, FRONT PSYCHIATRY
HAQUE ME;GABR RE;HASAN KM;GEORGE S;AREVALO OD;ZHA A;ALDERMAN S;JEEVARAJAN J;MAS MF;ZHANG X;SATANI N;FRIEDMAN ER;SITTON CW;SAVITZ S	HAQUE, MUHAMMAD E.;GABR, REFAAT E.;HASAN, KHADER M.;GEORGE, SARAH;AREVALO, OCTAVIO D.;ZHA, ALICIA;ALDERMAN, SUSAN;JEEVARAJAN, JEROME;MAS, MANUAL F.;ZHANG, XU;SATANI, NIKUNJ;FRIEDMAN, ELLIOTT R.;SITTON, CLARK W.;SAVITZ, SEAN	AHDAB R, 2014, CLIN NEUROL NEUROSUR, V118, P101, DOI 10.1016/J.CLINEURO.2013.12.005;APOSTOLOVA LG, 2012, ALZ DIS ASSOC DIS, V26, P17, DOI 10.1097/WAD.0B013E3182163B62;BIHEL E, 2010, J CEREBR BLOOD F MET, V30, P273, DOI 10.1038/JCBFM.2009.209;BIVARD A, 2018, STROKE, V49, P384, DOI 10.1161/STROKEAHA.117.019276;BUSTAMANTE A, 2016, EUR J INTERN MED, V29, P9, DOI 10.1016/J.EJIM.2015.11.030;DANG C, 201…	PURPOSE: ONGOING POST-STROKE STRUCTURAL DEGENERATION AND NEURONAL LOSS PRECEDING NEUROPSYCHOLOGICAL SYMPTOMS SUCH AS COGNITIVE DECLINE AND DEPRESSION ARE POORLY UNDERSTOOD. VARIOUS SUBSTRUCTURES OF THE LIMBIC SYSTEM HAVE BEEN LINKED TO COGNITIVE IMPAIRMENT. IN THIS LONGITUDINAL STUDY, WE INVESTIGATED THE POST-STROKE MACRO- AND MICRO-STRUCTURAL INTEGRITY OF THE LIMBIC SYSTEM USING STRUCTURAL AND D…	UNIV TEXAS HLTH SCI CTR HOUSTON, INST STROKE & CEREBROVASC DIS, HOUSTON, TX 77030 USA.; UNIV TEXAS HLTH SCI CTR HOUSTON, DIAGNOST & INTERVENT IMAGING, HOUSTON, TX USA.; TIRR MEM HERMANN REHABIL & RES, HOUSTON, TX USA.; UNIV TEXAS HLTH SCI CTR HOUSTON UTHLTH, MCGOVERN MED SCH, CTR CLIN & TRANSLAT SCI, BIOSTAT EPIDEMIOL RES DESIGN COMPONENT, HOUSTON, TX USA.;	ISCHEMIC STROKE; LIMBIC SYSTEM ATROPHY; SECONDARY DEGENERATION; CHRONIC LOSS OF GRAY MATTER; LONGITUDINAL NEUROIMAGING STUDY	10.3389/fneur.2019.00154	ARTICLE	HIPPOCAMPAL ATROPHY; WALLERIAN DEGENERATION; COGNITIVE IMPAIRMENT; MOTOR RECOVERY; MOUSE MODEL; MATTER; POSTSTROKE; MEMORY; DEMENTIA; THALAMUS	NA	FRONT NEUROL	FRONT. NEUROL.	ENGLISH	GREEN PUBLISHED, GOLD	FRONTIERS MEDIA SA	2019	HAQUE, ME (CORRESPONDING AUTHOR), UNIV TEXAS HLTH SCI CTR HOUSTON, INST STROKE & CEREBROVASC DIS, HOUSTON, TX 77030 USA.	FRONTIERS IN NEUROLOGY	32	ONGOING SECONDARY DEGENERATION OF THE LIMBIC SYSTEM IN PATIENTS WITH ISCHEMIC STROKE: A LONGITUDINAL MRI STUDY	WOS:000460355000001	10	[HAQUE, MUHAMMAD E.; GEORGE, SARAH; ZHA, ALICIA; ALDERMAN, SUSAN; JEEVARAJAN, JEROME; SATANI, NIKUNJ; SAVITZ, SEAN] UNIV TEXAS HLTH SCI CTR HOUSTON, INST STROKE & CEREBROVASC DIS, HOUSTON, TX 77030 USA. [GABR, REFAAT E.; HASAN, KHADER M.; AREVALO, OCTAVIO D.; FRIEDMAN, ELLIOTT R.; SITTON, CLARK W.] UNIV TEXAS HLTH SCI CTR HOUSTON, DIAGNOST & INTERVENT IMAGING, HOUSTON, TX USA. [MAS, MANUAL F.] TI…	ISI	Purpose: Ongoing post-stroke structural degeneration and neuronal loss preceding neuropsychological symptoms such as cognitive decline and depression are poorly understood. Various substructures of the limbic system have been linked to cognitive impairment. In this longitudinal study, we investigated the post-stroke macro- and micro-structural integrity of the limbic system using structural and d…	Ongoing Secondary Degeneration of the Limbic System in Patients With Ischemic Stroke: A Longitudinal MRI Study	ischemic stroke; limbic system atrophy; secondary degeneration; chronic loss of gray matter; longitudinal neuroimaging study	UNIVERSITY OF TEXAS SYSTEM;UNIVERSITY OF TEXAS HEALTH SCIENCE CENTER HOUSTON;UNIVERSITY OF TEXAS SYSTEM;UNIVERSITY OF TEXAS HEALTH SCIENCE CENTER HOUSTON;UNIVERSITY OF TEXAS SYSTEM;UNIVERSITY OF TEXAS HEALTH SCIENCE CENTER HOUSTON	UNIV TEXAS HLTH SCI CTR HOUSTON	NA	HAQUE ME, 2019, FRONT NEUROL	HAQUE ME, 2019, FRONT NEUROL
LI X;CHEN LM;KUMAR G;ZHANG SJ;ZHONG QH;ZHANG HY;GUI G;WU LL;FAN HZ;SHENG JW	LI, XIN;CHEN, LE-MEI;KUMAR, GAJENDRA;ZHANG, SHAN-JIN;ZHONG, QUAN-HAI;ZHANG, HONG-YAN;GUI, GUAN;WU, LV-LE;FAN, HUI-ZHEN;SHENG, JIAN-WEN	AAN HET ROT M, 2009, CAN MED ASSOC J, V180, P305, DOI 10.1503/CMAJ.080697;ADIKARI AMGCP, 2020, NUTRIENTS, V12, DOI 10.3390/NU12071920;AKIRA S, 2003, IMMUNOL LETT, V85, P85, DOI 10.1016/S0165-2478(02)00228-6;AKKASHEH G, 2016, NUTRITION, V32, P315, DOI 10.1016/J.NUT.2015.09.003;ALBA-FERRARA L, 2016, BRAIN IMAGING BEHAV, V10, P136, DOI 10.1007/S11682-015-9374-8;ALOI J, 2018, NEUROIMAGE-CLIN, V19, P7…	ALCOHOL USE DISORDERS (AUD) IS CHARACTERIZED BY PERSISTENT OR INTERMITTENT ALCOHOL CRAVINGS AND COMPULSIVE DRINKING. THE FUNCTIONAL CHANGES IN THE CENTRAL NERVOUS SYSTEM (CNS) AFTER ALCOHOL CONSUMPTION ARE ALCOHOL-ASSOCIATED COGNITIVE IMPAIRMENT AND MOOD DISORDERS, WHICH ARE MAJOR HEALTH ISSUES REPORTED IN AUDS. STUDIES HAVE SHOWN THAT TRANSFERRING THE INTESTINAL MICROBIOTA FROM AUDS PATIENTS TO …	PEOPLES HOSP ZHANGSHU CITY, DEPT GASTROENTEROL, JIANGXI, PEOPLES R CHINA.; GANZHOU MUNICIPAL HOSP, GUANGDONG PROV PEOPLES HOSP, DEPT PHARM, GANZHOU HOSP, JIANGXI, PEOPLES R CHINA.; CITY UNIV HONG KONG, DEPT NEUROSCI, KOWLOON TONG, HONG KONG, PEOPLES R CHINA.; PEOPLES HOSP YICHUN CITY, DEPT GASTROENTEROL, JIANGXI, PEOPLES R CHINA.; YICHUN UNIV, SCH CHEM & BIOENGN, JIANGXI, PEOPLES R CHINA.;	ALCOHOL USE DISORDER (AUD)S; BRAIN-GUT AXIS; COGNITIVE IMPAIRMENT; HIPPOCAMPUS-AMYGDALA- FRONTAL CORTEX CIRCUIT; MOOD DISORDER	10.3389/fnins.2022.820106	REVIEW	GENERALIZED ANXIETY DISORDER; MAJOR DEPRESSIVE DISORDER; KYNURENINE PATHWAY; DEPENDENT PATIENTS; PREFRONTAL CORTEX; FECAL MICROBIOTA; SENSORY NEURONS; DOUBLE-BLIND; OPEN-LABEL; BEHAVIOR	NA	FRONT NEUROSCI-SWITZ	FRONT. NEUROSCI.	ENGLISH	GREEN PUBLISHED, GOLD	FRONTIERS MEDIA SA	2022	FAN, HZ; SHENG, JW (CORRESPONDING AUTHOR), PEOPLES HOSP YICHUN CITY, DEPT GASTROENTEROL, JIANGXI, PEOPLES R CHINA.; FAN, HZ (CORRESPONDING AUTHOR), YICHUN UNIV, SCH CHEM & BIOENGN, JIANGXI, PEOPLES R CHINA.	FRONTIERS IN NEUROSCIENCE	12	THERAPEUTIC INTERVENTIONS OF GUT-BRAIN AXIS AS NOVEL STRATEGIES FOR TREATMENT OF ALCOHOL USE DISORDER ASSOCIATED COGNITIVE AND MOOD DYSFUNCTION	WOS:000759141400001	16	[LI, XIN] PEOPLES HOSP ZHANGSHU CITY, DEPT GASTROENTEROL, JIANGXI, PEOPLES R CHINA. [CHEN, LE-MEI] GANZHOU MUNICIPAL HOSP, GUANGDONG PROV PEOPLES HOSP, DEPT PHARM, GANZHOU HOSP, JIANGXI, PEOPLES R CHINA. [KUMAR, GAJENDRA] CITY UNIV HONG KONG, DEPT NEUROSCI, KOWLOON TONG, HONG KONG, PEOPLES R CHINA. [ZHANG, SHAN-JIN; GUI, GUAN; WU, LV-LE; FAN, HUI-ZHEN; SHENG, JIAN-WEN] PEOPLES HOSP YICHUN CITY, D…	ISI	Alcohol use disorders (AUD) is characterized by persistent or intermittent alcohol cravings and compulsive drinking. The functional changes in the central nervous system (CNS) after alcohol consumption are alcohol-associated cognitive impairment and mood disorders, which are major health issues reported in AUDs. Studies have shown that transferring the intestinal microbiota from AUDs patients to …	Therapeutic Interventions of Gut-Brain Axis as Novel Strategies for Treatment of Alcohol Use Disorder Associated Cognitive and Mood Dysfunction	alcohol use disorder (AUD)s; brain-gut axis; cognitive impairment; hippocampus-amygdala- frontal cortex circuit; mood disorder	GUANGDONG ACADEMY OF MEDICAL SCIENCES AND GUANGDONG GENERAL HOSPITAL;CITY UNIVERSITY OF HONG KONG;YICHUN UNIVERSITY	NOTREPORTED;PEOPLES HOSP YICHUN CITY;YICHUN UNIV	NA	LI X, 2022, FRONT NEUROSCI-SWITZ	LI X, 2022, FRONT NEUROSCI-SWITZ
OANCEA M;STRILCIUC S;BORZA DB;CIORTEA R;DICULESCU D;MIHU D	OANCEA, MIHAELA;STRILCIUC, STEFAN;BORZA, DAN BOITOR;CIORTEA, RAZVAN;DICULESCU, DORU;MIHU, DAN	ACCORTT E, 2022, J MATERN-FETAL NEO M, V35, P9066, DOI 10.1080/14767058.2021.2014450;BANNBERS E, 2013, BEHAV BRAIN RES, V241, P132, DOI 10.1016/J.BBR.2012.12.003;BARBA-MÜLLER E, 2019, ARCH WOMEN MENT HLTH, V22, P289, DOI 10.1007/S00737-018-0889-Z;BARRETT J, 2012, SOC NEUROSCI-UK, V7, P252, DOI 10.1080/17470919.2011.609907;BARRETT J, 2011, J CHILD PSYCHOL PSYC, V52, P368, DOI 10.1111/J.1469-7610.2…	PERINATAL MOOD AND ANXIETY DISORDERS (PMADS) PROFOUNDLY IMPACT MATERNAL AND INFANT HEALTH, AFFECTING WOMEN WORLDWIDE DURING PREGNANCY AND POSTPARTUM. THIS REVIEW SYNTHESIZES CURRENT RESEARCH ON THE NEUROBIOLOGICAL EFFECTS OF PMADS, PARTICULARLY THEIR INFLUENCE ON BRAIN STRUCTURE, FUNCTION, AND CORRESPONDING COGNITIVE, BEHAVIORAL, AND MENTAL HEALTH OUTCOMES IN MOTHERS. A LITERATURE SEARCH ACROSS P…	IULIU HATIEGANU UNIV MED & PHARM, DEPT OBSTET & GYNAECOL, CLUJ NAPOCA 400337, ROMANIA.; IULIU HATIEGANU UNIV MED & PHARM, RES CTR FUNCT GENOM BIOMED & TRANSLAT MED, CLUJ NAPOCA 400337, ROMANIA.; RONEURO INST NEUROL RES & DIAGNOST, CLUJ NAPOCA 400337, ROMANIA.;	PERINATAL MOOD AND ANXIETY DISORDERS; POSTPARTUM DEPRESSION; NEUROIMAGING; COGNITIVE FUNCTION; MATERNAL BEHAVIOR; BRAIN STRUCTURE; BRAIN FUNCTION	10.3390/jcm13072088	REVIEW	POSTPARTUM DEPRESSION; POSTERIOR CINGULATE; AMYGDALA RESPONSE; INFANT; PLASTICITY; PREGNANCY; WOMEN; RISK	7	J CLIN MED	J. CLIN. MED.	ENGLISH	GOLD, GREEN PUBLISHED	MDPI	2024	STRILCIUC, S (CORRESPONDING AUTHOR), IULIU HATIEGANU UNIV MED & PHARM, RES CTR FUNCT GENOM BIOMED & TRANSLAT MED, CLUJ NAPOCA 400337, ROMANIA.; STRILCIUC, S (CORRESPONDING AUTHOR), RONEURO INST NEUROL RES & DIAGNOST, CLUJ NAPOCA 400337, ROMANIA.	JOURNAL OF CLINICAL MEDICINE	1	NEUROBIOLOGICAL AND BEHAVIORAL UNDERPINNINGS OF PERINATAL MOOD AND ANXIETY DISORDERS (PMADS): A SELECTIVE NARRATIVE REVIEW	WOS:001201050000001	13	[OANCEA, MIHAELA; BORZA, DAN BOITOR; CIORTEA, RAZVAN; DICULESCU, DORU; MIHU, DAN] IULIU HATIEGANU UNIV MED & PHARM, DEPT OBSTET & GYNAECOL, CLUJ NAPOCA 400337, ROMANIA. [STRILCIUC, STEFAN] IULIU HATIEGANU UNIV MED & PHARM, RES CTR FUNCT GENOM BIOMED & TRANSLAT MED, CLUJ NAPOCA 400337, ROMANIA. [STRILCIUC, STEFAN] RONEURO INST NEUROL RES & DIAGNOST, CLUJ NAPOCA 400337, ROMANIA.	ISI	Perinatal mood and anxiety disorders (PMADs) profoundly impact maternal and infant health, affecting women worldwide during pregnancy and postpartum. This review synthesizes current research on the neurobiological effects of PMADs, particularly their influence on brain structure, function, and corresponding cognitive, behavioral, and mental health outcomes in mothers. A literature search across P…	Neurobiological and Behavioral Underpinnings of Perinatal Mood and Anxiety Disorders (PMADs): A Selective Narrative Review	perinatal mood and anxiety disorders; postpartum depression; neuroimaging; cognitive function; maternal behavior; brain structure; brain function	IULIU HATIEGANU UNIVERSITY OF MEDICINE AND PHARMACY;IULIU HATIEGANU UNIVERSITY OF MEDICINE AND PHARMACY	IULIU HATIEGANU UNIV MED AND PHARM;RONEURO INST NEUROL RES AND DIAGNOST	NA	OANCEA M, 2024, J CLIN MED	OANCEA M, 2024, J CLIN MED
BJERTRUP AJ;FRIIS NK;MISKOWIAK KW	BJERTRUP, ANNE J.;FRIIS, NELLIE K.;MISKOWIAK, KAMILLA W.	ANONYMOUS, EMERGING TOPICS FATH;ANONYMOUS, PERS DISORD;ANONYMOUS, COGNITIVE IMPAIRMENT;ANONYMOUS, 1979, PATTERNS ATTACHMENT;ANONYMOUS, 2018, DEPRESSION;ANONYMOUS, 1997, ATTACHMENT LOSS;ATZIL S, 2011, NEUROPSYCHOPHARMACOL, V36, P2603, DOI 10.1038/NPP.2011.172;BARRETT J, 2012, SOC NEUROSCI-UK, V7, P252, DOI 10.1080/17470919.2011.609907;BECK AT, 2008, AM J PSYCHIAT, V165, P969, DOI 10.1176/APPI.AJP.…	MOTHERS' SENSITIVE RESPONSES TO THEIR INFANTS HAVE EVOLUTIONARY IMPORTANCE AND ARE LIKELY HARDWIRED INTO THE MATERNAL BRAIN. MOOD DISORDERS ARE ASSOCIATED WITH ABERRANT NEURAL PROCESSING OF EMOTION IN REGIONS OVERLAPPING WITH 'MATERNAL SENSITIVITY NETWORKS' WHICH COULD COMPROMISE MATERNAL PROCESSING OF INFANT SIGNALS. THIS SYSTEMATIC REVIEW AIMED TO INTEGRATE FINDINGS FROM STUDIES OF NEURAL RESPO…	COPENHAGEN UNIV HOSP, RIGSHOSP, PSYCHIAT CTR COPENHAGEN, COPENHAGEN AFFECT DISORDER RES CTR, COPENHAGEN, DENMARK.;	MOTHER-INFANT INTERACTION; MOOD DISORDERS; FMRI; EEG/ERP; INFANT EMOTION	10.1016/j.neubiorev.2019.09.011	REVIEW	AMYGDALA RESPONSE; BIPOLAR DISORDER; ATTACHMENT BRAIN; DOWN-REGULATION; PARENTAL STATUS; DEPRESSION; EMOTION; SENSITIVITY; PREGNANCY; OXYTOCIN	NA	NEUROSCI BIOBEHAV R	NEUROSCI. BIOBEHAV. REV.	ENGLISH	NA	PERGAMON-ELSEVIER SCIENCE LTD	2019	MISKOWIAK, KW (CORRESPONDING AUTHOR), COPENHAGEN UNIV HOSP, RIGSHOSP, PSYCHIAT CTR COPENHAGEN, EDEL SAUNTES ALLE 10, DK-2100 COPENHAGEN, DENMARK.	NEUROSCIENCE AND BIOBEHAVIORAL REVIEWS	26	THE MATERNAL BRAIN: NEURAL RESPONSES TO INFANTS IN MOTHERS WITH AND WITHOUT MOOD DISORDER	WOS:000501388000018	107	[BJERTRUP, ANNE J.; FRIIS, NELLIE K.; MISKOWIAK, KAMILLA W.] COPENHAGEN UNIV HOSP, RIGSHOSP, PSYCHIAT CTR COPENHAGEN, COPENHAGEN AFFECT DISORDER RES CTR, COPENHAGEN, DENMARK.	ISI	Mothers' sensitive responses to their infants have evolutionary importance and are likely hardwired into the maternal brain. Mood disorders are associated with aberrant neural processing of emotion in regions overlapping with 'maternal sensitivity networks' which could compromise maternal processing of infant signals. This systematic review aimed to integrate findings from studies of neural respo…	The maternal brain: Neural responses to infants in mothers with and without mood disorder	Mother-infant interaction; Mood disorders; fMRI; EEG/ERP; Infant emotion	RIGSHOSPITALET;UNIVERSITY OF COPENHAGEN;COPENHAGEN UNIVERSITY HOSPITAL	COPENHAGEN UNIV HOSP	NA	BJERTRUP AJ, 2019, NEUROSCI BIOBEHAV R	BJERTRUP AJ, 2019, NEUROSCI BIOBEHAV R
BARBA-MÜLLER E;CRADDOCK S;CARMONA S;HOEKZEMA E	BARBA-MUELLER, ERIKA;CRADDOCK, SINEAD;CARMONA, SUSANNA;HOEKZEMA, ELSELINE	AGRATI D, 2016, HORM BEHAV, V77, P141, DOI 10.1016/J.YHBEH.2015.07.016;ALMOND P, 2009, PERSPECT PUBLIC HEAL, V129, P221, DOI 10.1177/1757913909343882;ALTEMUS M, 2010, ARCH WOMEN MENT HLTH, V13, P25, DOI 10.1007/S00737-009-0123-0;ANDERSON MV, 2012, EVOL PSYCHOL-US, V10, P659, DOI 10.1177/147470491201000402;ANDERSON MV, 2011, EVOL PSYCHOL-US, V9, P47;ANNIVERNO R., 2013, NEW INSIGHTS INTO ANXIETY DI…	PREGNANCY AND THE POSTPARTUM PERIOD INVOLVE NUMEROUS PHYSIOLOGICAL ADAPTATIONS THAT ENABLE THE DEVELOPMENT AND SURVIVAL OF THE OFFSPRING. A DISTINCT NEURAL PLASTICITY CHARACTERIZES THE FEMALE BRAIN DURING THIS PERIOD, AND DYNAMIC STRUCTURAL AND FUNCTIONAL CHANGES TAKE PLACE THAT ACCOMPANY FUNDAMENTAL BEHAVIORAL ADAPTATIONS, STIMULATING THE FEMALE TO PROGRESS FROM AN INDIVIDUAL WITH SELF-DIRECTED …	LEIDEN UNIV, BRAIN & DEV RES CTR, LEIDEN, NETHERLANDS.; LEIDEN INST BRAIN & COGNIT, LEIDEN, NETHERLANDS.; RAMON LLULL UNIV, UNIV INST MENTAL HLTH VIDAL & BARRAQUER, BARCELONA, SPAIN.; CTR INVEST BIOMED RED SALUD MENTAL CIBERSAM, MADRID, SPAIN.; INST INVEST SANITARIA GREGORIO MARANON, UNIDAD MED & CIRUGIA EXPT, MADRID, SPAIN.; UNIV OBERTA CATALUNYA, FAC HLTH SCI, BARCELONA, SPAIN.;	NEUROPLASTICITY; PERINATAL MENTAL HEALTH; MATERNAL BEHAVIOR; POSTPARTUM DEPRESSION; MATERNAL ATTACHMENT	10.1007/s00737-018-0889-z	ARTICLE	DISTINCT NEURAL-NETWORKS; PSYCHIATRIC-DISORDERS; ALLOPARENTAL CARE; AMYGDALA RESPONSE; DEPRESSION; MOTHERS; WOMEN; CONNECTIVITY; BEHAVIOR; ANXIETY	2	ARCH WOMEN MENT HLTH	ARCH. WOMENS MENT. HEALTH	ENGLISH	GREEN PUBLISHED, HYBRID	SPRINGER WIEN	2019	HOEKZEMA, E (CORRESPONDING AUTHOR), LEIDEN UNIV, BRAIN & DEV RES CTR, LEIDEN, NETHERLANDS.; HOEKZEMA, E (CORRESPONDING AUTHOR), LEIDEN INST BRAIN & COGNIT, LEIDEN, NETHERLANDS.	ARCHIVES OF WOMENS MENTAL HEALTH	126	BRAIN PLASTICITY IN PREGNANCY AND THE POSTPARTUM PERIOD: LINKS TO MATERNAL CAREGIVING AND MENTAL HEALTH	WOS:000463840700012	22	[BARBA-MUELLER, ERIKA; CRADDOCK, SINEAD; HOEKZEMA, ELSELINE] LEIDEN UNIV, BRAIN & DEV RES CTR, LEIDEN, NETHERLANDS. [BARBA-MUELLER, ERIKA; CRADDOCK, SINEAD; HOEKZEMA, ELSELINE] LEIDEN INST BRAIN & COGNIT, LEIDEN, NETHERLANDS. [BARBA-MUELLER, ERIKA] RAMON LLULL UNIV, UNIV INST MENTAL HLTH VIDAL & BARRAQUER, BARCELONA, SPAIN. [CARMONA, SUSANNA] CTR INVEST BIOMED RED SALUD MENTAL CIBERSAM, MADRID, S…	ISI	Pregnancy and the postpartum period involve numerous physiological adaptations that enable the development and survival of the offspring. A distinct neural plasticity characterizes the female brain during this period, and dynamic structural and functional changes take place that accompany fundamental behavioral adaptations, stimulating the female to progress from an individual with self-directed …	Brain plasticity in pregnancy and the postpartum period: links to maternal caregiving and mental health	Neuroplasticity; Perinatal mental health; Maternal behavior; Postpartum depression; Maternal attachment	LEIDEN UNIVERSITY;LEIDEN UNIVERSITY - EXCL LUMC;LEIDEN UNIVERSITY;LEIDEN UNIVERSITY MEDICAL CENTER (LUMC);UNIVERSITAT RAMON LLULL;CIBER - CENTRO DE INVESTIGACION BIOMEDICA EN RED;CIBERSAM;UOC UNIVERSITAT OBERTA DE CATALUNYA	LEIDEN UNIV;LEIDEN INST BRAIN AND COGNIT	NA	BARBA-MÜLLER E, 2019, ARCH WOMEN MENT HLTH	BARBA-MÜLLER E, 2019, ARCH WOMEN MENT HLTH
KLEIN-FLÜGGE MC;JENSEN DEA;TAKAGI Y;PRIESTLEY L;VERHAGEN L;SMITH SM;RUSHWORTH MFS	KLEIN-FLUGGE, MIRIAM C.;JENSEN, DARIA E. A.;TAKAGI, YU;PRIESTLEY, LUKE;VERHAGEN, LENNART;SMITH, STEPHEN M.;RUSHWORTH, MATTHEW F. S.	ABIVARDI A, 2017, HUM BRAIN MAPP, V38, P3927, DOI 10.1002/HBM.23639;ADOLPHS R, 2013, CURR BIOL, V23, PR79, DOI 10.1016/J.CUB.2012.11.055;AGGLETON JP, 1980, BRAIN RES, V190, P347, DOI 10.1016/0006-8993(80)90279-6;AGGLETON JP, 1993, TRENDS NEUROSCI, V16, P328, DOI 10.1016/0166-2236(93)90110-8;ALMEIDA JRC, 2009, PSYCHIAT RES-NEUROIM, V171, P54, DOI 10.1016/J.PSCYCHRESNS.2008.02.001;AMARAL D G, 1992,…	KLEIN-FLUGGE ET AL. EXAMINE CONNECTIVITY OF FINE-GRAINED AMYGDALA NUCLEI AND SHOW THAT THIS CAN PREDICT MENTAL HEALTH DIMENSIONS, GOING BEYOND EARLIER STUDIES THAT USED RELATIVELY BROAD BEHAVIOURAL PHENOTYPES AND BRAIN NETWORKS. THERE HAS BEEN INCREASING INTEREST IN USING NEUROIMAGING MEASURES TO PREDICT PSYCHIATRIC DISORDERS. HOWEVER, PREDICTIONS USUALLY RELY ON LARGE BRAIN NETWORKS AND LARGE DI…	UNIV OXFORD, WELLCOME CTR INTEGRAT NEUROIMAGING WIN, DEPT EXPT PSYCHOL, OXFORD, ENGLAND.; UNIV OXFORD, WELLCOME CTR INTEGRAT NEUROIMAGING WIN, CTR FUNCT MRI BRAIN FMRIB, OXFORD, ENGLAND.; UNIV OXFORD, NUFFIELD DEPT CLIN NEUROSCI, JOHN RADCLIFFE HOSP, OXFORD, ENGLAND.; UNIV OXFORD, WARNEFORD HOSP, DEPT PSYCHIAT, OXFORD, ENGLAND.; OSAKA UNIV, GRAD SCH FRONTIER BIOSCI, SUITA, OSAKA, JAPAN.; RADBOUD …	NA	10.1038/s41562-022-01434-3	ARTICLE	DEEP BRAIN-STIMULATION; FUNCTIONAL CONNECTIVITY; PREFRONTAL CORTEX; PREDICTS RESPONSE; DEPRESSION; RESOLUTION; MRI; ABNORMALITIES; PARCELLATION; PROJECTIONS	12	NAT HUM BEHAV	NAT. HUM. BEHAV.	ENGLISH	GREEN ACCEPTED, GREEN PUBLISHED	NATURE PORTFOLIO	2022	KLEIN-FLÜGGE, MC (CORRESPONDING AUTHOR), UNIV OXFORD, WELLCOME CTR INTEGRAT NEUROIMAGING WIN, DEPT EXPT PSYCHOL, OXFORD, ENGLAND.; KLEIN-FLÜGGE, MC (CORRESPONDING AUTHOR), UNIV OXFORD, WELLCOME CTR INTEGRAT NEUROIMAGING WIN, CTR FUNCT MRI BRAIN FMRIB, OXFORD, ENGLAND.; KLEIN-FLÜGGE, MC (CORRESPONDING AUTHOR), UNIV OXFORD, NUFFIELD DEPT CLIN NEUROSCI, JOHN RADCLIFFE HOSP, OXFORD, ENGLAND.; KLEIN-F…	NATURE HUMAN BEHAVIOUR	30	RELATIONSHIP BETWEEN NUCLEI-SPECIFIC AMYGDALA CONNECTIVITY AND MENTAL HEALTH DIMENSIONS IN HUMANS	WOS:000858852300002	6	[KLEIN-FLUGGE, MIRIAM C.; JENSEN, DARIA E. A.; PRIESTLEY, LUKE; VERHAGEN, LENNART; RUSHWORTH, MATTHEW F. S.] UNIV OXFORD, WELLCOME CTR INTEGRAT NEUROIMAGING WIN, DEPT EXPT PSYCHOL, OXFORD, ENGLAND. [KLEIN-FLUGGE, MIRIAM C.; TAKAGI, YU; PRIESTLEY, LUKE; VERHAGEN, LENNART; SMITH, STEPHEN M.; RUSHWORTH, MATTHEW F. S.] UNIV OXFORD, WELLCOME CTR INTEGRAT NEUROIMAGING WIN, CTR FUNCT MRI BRAIN FMRIB, OX…	ISI	Klein-Flugge et al. examine connectivity of fine-grained amygdala nuclei and show that this can predict mental health dimensions, going beyond earlier studies that used relatively broad behavioural phenotypes and brain networks. There has been increasing interest in using neuroimaging measures to predict psychiatric disorders. However, predictions usually rely on large brain networks and large di…	Relationship between nuclei-specific amygdala connectivity and mental health dimensions in humans	NA	UNIVERSITY OF OXFORD;UNIVERSITY OF OXFORD;UNIVERSITY OF OXFORD;UNIVERSITY OF OXFORD;THE UNIVERSITY OF OSAKA;RADBOUD UNIVERSITY NIJMEGEN	UNIV OXFORD;UNIV OXFORD;UNIV OXFORD;UNIV OXFORD	NA	KLEIN-FLÜGGE MC, 2022, NAT HUM BEHAV	KLEIN-FLÜGGE MC, 2022, NAT HUM BEHAV
NICOSIA N;GIOVENZANA M;MISZTAK P;MINGARDI J;MUSAZZI L	NICOSIA, NOEMI;GIOVENZANA, MATTIA;MISZTAK, PAULINA;MINGARDI, JESSICA;MUSAZZI, LAURA	ABDALLAH CG, 2019, ANNU REV PHARMACOL, V59, P171, DOI 10.1146/ANNUREV-PHARMTOX-010818-021701;ABDALLAH CG, 2018, PHARMACOL THERAPEUT, V190, P148, DOI 10.1016/J.PHARMTHERA.2018.05.010;ABDALLAH CG, 2017, NEUROPSYCHOPHARMACOL, V42, P1739, DOI 10.1038/NPP.2017.49;ACERO VP, 2023, FRONT PHARMACOL, V14, DOI 10.3389/FPHAR.2023.1240295;ALEKSANDROVA LR, 2021, TRENDS PHARMACOL SCI, V42, P929, DOI 10.1016/J.T…	GLUTAMATE IS THE MAIN EXCITATORY NEUROTRANSMITTER IN THE BRAIN WHEREIN IT CONTROLS COGNITIVE FUNCTIONAL DOMAINS AND MOOD. INDEED, BRAIN AREAS INVOLVED IN MEMORY FORMATION AND CONSOLIDATION AS WELL AS IN FEAR AND EMOTIONAL PROCESSING, SUCH AS THE HIPPOCAMPUS, PREFRONTAL CORTEX, AND AMYGDALA, ARE PREDOMINANTLY GLUTAMATERGIC. TO ENSURE THE PHYSIOLOGICAL ACTIVITY OF THE BRAIN, GLUTAMATERGIC TRANSMISS…	UNIV MILANO BICOCCA, SCH MED & SURG, I-20900 MONZA, ITALY.; UNIV MILANO BICOCCA, SCH MED & SURG, PHD PROGRAM NEUROSCI, I-20900 MONZA, ITALY.; FDN IRCCS SAN GERARDO DEI TINTORI, I-20900 MONZA, ITALY.;	GLUTAMATE; EXCITOTOXICITY; AUTISM SPECTRUM DISORDER; SUBSTANCE USE DISORDERS; SCHIZOPHRENIA; DEPRESSION; THERAPEUTICS	10.3390/ijms25126521	REVIEW	D-ASPARTATE RECEPTOR; NUCLEUS-ACCUMBENS; ETHANOL WITHDRAWAL; PREFRONTAL CORTEX; ALCOHOL EXPOSURE; SODIUM BENZOATE; DOUBLE-BLIND; RAT-BRAIN; COCAINE; KETAMINE	12	INT J MOL SCI	INT. J. MOL. SCI.	ENGLISH	GOLD	MDPI	2024	MINGARDI, J; MUSAZZI, L (CORRESPONDING AUTHOR), UNIV MILANO BICOCCA, SCH MED & SURG, I-20900 MONZA, ITALY.; MUSAZZI, L (CORRESPONDING AUTHOR), FDN IRCCS SAN GERARDO DEI TINTORI, I-20900 MONZA, ITALY.	INTERNATIONAL JOURNAL OF MOLECULAR SCIENCES	19	GLUTAMATE-MEDIATED EXCITOTOXICITY IN THE PATHOGENESIS AND TREATMENT OF NEURODEVELOPMENTAL AND ADULT MENTAL DISORDERS	WOS:001256338500001	25	[NICOSIA, NOEMI; GIOVENZANA, MATTIA; MISZTAK, PAULINA; MINGARDI, JESSICA; MUSAZZI, LAURA] UNIV MILANO BICOCCA, SCH MED & SURG, I-20900 MONZA, ITALY. [NICOSIA, NOEMI; GIOVENZANA, MATTIA] UNIV MILANO BICOCCA, SCH MED & SURG, PHD PROGRAM NEUROSCI, I-20900 MONZA, ITALY. [MUSAZZI, LAURA] FDN IRCCS SAN GERARDO DEI TINTORI, I-20900 MONZA, ITALY.	ISI	Glutamate is the main excitatory neurotransmitter in the brain wherein it controls cognitive functional domains and mood. Indeed, brain areas involved in memory formation and consolidation as well as in fear and emotional processing, such as the hippocampus, prefrontal cortex, and amygdala, are predominantly glutamatergic. To ensure the physiological activity of the brain, glutamatergic transmiss…	Glutamate-Mediated Excitotoxicity in the Pathogenesis and Treatment of Neurodevelopmental and Adult Mental Disorders	glutamate; excitotoxicity; autism spectrum disorder; substance use disorders; schizophrenia; depression; therapeutics	UNIVERSITY OF MILANO-BICOCCA;UNIVERSITY OF MILANO-BICOCCA;FONDAZIONE IRCCS SAN GERARDO DEI TINTORI	NOTREPORTED;UNIV MILANO BICOCCA;L (CORRESPONDING AUTHOR)	NA	NICOSIA N, 2024, INT J MOL SCI	NICOSIA N, 2024, INT J MOL SCI
KIRSCH DE;PRESTON A;TRETYAK V;LE V;WEBER W;STRAKOWSKI SM;LIPPARD ETC	KIRSCH, DYLAN E.;PRESTON, ALEX;TRETYAK, VALERIA;LE, VANESSA;WEBER, WADE;STRAKOWSKI, STEPHEN M.;LIPPARD, ELIZABETH T. C.	ALLENDORFER JB, 2014, EPILEPSY BEHAV, V36, P115, DOI 10.1016/J.YEBEH.2014.05.003;ANONYMOUS, 2001, DAILY DRUG TAK UNPUB;BALODIS IM, 2010, PSYCHONEUROENDOCRINO, V35, P1363, DOI 10.1016/J.PSYNEUEN.2010.03.011;BERGHORST LH, 2016, BIPOLAR DISORD, V18, P602, DOI 10.1111/BDI.12444;BLOND BN, 2012, BIPOLAR DISORD, V14, P340, DOI 10.1111/J.1399-5618.2012.01015.X;BLUMBERG HP, 2004, ANN NY ACAD SCI, V1021, P…	BACKGROUND STRESS-RELATED MECHANISMS ARE IMPLICATED IN THE PATHOPHYSIOLOGY OF BIPOLAR DISORDER AND MAY CONTRIBUTE TO HETEROGENEITY IN ILLNESS COURSE. YET, THERE IS A LACK OF STUDY INVESTIGATING THE NEURAL MECHANISMS UNDERLYING THE STRESS RESPONSE IN THIS CONDITION. THIS STUDY INVESTIGATED CHANGES IN AMYGDALA ACTIVATION AND FUNCTIONAL CONNECTIVITY IN RESPONSE TO ACUTE PSYCHOSOCIAL STRESS IN YOUNG …	UNIV TEXAS AUSTIN, DELL MED SCH, DEPT PSYCHIAT & BEHAV SCI, 1601 TRINITY ST,STOP Z0600,HLTH DISCOVERY BLDG, AUSTIN, TX 78712 USA.; UNIV TEXAS AUSTIN, WAGGONER CTR ALCOHOL & ADDICT RES, AUSTIN, TX 78712 USA.; UNIV TEXAS AUSTIN, INST NEUROSCI, AUSTIN, TX 78712 USA.; UNIV TEXAS AUSTIN, DEPT PSYCHOL, AUSTIN, TX 78712 USA.; UNIV TEXAS AUSTIN, INST EARLY LIFE ADVERS RES, AUSTIN, TX 78712 USA.;	AMYGDALA; BIPOLAR DISORDER; FUNCTIONAL NEUROIMAGING; HEART RATE; MARIJUANA USE; PREFRONTAL CORTEX; STRESS; PHYSIOLOGICAL	10.1111/bdi.13127	ARTICLE	PREFRONTAL CORTEX; INDIVIDUAL-DIFFERENCES; NEUROIMAGING FINDINGS; DOWN-REGULATION; SUBSTANCE USE; RATING-SCALE; AMYGDALA; BRAIN; ADOLESCENTS; EMOTION	3	BIPOLAR DISORD	BIPOLAR DISORD.	ENGLISH	GREEN ACCEPTED	WILEY	2022	LIPPARD, ETC (CORRESPONDING AUTHOR), UNIV TEXAS AUSTIN, DELL MED SCH, DEPT PSYCHIAT & BEHAV SCI, 1601 TRINITY ST,STOP Z0600,HLTH DISCOVERY BLDG, AUSTIN, TX 78712 USA.	BIPOLAR DISORDERS	5	NEURAL FUNCTIONAL CONNECTIVITY CHANGES TO PSYCHOSOCIAL STRESS IN YOUNG ADULTS WITH BIPOLAR DISORDER AND PRELIMINARY ASSOCIATIONS WITH CLINICAL TRAJECTORIES	WOS:000698569700001	24	[KIRSCH, DYLAN E.; PRESTON, ALEX; TRETYAK, VALERIA; LE, VANESSA; WEBER, WADE; STRAKOWSKI, STEPHEN M.; LIPPARD, ELIZABETH T. C.] UNIV TEXAS AUSTIN, DELL MED SCH, DEPT PSYCHIAT & BEHAV SCI, 1601 TRINITY ST,STOP Z0600,HLTH DISCOVERY BLDG, AUSTIN, TX 78712 USA. [KIRSCH, DYLAN E.; TRETYAK, VALERIA; STRAKOWSKI, STEPHEN M.; LIPPARD, ELIZABETH T. C.] UNIV TEXAS AUSTIN, WAGGONER CTR ALCOHOL & ADDICT RES, …	ISI	Background Stress-related mechanisms are implicated in the pathophysiology of bipolar disorder and may contribute to heterogeneity in illness course. Yet, there is a lack of study investigating the neural mechanisms underlying the stress response in this condition. This study investigated changes in amygdala activation and functional connectivity in response to acute psychosocial stress in young …	Neural functional connectivity changes to psychosocial stress in young adults with bipolar disorder and preliminary associations with clinical trajectories	amygdala; bipolar disorder; functional neuroimaging; heart rate; marijuana use; prefrontal cortex; stress; physiological	UNIVERSITY OF TEXAS SYSTEM;UNIVERSITY OF TEXAS AUSTIN;UNIVERSITY OF TEXAS SYSTEM;UNIVERSITY OF TEXAS AUSTIN;UNIVERSITY OF TEXAS SYSTEM;UNIVERSITY OF TEXAS AUSTIN;UNIVERSITY OF TEXAS SYSTEM;UNIVERSITY OF TEXAS AUSTIN;UNIVERSITY OF TEXAS SYSTEM;UNIVERSITY OF TEXAS AUSTIN	UNIV TEXAS AUSTIN	NA	KIRSCH DE, 2022, BIPOLAR DISORD	KIRSCH DE, 2022, BIPOLAR DISORD
PRYCE CR	PRYCE, CHRISTOPHER R.	AMBROGGI F, 2008, NEURON, V59, P648, DOI 10.1016/J.NEURON.2008.07.004;BELOVA MA, 2007, NEURON, V55, P970, DOI 10.1016/J.NEURON.2007.08.004;BERGAMINI G, 2016, EUR NEUROPSYCHOPHARM, V26, P1448, DOI 10.1016/J.EURONEURO.2016.06.009;CORBIT LH, 2005, J NEUROSCI, V25, P962, DOI 10.1523/JNEUROSCI.4507-04.2005;CUTHBERT BN, 2015, DIALOGUES CLIN NEURO, V17, P89;CUTHBERT BN, 2013, BMC MED, V11, DOI 10.1186/1…	ENVIRONMENTAL STIMULI AND LIFE EVENTS ARE OFTEN OF EMOTIONAL RELEVANCE TO THE INDIVIDUAL. THIS IS DUE TO THEIR RECOGNITION AND PROCESSING BY THE BRAIN'S NEURAL CIRCUITS FOR EMOTION. IN TERMS OF EMOTION VALENCE, STIMULI/EVENTS CAN BE NEUTRAL (NON-EMOTIONAL), REWARDING OR AVERSIVE. IN ADDITION TO ITS BASIC VALENCE, THE SALIENCE OF AN EMOTIONAL STIMULUS, THAT IS, HOW REWARDING OR HOW AVERSIVE IT IS,…	UNIV ZURICH, HOSP PSYCHIAT, DEPT PSYCHIAT PSYCHOTHERAPY & PSYCHOSOMAT, PRECLIN LAB TRANSLAT RES AFFECT DISORDERS PLATRAD, ZURICH, SWITZERLAND.;	NA	10.1016/j.cobeha.2018.01.023	ARTICLE	BASOLATERAL AMYGDALA; STRESS; FEAR; BRAIN; DEPRESSION; BEHAVIOR; NEURONS; MODEL; MECHANISMS; RESPONSES	NA	CURR OPIN BEHAV SCI	CURR. OPIN. BEHAV. SCI.	ENGLISH	BRONZE, GREEN ACCEPTED	ELSEVIER	2018	PRYCE, CR (CORRESPONDING AUTHOR), UNIV ZURICH, HOSP PSYCHIAT, DEPT PSYCHIAT PSYCHOTHERAPY & PSYCHOSOMAT, PRECLIN LAB TRANSLAT RES AFFECT DISORDERS PLATRAD, ZURICH, SWITZERLAND.	CURRENT OPINION IN BEHAVIORAL SCIENCES	7	COMPARATIVE EVIDENCE FOR THE IMPORTANCE OF THE AMYGDALA IN REGULATING REWARD SALIENCE	WOS:000441088800012	22	[PRYCE, CHRISTOPHER R.] UNIV ZURICH, HOSP PSYCHIAT, DEPT PSYCHIAT PSYCHOTHERAPY & PSYCHOSOMAT, PRECLIN LAB TRANSLAT RES AFFECT DISORDERS PLATRAD, ZURICH, SWITZERLAND.	ISI	Environmental stimuli and life events are often of emotional relevance to the individual. This is due to their recognition and processing by the brain's neural circuits for emotion. In terms of emotion valence, stimuli/events can be neutral (non-emotional), rewarding or aversive. In addition to its basic valence, the salience of an emotional stimulus, that is, how rewarding or how aversive it is,…	Comparative evidence for the importance of the amygdala in regulating reward salience	NA	UNIVERSITY OF ZURICH	UNIV ZURICH	NA	PRYCE CR, 2018, CURR OPIN BEHAV SCI	PRYCE CR, 2018, CURR OPIN BEHAV SCI
KEMP JVA;BERNIER E;LEBEL C;KOPALA-SIBLEY DC	KEMP, JENNIFER V. A.;BERNIER, EMILY;LEBEL, CATHERINE;KOPALA-SIBLEY, DANIEL C.	ACOSTA H, 2020, PSYCHIAT RES-NEUROIM, V304, DOI 10.1016/J.PSCYCHRESNS.2020.111153;ADAMSON B, 2018, J AFFECT DISORDERS, V241, P117, DOI 10.1016/J.JAD.2018.08.029;AINA YEMI, 2006, J AM OSTEOPATH ASSOC, V106, PS9;AMICO F, 2011, J PSYCHIATR NEUROSCI, V36, P15, DOI 10.1503/JPN.090186;ARNONE D, 2009, BRIT J PSYCHIAT, V195, P194, DOI 10.1192/BJP.BP.108.059717;AUERBACH RP, 2022, J AM ACAD CHILD PSY, V61,…	A FAMILY HISTORY OF MOOD AND ANXIETY DISORDERS IS ONE OF THE MOST WELL-ESTABLISHED RISK FACTORS FOR THESE DISORDERS IN OFFSPRING. A FAMILY HISTORY OF THESE DISORDERS HAS ALSO BEEN LINKED TO ALTERATIONS IN BRAIN REGIONS INVOLVED IN COGNITIVE-AFFECTIVE PROCESSES BROADLY, AND MOOD AND ANXIETY DISORDERS SPECIFICALLY. RESULTS FROM STUDIES OF BRAIN STRUCTURE OF CHILDREN OF PARENTS WITH A HISTORY OF MOO…	UNIV CALGARY, DEPT PSYCHIAT, CALGARY, AB, CANADA.; ALBERTA CHILDRENS HOSP RES INST, CALGARY, AB, CANADA.; HOTCHKISS BRAIN INST, CALGARY, AB, CANADA.; MATHISON CTR MENTAL HLTH RES & EDUC, CALGARY, AB, CANADA.; UNIV CALGARY, DEPT RADIOL, CALGARY, AB, CANADA.; UNIV CALGARY, FAC CUMMING SCH MED, FOOTHILLS HOSP TEACHING RES & WELLNESS BLDG,3280, CALGARY, AB T2N 4Z6, CANADA.;	SCOPING REVIEW; ADOLESCENCE; MOOD DISORDERS; BRAIN STRUCTURE; NEUROIMAGING; FAMILIAL RISK; PARENT MENTAL HEALTH	10.1007/s10567-022-00393-5	REVIEW	GRAY-MATTER VOLUME; ANTERIOR CINGULATE CORTEX; MAJOR DEPRESSIVE DISORDER; VOXEL-BASED MORPHOMETRY; INCREASED FAMILIAL RISK; EARLY-LIFE STRESS; BIPOLAR DISORDER; CORTICAL THICKNESS; HIPPOCAMPAL VOLUMES; EMOTION PERCEPTION	1	CLIN CHILD FAM PSYCH	CLIN. CHILD FAM. PSYCHOL. REV.	ENGLISH	NA	SPRINGER/PLENUM PUBLISHERS	2022	KEMP, JVA (CORRESPONDING AUTHOR), UNIV CALGARY, DEPT PSYCHIAT, CALGARY, AB, CANADA.; KEMP, JVA (CORRESPONDING AUTHOR), HOTCHKISS BRAIN INST, CALGARY, AB, CANADA.; KEMP, JVA (CORRESPONDING AUTHOR), MATHISON CTR MENTAL HLTH RES & EDUC, CALGARY, AB, CANADA.; KEMP, JVA (CORRESPONDING AUTHOR), UNIV CALGARY, FAC CUMMING SCH MED, FOOTHILLS HOSP TEACHING RES & WELLNESS BLDG,3280, CALGARY, AB T2N 4Z6, CAN…	CLINICAL CHILD AND FAMILY PSYCHOLOGY REVIEW	11	ASSOCIATIONS BETWEEN PARENTAL MOOD AND ANXIETY PSYCHOPATHOLOGY AND OFFSPRING BRAIN STRUCTURE: A SCOPING REVIEW	WOS:000761833300004	25	[KEMP, JENNIFER V. A.; BERNIER, EMILY; KOPALA-SIBLEY, DANIEL C.] UNIV CALGARY, DEPT PSYCHIAT, CALGARY, AB, CANADA. [LEBEL, CATHERINE; KOPALA-SIBLEY, DANIEL C.] ALBERTA CHILDRENS HOSP RES INST, CALGARY, AB, CANADA. [KEMP, JENNIFER V. A.; BERNIER, EMILY; LEBEL, CATHERINE; KOPALA-SIBLEY, DANIEL C.] HOTCHKISS BRAIN INST, CALGARY, AB, CANADA. [KEMP, JENNIFER V. A.; BERNIER, EMILY; LEBEL, CATHERINE; KO…	ISI	A family history of mood and anxiety disorders is one of the most well-established risk factors for these disorders in offspring. A family history of these disorders has also been linked to alterations in brain regions involved in cognitive-affective processes broadly, and mood and anxiety disorders specifically. Results from studies of brain structure of children of parents with a history of moo…	Associations Between Parental Mood and Anxiety Psychopathology and Offspring Brain Structure: A Scoping Review	Scoping review; Adolescence; Mood disorders; Brain structure; Neuroimaging; Familial risk; Parent mental health	UNIVERSITY OF CALGARY;UNIVERSITY OF CALGARY;UNIVERSITY OF CALGARY	UNIV CALGARY;HOTCHKISS BRAIN INST;MATHISON CTR MENTAL HLTH RES AND EDUC;UNIV CALGARY	NA	KEMP JVA, 2022, CLIN CHILD FAM PSYCH	KEMP JVA, 2022, CLIN CHILD FAM PSYCH
ZHANG R;ZHANG LH;WEI SN;WANG PS;JIANG XW;TANG YQ;WANG F	ZHANG, RAN;ZHANG, LUHENG;WEI, SHENGNAN;WANG, PENGSHUO;JIANG, XIAOWEI;TANG, YANQING;WANG, FEI	AHEARN EP, 2001, BIOL PSYCHIAT, V50, P266, DOI 10.1016/S0006-3223(01)01098-8;AI H, 2018, J PSYCHIATR RES, V105, P78, DOI 10.1016/J.JPSYCHIRES.2018.08.018;ARNONE D, 2012, AM J PSYCHIAT, V169, P841, DOI 10.1176/APPI.AJP.2012.11121774;BACHMANN S, 2018, INT J ENV RES PUB HE, V15, DOI 10.3390/IJERPH15071425;BECK AT, 1979, J CONSULT CLIN PSYCH, V47, P343, DOI 10.14482/PSDC.36.1.378.2;BERTOLOTE JOSE MAN…	MOOD DISORDER PATIENTS HAVE GREATER SUICIDE RISK THAN MEMBERS OF THE GENERAL POPULATION, BUT HOW SUICIDAL BEHAVIOR RELATES TO BRAIN FUNCTIONS HAS NOT BEEN FULLY ELUCIDATED. THIS STUDY INVESTIGATED HOW FUNCTIONAL CONNECTIVITY (FC) VALUES BETWEEN THE RIGHT/LEFT AMYGDALA AND THE WHOLE BRAIN RELATE TO SUICIDAL BEHAVIOR IN PATIENTS WITH MOOD DISORDER. THE PARTICIPANTS IN THIS STUDY WERE 100 MOOD DISOR…	CHINA MED UNIV, DEPT PSYCHIAT, AFFILIATED HOSP 1, SHENYANG, PEOPLES R CHINA.; CHINA MED UNIV, BRAIN FUNCT RES SECT, AFFILIATED HOSP 1, SHENYANG, PEOPLES R CHINA.; CHINA MED UNIV, DEPT RADIOL, AFFILIATED HOSP 1, SHENYANG, PEOPLES R CHINA.; CHINA MED UNIV, DEPT GERIATR MED, AFFILIATED HOSP 1, SHENYANG, PEOPLES R CHINA.;	MOOD DISORDER; SUICIDAL BEHAVIOR; FMRI-FUNCTIONAL MAGNETIC RESONANCE IMAGING; FUNCTIONAL CONNECTIVITY; AMYGDALA	10.3389/fnhum.2020.585664	ARTICLE	WHITE-MATTER HYPERINTENSITIES; MAJOR DEPRESSIVE DISORDER; BIPOLAR DISORDER; CORPUS-CALLOSUM; FEMALE-PATIENTS; ATTEMPT HISTORY; STATE; IDEATION; ADOLESCENTS; CIRCUITS	NA	FRONT HUM NEUROSCI	FRONT. HUM. NEUROSCI.	ENGLISH	GREEN PUBLISHED, GOLD	FRONTIERS MEDIA SA	2021	TANG, YQ; WANG, F (CORRESPONDING AUTHOR), CHINA MED UNIV, DEPT PSYCHIAT, AFFILIATED HOSP 1, SHENYANG, PEOPLES R CHINA.; TANG, YQ; WANG, F (CORRESPONDING AUTHOR), CHINA MED UNIV, BRAIN FUNCT RES SECT, AFFILIATED HOSP 1, SHENYANG, PEOPLES R CHINA.; WANG, F (CORRESPONDING AUTHOR), CHINA MED UNIV, DEPT RADIOL, AFFILIATED HOSP 1, SHENYANG, PEOPLES R CHINA.; TANG, YQ (CORRESPONDING AUTHOR), CHINA MED U…	FRONTIERS IN HUMAN NEUROSCIENCE	22	INCREASED AMYGDALA-PARACENTRAL LOBULE/PRECUNEUS FUNCTIONAL CONNECTIVITY ASSOCIATED WITH PATIENTS WITH MOOD DISORDER AND SUICIDAL BEHAVIOR	WOS:000612645500001	14	[ZHANG, RAN; ZHANG, LUHENG; WANG, PENGSHUO; TANG, YANQING; WANG, FEI] CHINA MED UNIV, DEPT PSYCHIAT, AFFILIATED HOSP 1, SHENYANG, PEOPLES R CHINA. [WEI, SHENGNAN; JIANG, XIAOWEI; TANG, YANQING; WANG, FEI] CHINA MED UNIV, BRAIN FUNCT RES SECT, AFFILIATED HOSP 1, SHENYANG, PEOPLES R CHINA. [WEI, SHENGNAN; JIANG, XIAOWEI; WANG, FEI] CHINA MED UNIV, DEPT RADIOL, AFFILIATED HOSP 1, SHENYANG, PEOPLES R…	ISI	Mood disorder patients have greater suicide risk than members of the general population, but how suicidal behavior relates to brain functions has not been fully elucidated. This study investigated how functional connectivity (FC) values between the right/left amygdala and the whole brain relate to suicidal behavior in patients with mood disorder. The participants in this study were 100 mood disor…	Increased Amygdala-Paracentral Lobule/Precuneus Functional Connectivity Associated With Patients With Mood Disorder and Suicidal Behavior	mood disorder; suicidal behavior; fMRI-functional magnetic resonance imaging; functional connectivity; amygdala	CHINA MEDICAL UNIVERSITY;CHINA MEDICAL UNIVERSITY;CHINA MEDICAL UNIVERSITY;CHINA MEDICAL UNIVERSITY	NOTREPORTED;CHINA MED UNIV;NOTREPORTED;CHINA MED UNIV;CHINA MED UNIV;CHINA MED UNIV	NA	ZHANG R, 2021, FRONT HUM NEUROSCI	ZHANG R, 2021, FRONT HUM NEUROSCI
XIA WQ;LUO Y;CHEN YC;ZHANG DF;BO F;ZHOU PH;CHEN HY;WANG F;YIN XD;MA JH	XIA, WENQING;LUO, YONG;CHEN, YU-CHEN;ZHANG, DANFENG;BO, FAN;ZHOU, PEIHUA;CHEN, HUIYOU;WANG, FANG;YIN, XINDAO;MA, JIANHUA	ALVAREZ JA, 2006, NEUROPSYCHOL REV, V16, P17, DOI 10.1007/S11065-006-9002-X;ANONYMOUS, ZUNG SELF RATING DEP;ANONYMOUS, 2015, IDF DIABETES ATLAS, V7;ANONYMOUS, 2017, NEUROSCI, DOI DOI 10.3389/FNAGI.2017;BERMAN Y, 1997, MOL BRAIN RES, V46, P25, DOI 10.1016/S0169-328X(96)00175-1;BIRN RM, 2012, NEUROIMAGE, V62, P864, DOI 10.1016/J.NEUROIMAGE.2012.01.016;BISWAL B, 1995, MAGNET RESON MED, V34, P537, DO…	BACKGROUND: TYPE 2 DIABETES MELLITUS (T2DM) AND MOOD DISORDERS SHARE PATHOPHYSIOLOGICAL COMMONALITIES IN THE CENTRAL NERVOUS SYSTEM. THE PURPOSE OF THIS STUDY WAS TO INVESTIGATE THE ALTERATIONS IN AMYGDALA-BASED EMOTIONAL PROCESSING CIRCUITS IN T2DM PATIENTS WITH DEPRESSIVE MOOD USING RESTING-STATE FUNCTIONAL MAGNETIC RESONANCE IMAGING (RS-FMRI). METHODS: T2DM PATIENTS WITH DEPRESSIVE MOOD (N = 2…	NANJING MED UNIV, NANJING HOSP 1, DEPT ENDOCRINOL, 68 CHANGLE RD, NANJING 210006, JIANGSU, PEOPLES R CHINA.; NANJING MED UNIV, NANJING HOSP 1, DEPT RADIOL, 68 CHANGLE RD, NANJING 210006, JIANGSU, PEOPLES R CHINA.;	TYPE 2 DIABETES MELLITUS; DEPRESSION; AMYGDALA; FUNCTIONAL CONNECTIVITY; RESTING-STATE FMRI	10.1016/j.jad.2017.12.012	ARTICLE	ANTERIOR CINGULATE CORTEX; DEFAULT-MODE NETWORK; RESTING-STATE FMRI; INSULIN-RESISTANCE; MAJOR DEPRESSION; DISEASE PATIENTS; GLOBAL SIGNAL; MRI; INFLAMMATION; METAANALYSIS	NA	J AFFECT DISORDERS	J. AFFECT. DISORD.	ENGLISH	NA	ELSEVIER SCIENCE BV	2018	MA, JH (CORRESPONDING AUTHOR), NANJING MED UNIV, NANJING HOSP 1, DEPT ENDOCRINOL, 68 CHANGLE RD, NANJING 210006, JIANGSU, PEOPLES R CHINA.; YIN, XD (CORRESPONDING AUTHOR), NANJING MED UNIV, NANJING HOSP 1, DEPT RADIOL, 68 CHANGLE RD, NANJING 210006, JIANGSU, PEOPLES R CHINA.	JOURNAL OF AFFECTIVE DISORDERS	19	DISRUPTED FUNCTIONAL CONNECTIVITY OF THE AMYGDALA IS ASSOCIATED WITH DEPRESSIVE MOOD IN TYPE 2 DIABETES PATIENTS	WOS:000424331400028	228	[XIA, WENQING; LUO, YONG; ZHANG, DANFENG; ZHOU, PEIHUA; MA, JIANHUA] NANJING MED UNIV, NANJING HOSP 1, DEPT ENDOCRINOL, 68 CHANGLE RD, NANJING 210006, JIANGSU, PEOPLES R CHINA. [CHEN, YU-CHEN; BO, FAN; CHEN, HUIYOU; WANG, FANG; YIN, XINDAO] NANJING MED UNIV, NANJING HOSP 1, DEPT RADIOL, 68 CHANGLE RD, NANJING 210006, JIANGSU, PEOPLES R CHINA.	ISI	Background: Type 2 diabetes mellitus (T2DM) and mood disorders share pathophysiological commonalities in the central nervous system. The purpose of this study was to investigate the alterations in amygdala-based emotional processing circuits in T2DM patients with depressive mood using resting-state functional magnetic resonance imaging (rs-fMRI). Methods: T2DM patients with depressive mood (n = 2…	Disrupted functional connectivity of the amygdala is associated with depressive mood in type 2 diabetes patients	Type 2 diabetes mellitus; Depression; Amygdala; Functional connectivity; Resting-state fMRI	NANJING MEDICAL UNIVERSITY;NANJING MEDICAL UNIVERSITY	NANJING MED UNIV;NANJING MED UNIV	NA	XIA WQ, 2018, J AFFECT DISORDERS	XIA WQ, 2018, J AFFECT DISORDERS
NERY FG;WELGE JA;FLECK D;WEBER W;PATINO R;STRAWN JR;ADLER CM;STRAKOWSKI SM;DELBELLO MP	NERY, FABIANO G.;WELGE, JEFFREY A.;FLECK, DAVID;WEBER, WADE;PATINO, RODRIGO;STRAWN, JEFFREY R.;ADLER, CALEB M.;STRAKOWSKI, STEPHEN M.;DELBELLO, MELISSA P.	ACUFF HE, 2019, NEUROPSYCHOPHARMACOL, V44, P1570, DOI 10.1038/S41386-019-0339-2;BERGER JAMES O, 1985, STATISTICAL DECISION THEORY AND BAYESIAN ANALYSIS;BIRMAHER B, 2009, ARCH GEN PSYCHIAT, V66, P287, DOI 10.1001/ARCHGENPSYCHIATRY.2008.546;COX RW, 1999, MAGNET RESON MED, V42, P1014, DOI 10.1002/(SICI)1522-2594(199912)42:6<1014::AID-MRM4>3.0.CO;2-F;COX RW, 1996, COMPUT BIOMED RES, V29, P162, DOI 10…	BACKGROUND: IN ORDER TO IDENTIFY BIOMARKERS OF PRODROMAL MOOD DISORDERS, WE EXAMINED FUNCTIONAL BRAIN ACTI-VATION IN CHILDREN AND ADOLESCENT AT FAMILIAL RISK FOR BIPOLAR DISORDER.METHODS: OFFSPRING OF PARENTS WITH BIPOLAR I DISORDER (AT-RISK YOUTH; N = 115, MEAN +/- SD AGE: 13.6 +/- 2.7; 54 % GIRLS) AND GROUP-MATCHED OFFSPRING OF HEALTHY PARENTS (HEALTHY CONTROLS; N = 58, MEAN +/- SD AGE: 14.2 +/…	UNIV CINCINNATI, COLL MED, DEPT PSYCHIAT & BEHAV NEUROSCI, 260 STETSON ST,SUITE 3200, CINCINNATI, OH 25221 USA.; UNIV TEXAS AUSTIN, MED SCH, DEPT PSYCHIAT & BEHAV SCI, AUSTIN, TX USA.;	OFFSPRING; MOOD DISORDERS; MAGNETIC RESONANCE IMAGING; DEPRESSION; PREFRONTAL CORTEX; AMYGDALA	10.1016/j.jad.2023.03.025	ARTICLE	ATTENTION-DEFICIT/HYPERACTIVITY DISORDER; NEURAL FUNCTION; PARENTS; RELIABILITY; AMYGDALA; EMOTION; SCHIZOPHRENIA; VISUALIZATION; METAANALYSIS; PRECURSORS	NA	J AFFECT DISORDERS	J. AFFECT. DISORD.	ENGLISH	BRONZE, GREEN ACCEPTED	ELSEVIER	2023	NERY, FG (CORRESPONDING AUTHOR), UNIV CINCINNATI, COLL MED, DEPT PSYCHIAT & BEHAV NEUROSCI, 260 STETSON ST,SUITE 3200, CINCINNATI, OH 25221 USA.	JOURNAL OF AFFECTIVE DISORDERS	3	BRAIN FUNCTIONAL ACTIVATION AND FIRST MOOD EPISODE IN YOUTH AT RISK FOR BIPOLAR DISORDER	WOS:000965574500001	331	[NERY, FABIANO G.; WELGE, JEFFREY A.; FLECK, DAVID; PATINO, RODRIGO; STRAWN, JEFFREY R.; ADLER, CALEB M.; DELBELLO, MELISSA P.] UNIV CINCINNATI, COLL MED, DEPT PSYCHIAT & BEHAV NEUROSCI, 260 STETSON ST,SUITE 3200, CINCINNATI, OH 25221 USA. [WEBER, WADE; STRAKOWSKI, STEPHEN M.] UNIV TEXAS AUSTIN, MED SCH, DEPT PSYCHIAT & BEHAV SCI, AUSTIN, TX USA.	ISI	Background: In order to identify biomarkers of prodromal mood disorders, we examined functional brain acti-vation in children and adolescent at familial risk for bipolar disorder.Methods: Offspring of parents with bipolar I disorder (at-risk youth; N = 115, mean +/- SD age: 13.6 +/- 2.7; 54 % girls) and group-matched offspring of healthy parents (healthy controls; N = 58, mean +/- SD age: 14.2 +/…	Brain functional activation and first mood episode in youth at risk for bipolar disorder	Offspring; Mood disorders; Magnetic resonance imaging; Depression; Prefrontal cortex; Amygdala	UNIVERSITY SYSTEM OF OHIO;UNIVERSITY OF CINCINNATI;UNIVERSITY OF TEXAS SYSTEM;UNIVERSITY OF TEXAS AUSTIN	UNIV CINCINNATI	NA	NERY FG, 2023, J AFFECT DISORDERS	NERY FG, 2023, J AFFECT DISORDERS
WONG JJ;WONG NML;CHANG DHF;QI D;CHEN L;LEE TMC	WONG, JING JUN;WONG, NICHOL M. L.;CHANG, DORITA H. F.;QI, DI;CHEN, LIN;LEE, TATIA M. C.	ABLER B, 2006, MAGN RESON IMAGING, V24, P181, DOI 10.1016/J.MRI.2005.10.022;ADOLPHS R, 2002, CURR OPIN NEUROBIOL, V12, P169, DOI 10.1016/S0959-4388(02)00301-X;ADOLPHS R, 2008, CURR OPIN NEUROBIOL, V18, P166, DOI 10.1016/J.CONB.2008.06.006;ANDRADE L, 2003, INT J METH PSYCH RES, V12, P3, DOI 10.1002/MPR.138;ANONYMOUS, 1988, CO-PLANAR STEREOTAXIC ATLAS OF THE HUMAN BRAIN;ANONYMOUS, 2011, ACM T. INTE…	A STUDY ON PATIENTS WITH MAJOR DEPRESSIVE DISORDER (MDD) SUGGESTS THAT A SPECIFIC SADNESS-PROCESSING CONNECTION BETWEEN THE AMYGDALA AND PONS APPEARS TO BE DYSFUNCTIONAL AMONG PEOPLE WITH MDD AND ASSOCIATED WITH SEVERITY OF DEPRESSION. KNOWLEDGE OF THE NEURAL UNDERPINNINGS OF PROCESSING SAD INFORMATION AND HOW IT DIFFERS IN PEOPLE WITH DEPRESSION COULD ELUCIDATE THE NEURAL MECHANISMS PERPETUATING…	UNIV HONG KONG, STATE KEY LAB BRAIN & COGNIT SCI, HONG KONG, PEOPLES R CHINA.; UNIV HONG KONG, LAB NEUROPSYCHOL & HUMAN NEUROSCI, HONG KONG, PEOPLES R CHINA.; UNIV HONG KONG, DEPT PSYCHOL, HONG KONG, PEOPLES R CHINA.; CHINESE ACAD SCI, INST BIOPHYS, STATE KEY LAB BRAIN & COGNIT SCI, BEIJING, PEOPLES R CHINA.; CTR BRAIN SCI & BRAIN INSPIRED INTELLIGENCE, GUANGDONG HONG KONG MACAO GREATER BAY AREA,…	NA	10.1038/s42003-022-03463-0	ARTICLE	MAJOR DEPRESSION; ANTIDEPRESSANT TREATMENT; FACIAL EXPRESSIONS; EMOTION PERCEPTION; FUNCTIONAL CONNECTIVITY; PREFRONTAL CORTEX; GRANGER CAUSALITY; BIPOLAR DISORDER; BRAIN; ANXIETY	1	COMMUN BIOL	COMMUN. BIOL.	ENGLISH	GREEN PUBLISHED, GOLD	NATURE PORTFOLIO	2022	LEE, TMC (CORRESPONDING AUTHOR), UNIV HONG KONG, STATE KEY LAB BRAIN & COGNIT SCI, HONG KONG, PEOPLES R CHINA.; LEE, TMC (CORRESPONDING AUTHOR), UNIV HONG KONG, LAB NEUROPSYCHOL & HUMAN NEUROSCI, HONG KONG, PEOPLES R CHINA.; CHEN, L (CORRESPONDING AUTHOR), CHINESE ACAD SCI, INST BIOPHYS, STATE KEY LAB BRAIN & COGNIT SCI, BEIJING, PEOPLES R CHINA.; LEE, TMC (CORRESPONDING AUTHOR), CTR BRAIN SCI & …	COMMUNICATIONS BIOLOGY	8	AMYGDALA-PONS CONNECTIVITY IS HYPERACTIVE AND ASSOCIATED WITH SYMPTOM SEVERITY IN DEPRESSION	WOS:000809375300001	5	[WONG, JING JUN; WONG, NICHOL M. L.; CHANG, DORITA H. F.; QI, DI; LEE, TATIA M. C.] UNIV HONG KONG, STATE KEY LAB BRAIN & COGNIT SCI, HONG KONG, PEOPLES R CHINA. [WONG, JING JUN; QI, DI; LEE, TATIA M. C.] UNIV HONG KONG, LAB NEUROPSYCHOL & HUMAN NEUROSCI, HONG KONG, PEOPLES R CHINA. [WONG, NICHOL M. L.; CHANG, DORITA H. F.] UNIV HONG KONG, DEPT PSYCHOL, HONG KONG, PEOPLES R CHINA. [CHEN, LIN] CHI…	ISI	A study on patients with major depressive disorder (MDD) suggests that a specific sadness-processing connection between the amygdala and pons appears to be dysfunctional among people with MDD and associated with severity of depression. Knowledge of the neural underpinnings of processing sad information and how it differs in people with depression could elucidate the neural mechanisms perpetuating…	Amygdala-pons connectivity is hyperactive and associated with symptom severity in depression	NA	UNIVERSITY OF HONG KONG;UNIVERSITY OF HONG KONG;UNIVERSITY OF HONG KONG;CHINESE ACADEMY OF SCIENCES;INSTITUTE OF BIOPHYSICS, CAS;SOUTHERN MEDICAL UNIVERSITY - CHINA	UNIV HONG KONG;UNIV HONG KONG;INST BIOPHYS;CTR BRAIN SCI AND BRAIN INSPIRED INTELLIGENCE	NA	WONG JJ, 2022, COMMUN BIOL	WONG JJ, 2022, COMMUN BIOL
GONZÁLEZ-GARCÍA I;VISSER M	GONZALEZ-GARCIA, IVAN;VISSER, MAYA	ABRAMSON LY, 1978, J ABNORM PSYCHOL, V87, P49, DOI 10.1037/0021-843X.87.1.49;ADOLPH D, 2017, J NEURAL TRANSM, V124, P379, DOI 10.1007/S00702-016-1664-9;BALGOVA E, 2022, HUM BRAIN MAPP, V43, P4589, DOI 10.1002/HBM.25976;BECK JS, 2020, AUTISM, V24, P809, DOI 10.1177/1362361320912147;BESTEHER B, 2020, NEUROPSYCHOBIOLOGY, V79, P270, DOI 10.1159/000501024;BINNEY RJ, 2020, NEUROSCI BIOBEHAV R, V112, P2…	OVER THE LAST TWO DECADES, THE FUNCTIONAL ROLE OF THE BILATERAL ANTERIOR TEMPORAL LOBES (BATLS) HAS BEEN RECEIVING MORE ATTENTION. THEY HAVE BEEN ASSOCIATED WITH SEMANTICS AND SOCIAL CONCEPT PROCESSING, AND ARE REGARDED AS A CORE REGION FOR DEPRESSION. IN THE PAST, THE ROLE OF THE ATL HAS OFTEN BEEN OVERLOOKED IN SEMANTIC MODELS BASED ON FUNCTIONAL MAGNETIC RESONANCE IMAGING (FMRI) DUE TO GEOMETR…	UNIV JAUME 1, DEPT BASIC & CLIN PSYCHOL & PSYCHOBIOL, NEUROPSYCHOL & FUNCT NEUROIMAGING RES GRP, CASTELLON DE LA PLANA 12071, SPAIN.;	MENTAL HEALTH DISORDERS; ANXIETY; DEPRESSION; SEMANTICS; SOCIAL; FMRI; ANTERIOR TEMPORAL LOBES	10.3390/healthcare11060821	REVIEW	ANTERIOR TEMPORAL-LOBES; DISTORTION-CORRECTED FMRI; TRAIT ANXIETY; FUNCTIONAL CONNECTIVITY; SUBGENUAL CORTICES; EMOTION REGULATION; SOCIAL CONCEPTS; SELF-BLAME; DEPRESSION; AMYGDALA	6	HEALTHCARE-BASEL	HEALTHCARE	ENGLISH	GREEN PUBLISHED, GOLD	MDPI	2023	VISSER, M (CORRESPONDING AUTHOR), UNIV JAUME 1, DEPT BASIC & CLIN PSYCHOL & PSYCHOBIOL, NEUROPSYCHOL & FUNCT NEUROIMAGING RES GRP, CASTELLON DE LA PLANA 12071, SPAIN.	HEALTHCARE	1	A SEMANTIC COGNITION CONTRIBUTION TO MOOD AND ANXIETY DISORDER PATHOPHYSIOLOGY	WOS:000958383400001	11	[GONZALEZ-GARCIA, IVAN; VISSER, MAYA] UNIV JAUME 1, DEPT BASIC & CLIN PSYCHOL & PSYCHOBIOL, NEUROPSYCHOL & FUNCT NEUROIMAGING RES GRP, CASTELLON DE LA PLANA 12071, SPAIN.	ISI	Over the last two decades, the functional role of the bilateral anterior temporal lobes (bATLs) has been receiving more attention. They have been associated with semantics and social concept processing, and are regarded as a core region for depression. In the past, the role of the ATL has often been overlooked in semantic models based on functional magnetic resonance imaging (fMRI) due to geometr…	A Semantic Cognition Contribution to Mood and Anxiety Disorder Pathophysiology	mental health disorders; anxiety; depression; semantics; social; fMRI; anterior temporal lobes	UNIVERSITAT JAUME I	NOTDECLARED	NA	GONZÁLEZ-GARCÍA I, 2023, HEALTHCARE-BASEL	GONZÁLEZ-GARCÍA I, 2023, HEALTHCARE-BASEL
WIDGE AS;ELLARD KK;PAULK AC;BASU I;YOUSEFI A;ZOROWITZ S;GILMOUR A;AFZAL A;DECKERSBACH T;CASH SS;KRAMER MA;EDEN UT;DOUGHERTY DD;ESKANDAR EN	WIDGE, ALIK S.;ELLARD, KRISTEN K.;PAULK, ANGELIQUE C.;BASU, ISHITA;YOUSEFI, ALI;ZOROWITZ, SAMUEL;GILMOUR, ANNA;AFZAL, AFSANA;DECKERSBACH, THILO;CASH, SYDNEY S.;KRAMER, MARK A.;EDEN, URI T.;DOUGHERTY, DARIN D.;ESKANDAR, EMAD N.	AARONSON ST, 2013, BRAIN STIMUL, V6, P631, DOI 10.1016/J.BRS.2012.09.013;AFSHAR P, 2013, FRONT NEURAL CIRCUIT, V6, DOI 10.3389/FNCIR.2012.00117;AMERICAN PSYCHIATRIC ASSOCIATION, 1980, DIAGN STAT MAN MENT, DOI DOI 10.1176/APPI.BOOKS.9780890425787;ANONYMOUS, 1977, NEUROSURGICAL TREATMENT IN PSYCHIATRY, PAIN, AND EPILEPSY;BALLANTINE HT, 1987, BIOL PSYCHIAT, V22, P807, DOI 10.1016/0006-3223(87)90080-…	MENTAL DISORDERS ARE A LEADING CAUSE OF DISABILITY, MORBIDITY, AND MORTALITY AMONG CIVILIAN AND MILITARY POPULATIONS. MOST AVAILABLE TREATMENTS HAVE LIMITED EFFICACY, PARTICULARLY IN DISORDERS WHERE SYMPTOMS VARY OVER RELATIVELY SHORT TIME SCALES. TARGETED MODULATION OF NEURAL CIRCUITS, PARTICULARLY THROUGH OPEN-LOOP DEEP BRAIN STIMULATION (DBS), SHOWED INITIAL PROMISE BUT HAS FAILED IN BLINDED C…	MASSACHUSETTS GEN HOSP, DEPT PSYCHIAT, CHARLESTOWN, MA USA.; HARVARD MED SCH, CHARLESTOWN, MA USA.; MIT, PICOWER INST LEARNING & MEMORY, 77 MASSACHUSETTS AVE, CAMBRIDGE, MA 02139 USA.; MASSACHUSETTS GEN HOSP, DEPT NEUROL SURG, BOSTON, MA 02114 USA.; HARVARD MED SCH, BOSTON, MA USA.; MASSACHUSETTS GEN HOSP, DEPT NEUROL, BOSTON, MA 02114 USA.; BOSTON UNIV, DEPT MATH & STAT, BOSTON, MA 02215 USA.;	DEEP BRAIN STIMULATION; PSYCHIATRIC ILLNESS; PSYCHIATRIC DIAGNOSIS; FUNCTIONAL IMAGING; MOOD DISORDERS; ANXIETY DISORDERS; ELECTROPHYSIOLOGY; MODELING; LOCAL FIELD POTENTIAL	10.1016/j.expneurol.2016.07.021	REVIEW	POSTTRAUMATIC-STRESS-DISORDER; VENTRAL CAPSULE/VENTRAL STRIATUM; VAGUS NERVE-STIMULATION; PROLONGED EXPOSURE; EMOTION REGULATION; DEPRESSION; PREVALENCE; SOLDIERS; CORTEX; PTSD	NA	EXP NEUROL	EXP. NEUROL.	ENGLISH	BRONZE	ACADEMIC PRESS INC ELSEVIER SCIENCE	2017	WIDGE, AS (CORRESPONDING AUTHOR), 149 13TH ST,ROOM 2625, CHARLESTOWN, MA 02129 USA.	EXPERIMENTAL NEUROLOGY	79	TREATING REFRACTORY MENTAL ILLNESS WITH CLOSED-LOOP BRAIN STIMULATION: PROGRESS TOWARDS A PATIENT-SPECIFIC TRANSDIAGNOSTIC APPROACH	WOS:000391158800004	287	[WIDGE, ALIK S.; ELLARD, KRISTEN K.; ZOROWITZ, SAMUEL; GILMOUR, ANNA; AFZAL, AFSANA; DECKERSBACH, THILO; DOUGHERTY, DARIN D.] MASSACHUSETTS GEN HOSP, DEPT PSYCHIAT, CHARLESTOWN, MA USA. [WIDGE, ALIK S.; ELLARD, KRISTEN K.; ZOROWITZ, SAMUEL; GILMOUR, ANNA; AFZAL, AFSANA; DECKERSBACH, THILO; DOUGHERTY, DARIN D.] HARVARD MED SCH, CHARLESTOWN, MA USA. [WIDGE, ALIK S.] MIT, PICOWER INST LEARNING & MEM…	ISI	Mental disorders are a leading cause of disability, morbidity, and mortality among civilian and military populations. Most available treatments have limited efficacy, particularly in disorders where symptoms vary over relatively short time scales. Targeted modulation of neural circuits, particularly through open-loop deep brain stimulation (DBS), showed initial promise but has failed in blinded c…	Treating refractory mental illness with closed-loop brain stimulation: Progress towards a patient-specific transdiagnostic approach	Deep brain stimulation; Psychiatric illness; Psychiatric diagnosis; Functional imaging; Mood disorders; Anxiety disorders; Electrophysiology; Modeling; Local field potential	HARVARD UNIVERSITY;HARVARD UNIVERSITY MEDICAL AFFILIATES;MASSACHUSETTS GENERAL HOSPITAL;MASSACHUSETTS INSTITUTE OF TECHNOLOGY (MIT);HARVARD UNIVERSITY;HARVARD UNIVERSITY MEDICAL AFFILIATES;MASSACHUSETTS GENERAL HOSPITAL;HARVARD UNIVERSITY;HARVARD MEDICAL SCHOOL;HARVARD UNIVERSITY;HARVARD UNIVERSITY MEDICAL AFFILIATES;MASSACHUSETTS GENERAL HOSPITAL;BOSTON UNIVERSITY	AS (CORRESPONDING AUTHOR)	NA	WIDGE AS, 2017, EXP NEUROL	WIDGE AS, 2017, EXP NEUROL
CHANG H;HOSHINA N;ZHANG C;MA Y;CAO H;WANG Y;WU DD;BERGEN SE;LANDÉN M;HULTMAN CM;PREISIG M;KUTALIK Z;CASTELAO E;GRIGOROIU-SERBANESCU M;FORSTNER AJ;STROHMAIER J;HECKER J;SCHULZE TG;MÜLLER-MYHSOK B;REIF A;MITCHELL PB;MARTIN NG;SCHOFIELD PR;CICHON S;NÖTHEN MM;WALTER H;ERK S;HEINZ A;AMIN N;VAN DUIJN CM;MEYER-LINDENBERG A;TOST H;XIAO X;YAMAMOTO T;RIETSCHEL M;LI M	CHANG, H.;HOSHINA, N.;ZHANG, C.;MA, Y.;CAO, H.;WANG, Y.;WU, D-D;BERGEN, S. E.;LANDEN, M.;HULTMAN, C. M.;PREISIG, M.;KUTALIK, Z.;CASTELAO, E.;GRIGOROIU-SERBANESCU, M.;FORSTNER, A. J.;STROHMAIER, J.;HECKER, J.;SCHULZE, T. G.;MUELLER-MYHSOK, B.;REIF, A.;MITCHELL, P. B.;MARTIN, N. G.;SCHOFIELD, P. R.;CICHON, S.;NOETHEN, M. M.;WALTER, H.;ERK, S.;HEINZ, A.;AMIN, N.;VAN DUIJN, C. M.;MEYER-LINDENBERG, A.…	AKULA N, 2014, MOL PSYCHIATR, V19, P1179, DOI 10.1038/MP.2013.170;ALMEIDA JRC, 2010, BIOL PSYCHIAT, V67, P414, DOI 10.1016/J.BIOPSYCH.2009.09.027;AMIN N, 2016, BIOL PSYCHIAT, VS0006-3223, P32669;AMUNTS K, 2005, ANAT EMBRYOL, V210, P343, DOI 10.1007/S00429-005-0025-5;ANGST BD, 2001, J CELL SCI, V114, P629;BLAIR IP, 2006, MOL PSYCHIATR, V11, P372, DOI 10.1038/SJ.MP.4001784;BLUMBERG HP, 2003, ARCH G…	MAJOR MOOD DISORDERS, WHICH PRIMARILY INCLUDE BIPOLAR DISORDER AND MAJOR DEPRESSIVE DISORDER, ARE THE LEADING CAUSE OF DISABILITY WORLDWIDE AND POSE A MAJOR CHALLENGE IN IDENTIFYING ROBUST RISK GENES. HERE, WE PRESENT DATA FROM INDEPENDENT LARGE-SCALE CLINICAL DATA SETS (INCLUDING 29 557 CASES AND 32 056 CONTROLS) REVEALING BRAIN EXPRESSED PROTOCADHERIN 17 (PCDH17) AS A SUSCEPTIBILITY GENE FOR MA…	CHINESE ACAD SCI & YUNNAN PROV, KUNMING INST ZOOL, KEY LAB ANIM MODELS & HUMAN DIS MECH, KUNMING, YUNNAN, PEOPLES R CHINA.; GRAD UNIV, OKINAWA INST SCI & TECHNOL, CELL SIGNAL UNIT, OKINAWA, JAPAN.; HARVARD MED SCH, BOSTON CHILDRENS HOSP, FM KIRBY NEUROBIOL CTR, DEPT NEUROL, BOSTON, MA USA.; SHANGHAI JIAO TONG UNIV, SCH MED, SHANGHAI MENTAL HLTH CTR, DIV MOOD DISORDERS, SHANGHAI, PEOPLES R CHINA.;…	NA	10.1038/mp.2016.231	ARTICLE	GENOME-WIDE ASSOCIATION; DENDRITIC SPINE PATHOLOGY; BIPOLAR DISORDER; HIPPOCAMPAL STRUCTURE; CADHERIN SUPERFAMILY; EXPRESSION; SUSCEPTIBILITY; SCHIZOPHRENIA; VARIANTS; EMOTION	2	MOL PSYCHIATR	MOL. PSYCHIATR.	ENGLISH	GREEN PUBLISHED, HYBRID	SPRINGERNATURE	2018	YAMAMOTO, T (CORRESPONDING AUTHOR), GRAD UNIV, OKINAWA INST SCI & TECHNOL, OKINAWA 9040495, JAPAN.; RIETSCHEL, M (CORRESPONDING AUTHOR), HEIDELBERG UNIV, MED FAC MANNHEIM, CENT INST MENTAL HLTH, DEPT GENET EPIDEMIOL PSYCHIAT, J5, D-68159 MANNHEIM, GERMANY.; LI, M (CORRESPONDING AUTHOR), CHINESE ACAD SCI, KUNMING INST ZOOL, EAST 32 JIAO CHANG RD, KUNMING 650223, YUNNAN, PEOPLES R CHINA.	MOLECULAR PSYCHIATRY	40	THE PROTOCADHERIN 17 GENE AFFECTS COGNITION, PERSONALITY, AMYGDALA STRUCTURE AND FUNCTION, SYNAPSE DEVELOPMENT AND RISK OF MAJOR MOOD DISORDERS	WOS:000423441700026	23	[CHANG, H.; XIAO, X.; LI, M.] CHINESE ACAD SCI & YUNNAN PROV, KUNMING INST ZOOL, KEY LAB ANIM MODELS & HUMAN DIS MECH, KUNMING, YUNNAN, PEOPLES R CHINA. [HOSHINA, N.; YAMAMOTO, T.] GRAD UNIV, OKINAWA INST SCI & TECHNOL, CELL SIGNAL UNIT, OKINAWA, JAPAN. [HOSHINA, N.] HARVARD MED SCH, BOSTON CHILDRENS HOSP, FM KIRBY NEUROBIOL CTR, DEPT NEUROL, BOSTON, MA USA. [ZHANG, C.] SHANGHAI JIAO TONG UNIV, S…	ISI	Major mood disorders, which primarily include bipolar disorder and major depressive disorder, are the leading cause of disability worldwide and pose a major challenge in identifying robust risk genes. Here, we present data from independent large-scale clinical data sets (including 29 557 cases and 32 056 controls) revealing brain expressed protocadherin 17 (PCDH17) as a susceptibility gene for ma…	The protocadherin 17 gene affects cognition, personality, amygdala structure and function, synapse development and risk of major mood disorders	NA	CHINESE ACADEMY OF SCIENCES;KUNMING INSTITUTE OF ZOOLOGY, CAS;OKINAWA INSTITUTE OF SCIENCE AND TECHNOLOGY GRADUATE UNIVERSITY;HARVARD UNIVERSITY;HARVARD MEDICAL SCHOOL;HARVARD UNIVERSITY MEDICAL AFFILIATES;BOSTON CHILDREN'S HOSPITAL;SHANGHAI JIAO TONG UNIVERSITY;BEIJING NORMAL UNIVERSITY;CENTRAL INSTITUTE OF MENTAL HEALTH;RUPRECHT KARLS UNIVERSITY HEIDELBERG;CHINESE ACADEMY OF SCIENCES;KUNMING IN…	GRAD UNIV;HEIDELBERG UNIV;KUNMING INST ZOOL	NA	CHANG H, 2018, MOL PSYCHIATR	CHANG H, 2018, MOL PSYCHIATR
MAN V;GRUBER J;GLAHN DC;CUNNINGHAM WA	MAN, VINCENT;GRUBER, JUNE;GLAHN, DAVID C.;CUNNINGHAM, WILLIAM A.	ALMEIDA JRC, 2010, BIOL PSYCHIAT, V67, P414, DOI 10.1016/J.BIOPSYCH.2009.09.027;ANAND A, 2005, BIOL PSYCHIAT, V57, P1079, DOI 10.1016/J.BIOPSYCH.2005.02.021;ANDERSSON J. L. R., 2007, TR07JA2 FMRIB U OXF, V2;ANONYMOUS, 2020, R PACKAG;ANONYMOUS, 2008, INT AFFECTIVE PICTUR;BAXTER MG, 2000, J NEUROSCI, V20, P4311;BERMPOHL F, 2009, BIPOLAR DISORD, V11, P70, DOI 10.1111/J.1399-5618.2008.00648.X;DE ALME…	BACKGROUND: DISRUPTIONS IN AFFECTIVE PROCESSING CHARACTERIZE MOOD DISORDERS, YET THE NEURAL MECHANISMS UNDERLYING INTERNAL STATE DEPENDENCY IN AFFECTIVE PROCESSES ARE NOT WELL UNDERSTOOD. THE PRESENT WORK PRESENTS A PILOT INVESTIGATION INTO STATE DEPENDENCY AMONG NEURAL CIRCUITS KNOWN TO BE INVOLVED IN PROCESSING AFFECTIVE INFORMATION, BY EXAMINING ACUTE MANIC AND DEPRESSIVE MOOD PHASES IN ADULTS…	UNIV TORONTO, DEPT PSYCHOL, 100 ST GEORGE ST, TORONTO M5S 3G3, ON, CANADA.; UNIV COLORADO BOULDER, DEPT PSYCHOL & NEUROSCI, BOULDER, CO USA.; YALE UNIV, SCH MED, DEPT PSYCHIAT, NEW HAVEN, CT USA.; HARTFORD HOSP, INST LIVING, OLIN NEUROPSYCHIATR RES CTR, HARTFORD, CT 06115 USA.;	AFFECT; MANIA; DEPRESSION; BIPOLAR DISORDER; AMYGDALA; VENTRAL STRIATUM	10.1016/j.jad.2018.11.008	ARTICLE	FUNCTIONAL CONNECTIVITY; FACIAL EXPRESSIONS; NEUROCOGNITIVE ENDOPHENOTYPES; RATING-SCALE; DISORDER; REWARD; EMOTION; ROBUST; OPTIMIZATION; REGISTRATION	NA	J AFFECT DISORDERS	J. AFFECT. DISORD.	ENGLISH	GREEN ACCEPTED	ELSEVIER SCIENCE BV	2019	MAN, V (CORRESPONDING AUTHOR), UNIV TORONTO, DEPT PSYCHOL, 100 ST GEORGE ST, TORONTO M5S 3G3, ON, CANADA.	JOURNAL OF AFFECTIVE DISORDERS	8	ALTERED AMYGDALA CIRCUITS UNDERLYING VALENCE PROCESSING AMONG MANIC AND DEPRESSED PHASES IN BIPOLAR ADULTS	WOS:000456697100051	245	[MAN, VINCENT; CUNNINGHAM, WILLIAM A.] UNIV TORONTO, DEPT PSYCHOL, 100 ST GEORGE ST, TORONTO M5S 3G3, ON, CANADA. [GRUBER, JUNE] UNIV COLORADO BOULDER, DEPT PSYCHOL & NEUROSCI, BOULDER, CO USA. [GLAHN, DAVID C.] YALE UNIV, SCH MED, DEPT PSYCHIAT, NEW HAVEN, CT USA. [GLAHN, DAVID C.] HARTFORD HOSP, INST LIVING, OLIN NEUROPSYCHIATR RES CTR, HARTFORD, CT 06115 USA.	ISI	Background: Disruptions in affective processing characterize mood disorders, yet the neural mechanisms underlying internal state dependency in affective processes are not well understood. The present work presents a pilot investigation into state dependency among neural circuits known to be involved in processing affective information, by examining acute manic and depressive mood phases in adults…	Altered amygdala circuits underlying valence processing among manic and depressed phases in bipolar adults	Affect; Mania; Depression; Bipolar disorder; Amygdala; Ventral striatum	UNIVERSITY OF TORONTO;UNIVERSITY OF COLORADO SYSTEM;UNIVERSITY OF COLORADO BOULDER;YALE UNIVERSITY;HARTFORD HOSPITAL	UNIV TORONTO	NA	MAN V, 2019, J AFFECT DISORDERS	MAN V, 2019, J AFFECT DISORDERS
FELGER JC	FELGER, JENNIFER C.	AAN HET ROT M, 2010, BIOL PSYCHIAT, V67, P139, DOI 10.1016/J.BIOPSYCH.2009.08.038;AGA-MIZRACHI S, 2014, TRANSL PSYCHIAT, V4, DOI 10.1038/TP.2014.82;ANONYMOUS, MOL PSYCHIAT;BAMNE M, 2012, SCHIZOPHRENIA BULL, V38, P1149, DOI 10.1093/SCHBUL/SBS087;BANKS WA, 1995, NEUROIMMUNOMODULAT, V2, P241, DOI 10.1159/000097202;BANKS WA, 2002, NEUROIMMUNOMODULAT, V10, P319, DOI 10.1159/000071472;BANKS WA, 2010, N…	BACKGROUND: STUDIES INVESTIGATING THE IMPACT OF A VARIETY OF INFLAMMATORY STIMULI ON THE BRAIN AND BEHAVIOR HAVE REPORTED EVIDENCE THAT INFLAMMATION AND RELEASE OF INFLAMMATORY CYTOKINES AFFECT CIRCUITRY RELEVANT TO BOTH REWARD AND THREAT SENSITIVITY TO CONTRIBUTE TO BEHAVIORAL CHANGE. OF RELEVANCE TO MOOD AND ANXIETY-RELATED DISORDERS, BIOMARKERS OF INFLAMMATION SUCH AS INFLAMMATORY CYTOKINES AN…	EMORY UNIV, SCH MED, DEPT PSYCHIAT & BEHAV SCI, ATLANTA, GA 30322 USA.; EMORY UNIV, WINSHIP CANC INST, ATLANTA, GA 30322 USA.;	NEUROIMAGING; INFLAMMATION; CYTOKINES; MICROGLIA; DEPRESSION; ANXIETY; PTSD; MOTIVATION; MOTOR SLOWING	10.2174/1570159X15666171123201142	REVIEW	C-REACTIVE PROTEIN; POSTTRAUMATIC-STRESS-DISORDER; MAJOR DEPRESSIVE DISORDER; CENTRAL-NERVOUS-SYSTEM; TUMOR-NECROSIS-FACTOR; SYNAPTOSOMAL GLUTAMATE RELEASE; ANTERIOR CINGULATE ACTIVATION; SEROTONIN REUPTAKE INHIBITOR; POSITRON-EMISSION-TOMOGRAPHY; DECREASED PSYCHOMOTOR SPEED	5	CURR NEUROPHARMACOL	CURR. NEUROPHARMACOL.	ENGLISH	GREEN PUBLISHED, GREEN SUBMITTED	BENTHAM SCIENCE PUBL LTD	2018	FELGER, JC (CORRESPONDING AUTHOR), EMORY UNIV, SCH MED, WINSHIP CANC INST, CLIN B 5103, 1365 CLIFTON RD, ATLANTA, GA 30322 USA.	CURRENT NEUROPHARMACOLOGY	292	IMAGING THE ROLE OF INFLAMMATION IN MOOD AND ANXIETY-RELATED DISORDERS	WOS:000431916000004	16	[FELGER, JENNIFER C.] EMORY UNIV, SCH MED, DEPT PSYCHIAT & BEHAV SCI, ATLANTA, GA 30322 USA. [FELGER, JENNIFER C.] EMORY UNIV, WINSHIP CANC INST, ATLANTA, GA 30322 USA.	ISI	Background: Studies investigating the impact of a variety of inflammatory stimuli on the brain and behavior have reported evidence that inflammation and release of inflammatory cytokines affect circuitry relevant to both reward and threat sensitivity to contribute to behavioral change. Of relevance to mood and anxiety-related disorders, biomarkers of inflammation such as inflammatory cytokines an…	Imaging the Role of Inflammation in Mood and Anxiety-related Disorders	Neuroimaging; inflammation; cytokines; microglia; depression; anxiety; PTSD; motivation; motor slowing	EMORY UNIVERSITY;EMORY UNIVERSITY	EMORY UNIV	NA	FELGER JC, 2018, CURR NEUROPHARMACOL	FELGER JC, 2018, CURR NEUROPHARMACOL
JAWORSKA-ANDRYSZEWSKA P;RYBAKOWSKI JK	JAWORSKA-ANDRYSZEWSKA, PAULINA;RYBAKOWSKI, JANUSZ K.	AAS M, 2017, PSYCHOL MED, V47, P669, DOI 10.1017/S0033291716002762;AAS M, 2017, BRAIN BEHAV IMMUN, V65, P342, DOI 10.1016/J.BBI.2017.06.005;AAS M, 2016, INT J BIPOLAR DISORD, V4, DOI 10.1186/S40345-015-0042-0;AAS M, 2014, J PSYCHIATR RES, V59, P14, DOI 10.1016/J.JPSYCHIRES.2014.08.011;AAS M, 2012, SCHIZOPHRENIA BULL, V38, P15, DOI 10.1093/SCHBUL/SBR113;AGID O, 1999, MOL PSYCHIATR, V4, P163, DOI 1…	A CONTEMPORARY MODEL FOR THE PATHOGENESIS OF MOOD DISORDERS (BIPOLAR AND DEPRESSIVE DISORDERS) INVOLVES GENE-ENVIRONMENTAL INTERACTION, WITH GENETIC PREDISPOSITION, EPIGENETIC REGULATION, AND ENVIRONMENTAL EFFECTS. AMONG MULTIPLE ENVIRONMENTAL FACTORS, THE EXPERIENCE OF CHILDHOOD TRAUMA CAN BE CONNECTED WITH THE PATHOGENESIS, COURSE AND THE TREATMENT OF MOOD DISORDERS. PATIENTS WITH MOOD DISORDER…	POZNAN UNIV MED SCI, DEPT ADULT PSYCHIAT, POZNAN, POLAND.;	CHILDHOOD TRAUMA; DEPRESSION; BIPOLAR DISORDER; GENE-ENVIRONMENT INTERACTION	10.1016/j.pharep.2018.10.004	REVIEW	GENE-ENVIRONMENT INTERACTIONS; SEROTONIN TRANSPORTER GENE; EARLY PARENTAL LOSS; BIPOLAR DISORDER; MAJOR DEPRESSION; LIFE STRESS; CLINICAL-OUTCOMES; MALTREATMENT; ADVERSITY; ABUSE	1	PHARMACOL REP	PHARMACOL. REP.	ENGLISH	NA	SPRINGER HEIDELBERG	2019	RYBAKOWSKI, JK (CORRESPONDING AUTHOR), POZNAN UNIV MED SCI, DEPT ADULT PSYCHIAT, POZNAN, POLAND.	PHARMACOLOGICAL REPORTS	86	CHILDHOOD TRAUMA IN MOOD DISORDERS: NEUROBIOLOGICAL MECHANISMS AND IMPLICATIONS FOR TREATMENT	WOS:000458787800015	71	[JAWORSKA-ANDRYSZEWSKA, PAULINA; RYBAKOWSKI, JANUSZ K.] POZNAN UNIV MED SCI, DEPT ADULT PSYCHIAT, POZNAN, POLAND.	ISI	A contemporary model for the pathogenesis of mood disorders (bipolar and depressive disorders) involves gene-environmental interaction, with genetic predisposition, epigenetic regulation, and environmental effects. Among multiple environmental factors, the experience of childhood trauma can be connected with the pathogenesis, course and the treatment of mood disorders. Patients with mood disorder…	Childhood trauma in mood disorders: Neurobiological mechanisms and implications for treatment	Childhood trauma; Depression; Bipolar disorder; Gene-environment interaction	POZNAN UNIVERSITY OF MEDICAL SCIENCES	POZNAN UNIV MED SCI	NA	JAWORSKA-ANDRYSZEWSKA P, 2019, PHARMACOL REP	JAWORSKA-ANDRYSZEWSKA P, 2019, PHARMACOL REP
JAMIESON D;SHAN Z;SACKS D;BOYES A;LAGOPOULOS J;HERMENS DF	JAMIESON, DANIEL;SHAN, ZACK;SACKS, DASHIELL;BOYES, AMANDA;LAGOPOULOS, JIM;HERMENS, DANIEL F.	ANDREWS G, 2001, AUST NZ J PUBL HEAL, V25, P494, DOI 10.1111/J.1467-842X.2001.TB00310.X;BAUR V, 2012, BMC NEUROSCI, V13, DOI 10.1186/1471-2202-13-4;BENNETT MR, 2014, PROG NEUROBIOL, V112, P80, DOI 10.1016/J.PNEUROBIO.2013.10.005;BROADHOUSE KM, 2020, DEV NEUROSCI-BASEL, V41, P193, DOI 10.1159/000502339;BUYSSE D J, 1989, PSYCHIATRY RES, V28, P193;CARSKADON MA, 2011, PEDIATR CLIN N AM, V58, P637, DO…	ADOLESCENCE IS A PERIOD OF SIGNIFICANT BRAIN DEVELOPMENT AND DECREASED SLEEP QUALITY, MAKING IT AN IDEAL PERIOD TO INVESTIGATE EARLY INDICATORS OF ANXIETY DISORDERS SUCH AS PSYCHOLOGICAL DISTRESS. THE AMYGDALA AND HIPPOCAMPUS HAVE BEEN IMPLICATED IN THE NEUROBIOLOGY OF ANXIETY SYMPTOMS. SEX-BASED DIFFERENCES IN ANXIETY SYMPTOMS AND SLEEP QUALITY SUGGEST SEX-SPECIFIC INDICATORS MAY BE PREFERABLE T…	UNIV SUNSHINE COAST, THOMPSON INST, 12 INNOVAT PKWY, BIRTINYA, QLD 4574, AUSTRALIA.;	EARLY ADOLESCENCE; SLEEP; PSYCHOLOGICAL DISTRESS; AMYGDALA; HIPPOCAMPUS	10.1177/02724316221104222	ARTICLE	ANXIETY DISORDERS; GENDER-DIFFERENCES; DEPRESSION; EMERGENCE; SYMPTOMS; STRESS; MODELS; MOOD; RISK; SIZE	3	J EARLY ADOLESCENCE	J. EARLY ADOLESC.	ENGLISH	NA	SAGE PUBLICATIONS INC	2023	JAMIESON, D (CORRESPONDING AUTHOR), UNIV SUNSHINE COAST, THOMPSON INST, 12 INNOVAT PKWY, BIRTINYA, QLD 4574, AUSTRALIA.	JOURNAL OF EARLY ADOLESCENCE	6	INVESTIGATING EARLY ADOLESCENT SEX DIFFERENCES IN HIPPOCAMPAL AND AMYGDALA VOLUMES, SLEEP QUALITY AND PSYCHOLOGICAL DISTRESS	WOS:000799817100001	43	[JAMIESON, DANIEL; SHAN, ZACK; SACKS, DASHIELL; BOYES, AMANDA; LAGOPOULOS, JIM; HERMENS, DANIEL F.] UNIV SUNSHINE COAST, THOMPSON INST, 12 INNOVAT PKWY, BIRTINYA, QLD 4574, AUSTRALIA.	ISI	Adolescence is a period of significant brain development and decreased sleep quality, making it an ideal period to investigate early indicators of anxiety disorders such as psychological distress. The amygdala and hippocampus have been implicated in the neurobiology of anxiety symptoms. Sex-based differences in anxiety symptoms and sleep quality suggest sex-specific indicators may be preferable t…	Investigating Early Adolescent Sex Differences in Hippocampal and Amygdala Volumes, Sleep Quality and Psychological Distress	early adolescence; sleep; psychological distress; amygdala; hippocampus	UNIVERSITY OF THE SUNSHINE COAST	UNIV SUNSHINE COAST	NA	JAMIESON D, 2023, J EARLY ADOLESCENCE	JAMIESON D, 2023, J EARLY ADOLESCENCE
QIN K;PAN NF;LEI D;ZHANG FF;YU YF;SWEENEY JA;DELBELLO MP;GONG QY	QIN, KUN;PAN, NANFANG;LEI, DU;ZHANG, FEIFEI;YU, YIFAN;SWEENEY, JOHN A.;DELBELLO, MELISSA P.;GONG, QIYONG	AMBROSI E, 2017, ACTA PSYCHIAT SCAND, V136, P129, DOI 10.1111/ACPS.12724;BALLEINE BW, 2007, J NEUROSCI, V27, P8161, DOI 10.1523/JNEUROSCI.1554-07.2007;BARBOUR T, 2020, BIOL PSYCHIAT-COGN N, V5, P194, DOI 10.1016/J.BPSC.2019.10.010;BROTMAN MA, 2014, BIPOLAR DISORD, V16, P756, DOI 10.1111/BDI.12193;BUCKHOLTZ JW, 2012, NEURON, V74, P990, DOI 10.1016/J.NEURON.2012.06.002;BUTTON KS, 2013, NAT REV NEUR…	INDIVIDUALS AT FAMILIAL RISK FOR MOOD DISORDERS EXHIBIT DEFICITS IN EMOTIONAL PROCESSING AND ASSOCIATED BRAIN DYSFUNCTION PRIOR TO ILLNESS ONSET. HOWEVER, SUCH BRAIN-BEHAVIOR ABNORMALITIES RELATED TO FAMILIAL PREDISPOSITION REMAIN POORLY UNDERSTOOD. TO INVESTIGATE ROBUST ABNORMAL FUNCTIONAL ACTIVATION PATTERNS DURING EMOTIONAL PROCESSING IN UNAFFECTED AT-RISK RELATIVES OF PATIENTS WITH MAJOR DEPR…	SICHUAN UNIV, HUAXI MR RES CTR HMRRC, DEPT RADIOL, WEST CHINA HOSP, CHENGDU 610041, PEOPLES R CHINA.; HUBEI UNIV MED, TAIHE HOSP, DEPT RADIOL, SHIYAN 442000, PEOPLES R CHINA.; UNIV CINCINNATI, COLL MED, DEPT PSYCHIAT & BEHAV NEUROSCI, CINCINNATI, OH USA.; CHINESE ACAD MED SCI, RES UNIT PSYCHORADIOL, CHENGDU 610041, PEOPLES R CHINA.; CHONGQING MED UNIV, COLL MED INFORMAT, CHONGQING 400016, PEOPLES…	MOOD DISORDER; EMOTION REGULATION; MAGNETIC RESONANCE IMAGING; META -ANALYSIS; TASK; VULNERABILITY	10.1016/j.jad.2023.12.030	ARTICLE	ANTERIOR CINGULATE CORTEX; FUNCTIONAL CONNECTIVITY; UNAFFECTED RELATIVES; COGNITIVE RESPONSE; DORSAL STRIATUM; MOOD DISORDERS; YOUNG-PEOPLE; AMYGDALA; FACE; SYSTEM	NA	J AFFECT DISORDERS	J. AFFECT. DISORD.	ENGLISH	HYBRID	ELSEVIER	2024	GONG, QY (CORRESPONDING AUTHOR), SICHUAN UNIV, DEPT RADIOL, WEST CHINA XIAMEN HOSP, XIAMEN, FUJIAN, PEOPLES R CHINA.	JOURNAL OF AFFECTIVE DISORDERS	1	COMMON AND DISTINCT NEURAL CORRELATES OF EMOTIONAL PROCESSING IN INDIVIDUALS AT FAMILIAL RISK FOR MAJOR DEPRESSIVE DISORDER AND BIPOLAR DISORDER: A COMPARATIVE META-ANALYSIS	WOS:001143495000001	348	[QIN, KUN; PAN, NANFANG; ZHANG, FEIFEI; YU, YIFAN; SWEENEY, JOHN A.; GONG, QIYONG] SICHUAN UNIV, HUAXI MR RES CTR HMRRC, DEPT RADIOL, WEST CHINA HOSP, CHENGDU 610041, PEOPLES R CHINA. [QIN, KUN] HUBEI UNIV MED, TAIHE HOSP, DEPT RADIOL, SHIYAN 442000, PEOPLES R CHINA. [QIN, KUN; LEI, DU; SWEENEY, JOHN A.; DELBELLO, MELISSA P.] UNIV CINCINNATI, COLL MED, DEPT PSYCHIAT & BEHAV NEUROSCI, CINCINNATI, …	ISI	Individuals at familial risk for mood disorders exhibit deficits in emotional processing and associated brain dysfunction prior to illness onset. However, such brain-behavior abnormalities related to familial predisposition remain poorly understood. To investigate robust abnormal functional activation patterns during emotional processing in unaffected at-risk relatives of patients with major depr…	Common and distinct neural correlates of emotional processing in individuals at familial risk for major depressive disorder and bipolar disorder: A comparative meta-analysis	Mood disorder; Emotion regulation; Magnetic resonance imaging; Meta -analysis; Task; Vulnerability	SICHUAN UNIVERSITY;HUBEI UNIVERSITY OF MEDICINE;UNIVERSITY SYSTEM OF OHIO;UNIVERSITY OF CINCINNATI;CHINESE ACADEMY OF MEDICAL SCIENCES -PEKING UNION MEDICAL COLLEGE;CHONGQING MEDICAL UNIVERSITY;SICHUAN UNIVERSITY;SICHUAN UNIVERSITY	SICHUAN UNIV	NA	QIN K, 2024, J AFFECT DISORDERS	QIN K, 2024, J AFFECT DISORDERS
PAPMEYER M;SUSSMANN JE;STEWART T;GILES S;CENTOLA JG;ZANNIAS V;LAWRIE SM;WHALLEY HC;MCINTOSH AM	PAPMEYER, MARTINA;SUSSMANN, JESSIKA E.;STEWART, TIFFANY;GILES, STEPHEN;CENTOLA, JOHN G.;ZANNIAS, VASILEIOS;LAWRIE, STEPHEN M.;WHALLEY, HEATHER C.;MCINTOSH, ANDREW M.	AMICO F, 2011, J PSYCHIATR NEUROSCI, V36, P15, DOI 10.1503/JPN.090186;ANONYMOUS, PSYCHIATRY;ANONYMOUS, PSYCHOL MED;ANONYMOUS, MOL PSYCHIAT;ARNONE D, 2012, EUR NEUROPSYCHOPHARM, V22, P1, DOI 10.1016/J.EURONEURO.2011.05.003;ARNONE D, 2009, BRIT J PSYCHIAT, V195, P194, DOI 10.1192/BJP.BP.108.059717;BAARÉ WFC, 2010, J PSYCHIATR RES, V44, P655, DOI 10.1016/J.JPSYCHIRES.2009.12.009;BENJAMINI Y, 1995, J…	SUBCORTICAL VOLUMETRIC BRAIN ABNORMALITIES HAVE BEEN OBSERVED IN MOOD DISORDERS. HOWEVER, IT IS UNKNOWN WHETHER THESE REFLECT ADVERSE EFFECTS PREDISPOSING TO MOOD DISORDERS OR EMERGE AT ILLNESS ONSET. MAGNETIC RESONANCE IMAGING WAS CONDUCTED AT BASELINE AND AFTER TWO YEARS IN 111 INITIALLY UNAFFECTED YOUNG ADULTS AT INCREASED RISK OF MOOD DISORDERS BECAUSE OF A CLOSE FAMILY HISTORY OF BIPOLAR DIS…	UNIV EDINBURGH, ROYAL EDINBURGH HOSP, DIV PSYCHIAT, EDINBURGH EH10 5HF, MIDLOTHIAN, SCOTLAND.; UNIV BERN, DIV SYST NEUROSCI PSYCHOPATHOL, TRANSLAT RES CTR, UNIV HOSP PSYCHIAT, CH-3000 BERN 60, SWITZERLAND.;	MAGNETIC RESONANCE IMAGING; NEUROIMAGING; MAJOR DEPRESSIVE DISORDER; BIPOLAR DISORDER	10.1016/j.pscychresns.2015.12.009	ARTICLE	GRAY-MATTER ABNORMALITIES; HIGH GENETIC RISK; BIPOLAR DISORDER; EMOTION PERCEPTION; LARGER AMYGDALA; META-REGRESSION; NEURAL BASIS; METAANALYSIS; VULNERABILITY; UNIPOLAR	NA	PSYCHIAT RES-NEUROIM	PSYCHIATRY RES. NEUROIMAGING	ENGLISH	GREEN PUBLISHED, HYBRID	ELSEVIER IRELAND LTD	2016	PAPMEYER, M (CORRESPONDING AUTHOR), UNIV EDINBURGH, ROYAL EDINBURGH HOSP, DIV PSYCHIAT, MORNINGSIDE PK, EDINBURGH EH10 5HF, MIDLOTHIAN, SCOTLAND.	PSYCHIATRY RESEARCH-NEUROIMAGING	16	] PROSPECTIVE LONGITUDINAL STUDY OF SUBCORTICAL BRAIN VOLUMES IN INDIVIDUALS AT HIGH FAMILIAL RISK OF MOOD DISORDERS WITH OR WITHOUT SUBSEQUENT ONSET OF DEPRESSION	WOS:000369712800014	248	[PAPMEYER, MARTINA; SUSSMANN, JESSIKA E.; STEWART, TIFFANY; GILES, STEPHEN; CENTOLA, JOHN G.; ZANNIAS, VASILEIOS; LAWRIE, STEPHEN M.; WHALLEY, HEATHER C.; MCINTOSH, ANDREW M.] UNIV EDINBURGH, ROYAL EDINBURGH HOSP, DIV PSYCHIAT, EDINBURGH EH10 5HF, MIDLOTHIAN, SCOTLAND. [PAPMEYER, MARTINA] UNIV BERN, DIV SYST NEUROSCI PSYCHOPATHOL, TRANSLAT RES CTR, UNIV HOSP PSYCHIAT, CH-3000 BERN 60, SWITZERLAND.	ISI	Subcortical volumetric brain abnormalities have been observed in mood disorders. However, it is unknown whether these reflect adverse effects predisposing to mood disorders or emerge at illness onset. Magnetic resonance imaging was conducted at baseline and after two years in 111 initially unaffected young adults at increased risk of mood disorders because of a close family history of bipolar dis…	] Prospective longitudinal study of subcortical brain volumes in individuals at high familial risk of mood disorders with or without subsequent onset of depression	Magnetic resonance imaging; Neuroimaging; Major depressive disorder; Bipolar disorder	UNIVERSITY OF EDINBURGH;ROYAL INFIRMARY OF EDINBURGH;UNIVERSITY OF BERN	UNIV EDINBURGH	NA	PAPMEYER M, 2016, PSYCHIAT RES-NEUROIM	PAPMEYER M, 2016, PSYCHIAT RES-NEUROIM
WHEELER AL;FELSKY D;VIVIANO JD;STOJANOVSKI S;AMEIS SH;SZATMARI P;LERCH JP;CHAKRAVARTY MM;VOINESKOS AN	WHEELER, ANNE L.;FELSKY, DANIEL;VIVIANO, JOSEPH D.;STOJANOVSKI, SONJA;AMEIS, STEPHANIE H.;SZATMARI, PETER;LERCH, JASON P.;CHAKRAVARTY, M. MALLAR;VOINESKOS, ARISTOTLE N.	ALBAUGH MD, 2013, NEUROIMAGE, V71, P42, DOI 10.1016/J.NEUROIMAGE.2012.12.071;ALEXANDER-BLOCH A, 2013, NAT REV NEUROSCI, V14, P322, DOI 10.1038/NRN3465;ANGOLD A, 1998, PSYCHOL MED, V28, P51, DOI 10.1017/S003329179700593X;BARNES J, 2010, NEUROIMAGE, V53, P1244, DOI 10.1016/J.NEUROIMAGE.2010.06.025;BATH KG, 2012, BIOL PSYCHIAT, V72, P499, DOI 10.1016/J.BIOPSYCH.2012.03.032;BEESDO K, 2009, BIPOLAR DI…	THE BRAIN-DERIVED NEUROTROPHIC FACTOR (BDNF) IS CRITICAL FOR BRAIN DEVELOPMENT, AND THE FUNCTIONAL BDNF VAL66MET POLYMORPHISM IS IMPLICATED IN RISK FOR MOOD DISORDERS. THE OBJECTIVE OF THIS STUDY WAS TO DETERMINE HOW THE VAL66MET POLYMORPHISM INFLUENCES AMYGDALA-CORTICAL CONNECTIVITY DURING NEURODEVELOPMENT AND ASSESS THE RELEVANCE FOR MOOD DISORDERS. AGE- AND SEX-SPECIFIC EFFECTS OF THE BDNF VAL…	CTR ADDICT & MENTAL HLTH, CAMPBELL FAMILY MENTAL HLTH INST, RES IMAGING CTR, TORONTO, ON M5T 1R8, CANADA.; UNIV TORONTO, DEPT PSYCHIAT, TORONTO, ON M5T 1R8, CANADA.; HOSP SICK CHILDREN, PROGRAM NEUROSCI & MENTAL HLTH, TORONTO, ON M5G 0A4, CANADA.; CTR ADDICT & MENTAL HLTH, CHILD YOUTH & EMERGING ADULT PROGRAM, TORONTO, ON M5T 1R8, CANADA.; UNIV TORONTO, MED BIOPHYS, TORONTO, ON M5G 1L7, CANADA.; …	ADOLESCENCE; BDNF VAL66MET POLYMORPHISM; MAGNETIC RESONANCE IMAGING (MRI); MAJOR DEPRESSIVE DISORDER; RESTING-STATE FUNCTIONAL MRI	10.1093/cercor/bhx086	ARTICLE	STATE FUNCTIONAL CONNECTIVITY; FACTOR VAL66MET POLYMORPHISM; BRAIN; THICKNESS; PATTERNS; ATLAS; MOOD; AGE; HIPPOCAMPUS; ADJUSTMENT	5	CEREB CORTEX	CEREB. CORTEX	ENGLISH	GREEN PUBLISHED	OXFORD UNIV PRESS INC	2018	VOINESKOS, AN (CORRESPONDING AUTHOR), CTR ADDICT & MENTAL HLTH, RES IMAGING CTR, TORONTO, ON M5T 1R8, CANADA.	CEREBRAL CORTEX	23	BDNF-DEPENDENT EFFECTS ON AMYGDALA-CORTICAL CIRCUITRY AND DEPRESSION RISK IN CHILDREN AND YOUTH	WOS:000431890800016	28	[WHEELER, ANNE L.; FELSKY, DANIEL; VIVIANO, JOSEPH D.; AMEIS, STEPHANIE H.; VOINESKOS, ARISTOTLE N.] CTR ADDICT & MENTAL HLTH, CAMPBELL FAMILY MENTAL HLTH INST, RES IMAGING CTR, TORONTO, ON M5T 1R8, CANADA. [WHEELER, ANNE L.; FELSKY, DANIEL; AMEIS, STEPHANIE H.; SZATMARI, PETER; VOINESKOS, ARISTOTLE N.] UNIV TORONTO, DEPT PSYCHIAT, TORONTO, ON M5T 1R8, CANADA. [WHEELER, ANNE L.; STOJANOVSKI, SONJ…	ISI	The brain-derived neurotrophic factor (BDNF) is critical for brain development, and the functional BDNF Val66Met polymorphism is implicated in risk for mood disorders. The objective of this study was to determine how the Val66Met polymorphism influences amygdala-cortical connectivity during neurodevelopment and assess the relevance for mood disorders. Age- and sex-specific effects of the BDNF Val…	BDNF-Dependent Effects on Amygdala-Cortical Circuitry and Depression Risk in Children and Youth	adolescence; BDNF Val66Met polymorphism; magnetic resonance imaging (MRI); major depressive disorder; resting-state functional MRI	UNIVERSITY OF TORONTO;CENTRE FOR ADDICTION AND MENTAL HEALTH - CANADA;UNIVERSITY OF TORONTO;UNIVERSITY OF TORONTO;HOSPITAL FOR SICK CHILDREN (SICKKIDS);UNIVERSITY OF TORONTO;CENTRE FOR ADDICTION AND MENTAL HEALTH - CANADA;UNIVERSITY OF TORONTO;MCGILL UNIVERSITY	CTR ADDICT AND MENTAL HLTH	NA	WHEELER AL, 2018, CEREB CORTEX	WHEELER AL, 2018, CEREB CORTEX
MADSEN MK;MC MAHON B;ANDERSEN SB;SIEBNER HR;KNUDSEN GM;FISHER PM	MADSEN, MARTIN KORSBAK;MC MAHON, BRENDA;ANDERSEN, SOFIE BECH;SIEBNER, HARTWIG ROMAN;KNUDSEN, GITTE MOOS;FISHER, PATRICK MACDONALD	ADOLPHS R, 2010, ANN NY ACAD SCI, V1191, P42, DOI 10.1111/J.1749-6632.2010.05445.X;ALBERT PR, 2013, PHILOS T R SOC B, V368, DOI 10.1098/RSTB.2012.0535;AMARAL DG, 1984, J COMP NEUROL, V230, P465, DOI 10.1002/CNE.902300402;AMARAL DG, 2003, NEUROSCIENCE, V118, P1099, DOI 10.1016/S0306-4522(02)01001-1;ANONYMOUS, NEUROPSYCHOPHARMACOL;ANONYMOUS, 1998, KAROLINSKA DIRECTED;ANONYMOUS, HUMAN BRAIN MAPPING;…	COMMUNICATION BETWEEN THE AMYGDALA AND OTHER BRAIN REGIONS CRITICALLY REGULATES SENSITIVITY TO THREAT, WHICH HAS BEEN ASSOCIATED WITH RISK FOR MOOD AND AFFECTIVE DISORDERS. THE EXTENT TO WHICH THESE NEURAL PATHWAYS ARE GENETICALLY DETERMINED OR CORRELATE WITH RISK-RELATED PERSONALITY MEASURES IS NOT FULLY UNDERSTOOD. USING FUNCTIONAL MAGNETIC RESONANCE IMAGING, WE EVALUATED INDEPENDENT AND INTERA…	UNIV COPENHAGEN HOSP, RIGSHOSP, NEUROBIOL RES UNIT, DK-2100 COPENHAGEN O, DENMARK.; UNIV COPENHAGEN HOSP, RIGSHOSP, CTR INTEGRATED MOL BRAIN IMAGING, DK-2100 COPENHAGEN O, DENMARK.; UNIV COPENHAGEN, HVIDOVRE HOSP, DANISH RES CTR MAGNET RESONANCE, DK-2650 HVIDOVRE, DENMARK.; UNIV COPENHAGEN, BISPEBJERG HOSP, DEPT NEUROL, DK-2400 COPENHAGEN NW, DENMARK.;	AMYGDALA; PREFRONTAL CORTEX; 5-HTTLPR; NEUROTICISM; FUNCTIONAL CONNECTIVITY; FMRI	10.1093/scan/nsv098	ARTICLE	SEROTONIN TRANSPORTER GENE; MEDIAL PREFRONTAL CORTEX; PSYCHOPHYSIOLOGICAL INTERACTIONS; POLYMORPHISM 5-HTTLPR; PERSONALITY-TRAITS; ORBITOFRONTAL CORTEX; NEURAL MECHANISMS; MAJOR DEPRESSION; ANXIETY; METAANALYSIS	1	SOC COGN AFFECT NEUR	SOC. COGN. AFFECT. NEUROSCI.	ENGLISH	HYBRID, GREEN PUBLISHED	OXFORD UNIV PRESS	2016	KNUDSEN, GM (CORRESPONDING AUTHOR), COPENHAGEN UNIV HOSP, RIGSHOSP, NEUROBIOL RES UNIT, NRU 6931, BLEGDAMSVEJ 9, DK-2100 COPENHAGEN O, DENMARK.	SOCIAL COGNITIVE AND AFFECTIVE NEUROSCIENCE	30	THREAT-RELATED AMYGDALA FUNCTIONAL CONNECTIVITY IS ASSOCIATED WITH 5-HTTLPR GENOTYPE AND NEUROTICISM	WOS:000368628600014	11	[MADSEN, MARTIN KORSBAK; MC MAHON, BRENDA; ANDERSEN, SOFIE BECH; KNUDSEN, GITTE MOOS; FISHER, PATRICK MACDONALD] UNIV COPENHAGEN HOSP, RIGSHOSP, NEUROBIOL RES UNIT, DK-2100 COPENHAGEN O, DENMARK. [MADSEN, MARTIN KORSBAK; MC MAHON, BRENDA; ANDERSEN, SOFIE BECH; SIEBNER, HARTWIG ROMAN; KNUDSEN, GITTE MOOS; FISHER, PATRICK MACDONALD] UNIV COPENHAGEN HOSP, RIGSHOSP, CTR INTEGRATED MOL BRAIN IMAGING, …	ISI	Communication between the amygdala and other brain regions critically regulates sensitivity to threat, which has been associated with risk for mood and affective disorders. The extent to which these neural pathways are genetically determined or correlate with risk-related personality measures is not fully understood. Using functional magnetic resonance imaging, we evaluated independent and intera…	Threat-related amygdala functional connectivity is associated with 5-HTTLPR genotype and neuroticism	amygdala; prefrontal cortex; 5-HTTLPR; neuroticism; functional connectivity; fMRI	RIGSHOSPITALET;UNIVERSITY OF COPENHAGEN;COPENHAGEN UNIVERSITY HOSPITAL;UNIVERSITY OF COPENHAGEN;COPENHAGEN UNIVERSITY HOSPITAL;RIGSHOSPITALET;UNIVERSITY OF COPENHAGEN;UNIVERSITY OF COPENHAGEN;COPENHAGEN UNIVERSITY HOSPITAL;BISPEBJERG HOSPITAL	COPENHAGEN UNIV HOSP	NA	MADSEN MK, 2016, SOC COGN AFFECT NEUR	MADSEN MK, 2016, SOC COGN AFFECT NEUR
SLABE Z;PECHLER GA;VAN HEERIKHUIZE J;SAMUELS BA;ZIVIN M;ZOROVIC M;SWAAB DF	SLABE, ZALA;PECHLER, GWYNETH A.;VAN HEERIKHUIZE, JOOP;SAMUELS, BENJAMIN A.;ZIVIN, MARKO;ZOROVIC, MAJA;SWAAB, DICK F.	ALKEMADE A, 2022, SCI ADV, V8, DOI 10.1126/SCIADV.ABJ7892;AMIN F.M., 2018, J HEADACHE PAIN, V19;BAO AM, 2019, IBRO REP, V6, DOI 10.1016/J.IBROR.2018.11.008;BRAAK H, 1991, ACTA NEUROPATHOL, V82, P239, DOI 10.1007/BF00308809;CARVALHO AF, 2020, NEW ENGL J MED, V383, P58, DOI 10.1056/NEJMRA1906193;CHUNG WCJ, 2002, J NEUROSCI, V22, P1027, DOI 10.1523/JNEUROSCI.22-03-01027.2002;ERKUT ZA, 1998, J CLIN E…	THE MOOD DISORDERS MAJOR DEPRESSIVE DISORDER (MDD) AND BIPOLAR DISORDER (BD) ARE HIGHLY PREVALENT WORLDWIDE. WOMEN ARE MORE VULNERABLE TO THESE PSYCHOPATHOLOGIES THAN MEN. THE BED NUCLEUS OF THE STRIA TERMINALIS (BNST), THE AMYGDALA, AND THE HYPOTHALAMUS ARE THE CRUCIAL INTERCONNECTED STRUCTURES INVOLVED IN THE STRESS RESPONSE. IN MOOD DISORDERS, STRESS SYSTEMS IN THE BRAIN ARE PUT INTO A HIGHER …	NETHERLANDS INST NEUROSCI, MEIBERGDREEF 47, NL-1105 BA AMSTERDAM, NETHERLANDS.; UNIV LJUBLJANA, INST PHARMACOL & EXPT TOXICOL, FAC MED, KORYTKOVA UL 2, LJUBLJANA, SLOVENIA.; RUTGERS STATE UNIV, DEPT PSYCHOL, PISCATAWAY, NJ 08854 USA.; UNIV LJUBLJANA, INST PATHOPHYSIOL, FAC MED, ZALOSKA 4, LJUBLJANA 1000, SLOVENIA.; UNIV AMSTERDAM, NETHERLANDS INST NEUROSCI, NEUROBIOL, NEUROPSYCHIAT DISORDERS, MEI…	PITUITARY ADENYLATE CYCLASE ACTIVATING & NBSP; POLYPEPTIDE; CENTRAL NUCLEUS OF THE BED NUCLEUS OF THE STRIA & NBSP; TERMINALIS; MAJOR DEPRESSIVE DISORDER; BIPOLAR DISORDER; DEPRESSION; MOOD DISORDERS; SEX DIFFERENCES; IMMUNOHISTOCHEMISTRY; IN SITU HYBRIDIZATION	10.1016/j.nbd.2023.106191	ARTICLE	CORTICOTROPIN-RELEASING HORMONE; BIPOLAR DISORDER; HUMAN BRAIN; STRESS; PACAP; HYPOTHALAMUS; CONVERGENCE; DEPRESSION; AMYGDALA; SEX	NA	NEUROBIOL DIS	NEUROBIOL. DIS.	ENGLISH	GOLD, GREEN PUBLISHED	ACADEMIC PRESS INC ELSEVIER SCIENCE	2023	SWAAB, DF (CORRESPONDING AUTHOR), UNIV AMSTERDAM, NETHERLANDS INST NEUROSCI, NEUROBIOL, NEUROPSYCHIAT DISORDERS, MEIBERGDREEF 47, NL-1105 BA AMSTERDAM, NETHERLANDS.	NEUROBIOLOGY OF DISEASE	6	INCREASED PITUITARY ADENYLATE CYCLASE-ACTIVATING POLYPEPTIDE IN THE CENTRAL BED NUCLEUS OF THE STRIA TERMINALIS IN MOOD DISORDERS IN MEN	WOS:001024123700001	183	[SLABE, ZALA; PECHLER, GWYNETH A.; VAN HEERIKHUIZE, JOOP; SWAAB, DICK F.] NETHERLANDS INST NEUROSCI, MEIBERGDREEF 47, NL-1105 BA AMSTERDAM, NETHERLANDS. [SLABE, ZALA; PECHLER, GWYNETH A.; SWAAB, DICK F.] UNIV LJUBLJANA, INST PHARMACOL & EXPT TOXICOL, FAC MED, KORYTKOVA UL 2, LJUBLJANA, SLOVENIA. [SAMUELS, BENJAMIN A.] RUTGERS STATE UNIV, DEPT PSYCHOL, PISCATAWAY, NJ 08854 USA. [ZIVIN, MARKO; ZORO…	ISI	The mood disorders major depressive disorder (MDD) and bipolar disorder (BD) are highly prevalent worldwide. Women are more vulnerable to these psychopathologies than men. The bed nucleus of the stria terminalis (BNST), the amygdala, and the hypothalamus are the crucial interconnected structures involved in the stress response. In mood disorders, stress systems in the brain are put into a higher …	Increased pituitary adenylate cyclase-activating polypeptide in the central bed nucleus of the stria terminalis in mood disorders in men	Pituitary adenylate cyclase activating & nbsp; polypeptide; Central nucleus of the bed nucleus of the Stria & nbsp; terminalis; Major depressive disorder; Bipolar disorder; Depression; Mood disorders; Sex differences; Immunohistochemistry; In situ hybridization	ROYAL NETHERLANDS ACADEMY OF ARTS AND SCIENCES;NETHERLANDS INSTITUTE FOR NEUROSCIENCE (NIN-KNAW);UNIVERSITY OF LJUBLJANA;RUTGERS UNIVERSITY SYSTEM;RUTGERS UNIVERSITY NEW BRUNSWICK;UNIVERSITY OF LJUBLJANA;UNIVERSITY OF AMSTERDAM;ROYAL NETHERLANDS ACADEMY OF ARTS AND SCIENCES;NETHERLANDS INSTITUTE FOR NEUROSCIENCE (NIN-KNAW)	UNIV AMSTERDAM	NA	SLABE Z, 2023, NEUROBIOL DIS	SLABE Z, 2023, NEUROBIOL DIS
GARRETT AS;MIKLOWITZ DJ;HOWE ME;SINGH MK;ACQUAYE TK;HAWKEY CG;GLOVER GH;REISS AL;CHANG KD	GARRETT, AMY S.;MIKLOWITZ, DAVID J.;HOWE, MEGHAN E.;SINGH, MANPREET K.;ACQUAYE, TENAH K.;HAWKEY, CHRISTOPHER G.;GLOVER, GARY H.;REISS, ALLAN L.;CHANG, KIKI D.	AXELSON DA, 2011, J AM ACAD CHILD PSY, V50, P1001, DOI 10.1016/J.JAAC.2011.07.005;BIRMAHER B, 2009, AM J PSYCHIAT, V166, P795, DOI 10.1176/APPI.AJP.2009.08101569;BROTMAN MA, 2013, PSYCHOL MED, P1;CARLSON GA, 2009, J CHILD ADOL PSYCHOP, V19, P3, DOI 10.1089/CAP.2008.100;CHANG K, 2004, ARCH GEN PSYCHIAT, V61, P781, DOI 10.1001/ARCHPSYC.61.8.781;CHANG K, 2009, J CHILD ADOL PSYCHOP, V19, P51, DOI 10.…	BACKGROUND: PSYCHOTHERAPY FOR YOUTH WITH MOOD DYSREGULATION CAN HELP STABILIZE MOOD AND IMPROVE FUNCTIONING, BUT THE NEURAL MECHANISMS OF THIS IMPROVEMENT ARE NOT KNOWN. IN THIS STUDY WE INVESTIGATED THE CHANGES IN BRAIN ACTIVATION UNDERLYING IMPROVEMENT IN MOOD SYMPTOMS. METHODS: TWENTY-FOUR SUBJECTS (AGES 13-17) PARTICIPATED: 12 PATIENTS WITH CLINICALLY SIGNIFICANT SYMPTOMS OF DEPRESSION AND/OR…	STANFORD UNIV, SCH MED, DEPT PSYCHIAT, STANFORD, CA 94305 USA.; STANFORD UNIV, CTR INTERDISCIPLINARY BRAIN SCI RES, STANFORD, CA 94305 USA.; STANFORD UNIV, PEDIAT BIPOLAR DISORDERS PROGRAM, STANFORD, CA 94305 USA.; STANFORD UNIV, DEPT RADIOL, STANFORD, CA 94305 USA.; UNIV CALIF LOS ANGELES, DEPT PSYCHIAT, LOS ANGELES, CA 90024 USA.; UNIV COLORADO, DEPT PSYCHOL & NEUROSCI, BOULDER, CO 80309 USA.;	BIPOLAR; FMRI; PEDIATRIC; PREFRONTAL; PSYCHOTHERAPY	10.1016/j.pnpbp.2014.09.007	ARTICLE	EARLY-ONSET; FACIAL EXPRESSIONS; EMOTION REGULATION; AMYGDALA RESPONSE; RATING-SCALE; CHILDREN; ADOLESCENTS; RELIABILITY; HYPERACTIVATION; SCHIZOPHRENIA	NA	PROG NEURO-PSYCHOPH	PROG. NEURO-PSYCHOPHARMACOL. BIOL. PSYCHIATRY	ENGLISH	GREEN ACCEPTED, GREEN PUBLISHED	PERGAMON-ELSEVIER SCIENCE LTD	2015	GARRETT, AS (CORRESPONDING AUTHOR), 401 QUARRY RD, STANFORD, CA 94305 USA.	PROGRESS IN NEURO-PSYCHOPHARMACOLOGY & BIOLOGICAL PSYCHIATRY	28	CHANGES IN BRAIN ACTIVATION FOLLOWING PSYCHOTHERAPY FOR YOUTH WITH MOOD DYSREGULATION AT FAMILIAL RISK FOR BIPOLAR DISORDER	WOS:000345526400030	56	[GARRETT, AMY S.; HOWE, MEGHAN E.; SINGH, MANPREET K.; ACQUAYE, TENAH K.; REISS, ALLAN L.; CHANG, KIKI D.] STANFORD UNIV, SCH MED, DEPT PSYCHIAT, STANFORD, CA 94305 USA. [GARRETT, AMY S.; REISS, ALLAN L.] STANFORD UNIV, CTR INTERDISCIPLINARY BRAIN SCI RES, STANFORD, CA 94305 USA. [GARRETT, AMY S.; HOWE, MEGHAN E.; SINGH, MANPREET K.; ACQUAYE, TENAH K.; CHANG, KIKI D.] STANFORD UNIV, PEDIAT BIPOLA…	ISI	Background: Psychotherapy for youth with mood dysregulation can help stabilize mood and improve functioning, but the neural mechanisms of this improvement are not known. In this study we investigated the changes in brain activation underlying improvement in mood symptoms. Methods: Twenty-four subjects (ages 13-17) participated: 12 patients with clinically significant symptoms of depression and/or…	Changes in brain activation following psychotherapy for youth with mood dysregulation at familial risk for bipolar disorder	Bipolar; FMRI; Pediatric; Prefrontal; Psychotherapy	STANFORD UNIVERSITY;STANFORD UNIVERSITY;STANFORD UNIVERSITY;STANFORD UNIVERSITY;UNIVERSITY OF CALIFORNIA SYSTEM;UNIVERSITY OF CALIFORNIA LOS ANGELES;UNIVERSITY OF COLORADO SYSTEM;UNIVERSITY OF COLORADO BOULDER	AS (CORRESPONDING AUTHOR)	NA	GARRETT AS, 2015, PROG NEURO-PSYCHOPH	GARRETT AS, 2015, PROG NEURO-PSYCHOPH
MOTZKIN JC;PHILIPPI CL;WOLF RC;BASKAYA MK;KOENIGS M	MOTZKIN, JULIAN C.;PHILIPPI, CARISSA L.;WOLF, RICHARD C.;BASKAYA, MUSTAFA K.;KOENIGS, MICHAEL	ANONYMOUS, 2006, WRAT4 WIDE RANGE ACH;ANONYMOUS, 2008, INT AFFECTIVE PICTUR;AVANTS B, 2004, NEUROIMAGE, V23, PS139, DOI 10.1016/J.NEUROIMAGE.2004.07.010;BAAS D, 2004, BRAIN RES REV, V45, P96, DOI 10.1016/J.BRAINRESREV.2004.02.004;BARBAS H, 2003, BMC NEUROSCI, V4, DOI 10.1186/1471-2202-4-25;BARRASH J, 2000, DEV NEUROPSYCHOL, V18, P355, DOI 10.1207/S1532694205BARRASH;BECHARA A, 1997, SCIENCE, V275,…	BACKGROUND: DYSFUNCTION IN THE VENTROMEDIAL PREFRONTAL CORTEX (VMPFC) IS BELIEVED TO PLAY A PIVOTAL ROLE IN THE PATHOGENESIS OF MOOD AND ANXIETY DISORDERS. LEADING NEUROCIRCUITRY MODELS OF THESE DISORDERS PROPOSE THAT HYPOACTIVITY IN THE VMPFC ENGENDERS DISINHIBITED ACTIVITY OF THE AMYGDALA AND, CONSEQUENTLY, PATHOLOGICALLY ELEVATED LEVELS OF NEGATIVE AFFECT. THIS MODEL PREDICTS THAT A SELECTIVE …	UNIV WISCONSIN, DEPT PSYCHIAT, MADISON, WI 53719 USA.; UNIV WISCONSIN, MADISON, WI 53719 USA.; UNIV WISCONSIN, NEUROSCI TRAINING PROGRAM, MADISON, WI 53719 USA.; UNIV WISCONSIN, MED SCIENTIST TRAINING PROGRAM, MADISON, WI 53719 USA.;	AMYGDALA; ANXIETY; EMOTION; FMRI; LESION; PREFRONTAL CORTEX	10.1016/j.biopsych.2014.02.014	ARTICLE	POSTTRAUMATIC-STRESS-DISORDER; FUNCTIONAL CONNECTIVITY; SUBGENUAL CINGULATE; MAJOR DEPRESSION; NEGATIVE AFFECT; EXTINCTION; EMOTION; FEAR; PET; ACTIVATION	3	BIOL PSYCHIAT	BIOL. PSYCHIATRY	ENGLISH	GREEN ACCEPTED	ELSEVIER SCIENCE INC	2015	KOENIGS, M (CORRESPONDING AUTHOR), UNIV WISCONSIN, DEPT PSYCHIAT, 6001 RES PK BLVD, MADISON, WI 53719 USA.	BIOLOGICAL PSYCHIATRY	308	VENTROMEDIAL PREFRONTAL CORTEX IS CRITICAL FOR THE REGULATION OF AMYGDALA ACTIVITY IN HUMANS	WOS:000346845500016	77	[MOTZKIN, JULIAN C.; PHILIPPI, CARISSA L.; WOLF, RICHARD C.; KOENIGS, MICHAEL] UNIV WISCONSIN, DEPT PSYCHIAT, MADISON, WI 53719 USA. [BASKAYA, MUSTAFA K.] UNIV WISCONSIN, MADISON, WI 53719 USA. [MOTZKIN, JULIAN C.; WOLF, RICHARD C.] UNIV WISCONSIN, NEUROSCI TRAINING PROGRAM, MADISON, WI 53719 USA. [MOTZKIN, JULIAN C.] UNIV WISCONSIN, MED SCIENTIST TRAINING PROGRAM, MADISON, WI 53719 USA.	ISI	BACKGROUND: Dysfunction in the ventromedial prefrontal cortex (vmPFC) is believed to play a pivotal role in the pathogenesis of mood and anxiety disorders. Leading neurocircuitry models of these disorders propose that hypoactivity in the vmPFC engenders disinhibited activity of the amygdala and, consequently, pathologically elevated levels of negative affect. This model predicts that a selective …	Ventromedial Prefrontal Cortex Is Critical for the Regulation of Amygdala Activity in Humans	Amygdala; Anxiety; Emotion; fMRI; Lesion; Prefrontal cortex	UNIVERSITY OF WISCONSIN SYSTEM;UNIVERSITY OF WISCONSIN MADISON;UNIVERSITY OF WISCONSIN SYSTEM;UNIVERSITY OF WISCONSIN MADISON;UNIVERSITY OF WISCONSIN SYSTEM;UNIVERSITY OF WISCONSIN MADISON;UNIVERSITY OF WISCONSIN SYSTEM;UNIVERSITY OF WISCONSIN MADISON	UNIV WISCONSIN	NA	MOTZKIN JC, 2015, BIOL PSYCHIAT	MOTZKIN JC, 2015, BIOL PSYCHIAT
BONDUELLE SLB;CHEN QY;WU GR;BRAET C;DE RAEDT R;BAEKEN C	BONDUELLE, SAM LUC BART;CHEN, QINYUAN;WU, GUO-RONG;BRAET, CAROLINE;DE RAEDT, RUDI;BAEKEN, CHRIS	ALBA J, 2018, COGNITIVE THER RES, V42, P24, DOI 10.1007/S10608-017-9874-5;AMODIO DM, 2006, NAT REV NEUROSCI, V7, P268, DOI 10.1038/NRN1884;ANDREWS-HANNA JR, 2011, PLOS ONE, V6, DOI 10.1371/JOURNAL.PONE.0021598;ANONYMOUS, 1988, MANUAL ADOLESCENT SE;AUPPERLE RL, 2016, NEUROIMAGE-CLIN, V11, P548, DOI 10.1016/J.NICL.2016.03.009;BAAS D, 2004, BRAIN RES REV, V45, P96, DOI 10.1016/J.BRAINRESREV.2004.02.…	BACKGROUND: FREQUENT EXPOSURE TO CRITICISM IS A KNOWN RISK FACTOR FOR VARIOUS ADULT PSYCHIATRIC DISORDERS. ADOLESCENTS MAY BE EVEN MORE VULNERABLE TO (PARENTAL) CRITICISM, AS THEIR IMBALANCED BRAIN MATURATION MAKES THEM PRONE TO STRONGER MOOD CHANGES AND LESS EFFECTIVE EMOTIONAL REGULATION. IDENTIFYING WHICH ADOLESCENT SUBGROUPS ARE MORE VULNERABLE THAN OTHERS COULD BE OF GREAT CLINICAL RELEVANCE…	FREE UNIV BRUSSELS, VRIJE UNIV BRUSSEL VUB, UZ BRUSSEL, DEPT CHILD & ADOLESCENT PSYCHIAT, BRUSSELS, BELGIUM.; UNIV GHENT, UZ GENT, DEPT HEAD & SKIN, GHENT EXPT PSYCHIAT GHEP LAB, GHENT, BELGIUM.; SOUTHWEST UNIV, FAC PSYCHOL, KEY LAB COGNIT & PERSONAL, CHONGQING, PEOPLES R CHINA.; UNIV GHENT, DEPT DEV PERSONAL & SOCIAL PSYCHOL, GHENT, BELGIUM.; UNIV GHENT, DEPT EXPT CLIN & HLTH PSYCHOL, GHENT, BEL…	ADOLESCENTS; AMYGDALA; FUNCTIONAL CONNECTIVITY; RAPID MOOD CHANGES; SELF-CRITICISM; PERCEIVED CRITICISM	10.3389/fpsyt.2021.673805	ARTICLE	EMOTION REGULATION; NEURAL RESPONSES; MATERNAL PRAISE; DEPRESSION; CHILDHOOD; VALIDITY; ANXIETY; CORTEX; BRAIN; SCALE	NA	FRONT PSYCHIATRY	FRONT. PSYCHIATRY	ENGLISH	GREEN PUBLISHED, GOLD	FRONTIERS MEDIA SA	2021	BONDUELLE, SLB (CORRESPONDING AUTHOR), FREE UNIV BRUSSELS, VRIJE UNIV BRUSSEL VUB, UZ BRUSSEL, DEPT CHILD & ADOLESCENT PSYCHIAT, BRUSSELS, BELGIUM.; BONDUELLE, SLB (CORRESPONDING AUTHOR), UNIV GHENT, UZ GENT, DEPT HEAD & SKIN, GHENT EXPT PSYCHIAT GHEP LAB, GHENT, BELGIUM.; WU, GR (CORRESPONDING AUTHOR), SOUTHWEST UNIV, FAC PSYCHOL, KEY LAB COGNIT & PERSONAL, CHONGQING, PEOPLES R CHINA.	FRONTIERS IN PSYCHIATRY	5	EXPOSURE TO CRITICISM MODULATES LEFT BUT NOT RIGHT AMYGDALA FUNCTIONAL CONNECTIVITY IN HEALTHY ADOLESCENTS: INDIVIDUAL INFLUENCES OF PERCEIVED AND SELF-CRITICISM	WOS:000674726700001	12	[BONDUELLE, SAM LUC BART] FREE UNIV BRUSSELS, VRIJE UNIV BRUSSEL VUB, UZ BRUSSEL, DEPT CHILD & ADOLESCENT PSYCHIAT, BRUSSELS, BELGIUM. [BONDUELLE, SAM LUC BART; CHEN, QINYUAN; BAEKEN, CHRIS] UNIV GHENT, UZ GENT, DEPT HEAD & SKIN, GHENT EXPT PSYCHIAT GHEP LAB, GHENT, BELGIUM. [WU, GUO-RONG] SOUTHWEST UNIV, FAC PSYCHOL, KEY LAB COGNIT & PERSONAL, CHONGQING, PEOPLES R CHINA. [BRAET, CAROLINE] UNIV G…	ISI	Background: Frequent exposure to criticism is a known risk factor for various adult psychiatric disorders. Adolescents may be even more vulnerable to (parental) criticism, as their imbalanced brain maturation makes them prone to stronger mood changes and less effective emotional regulation. Identifying which adolescent subgroups are more vulnerable than others could be of great clinical relevance…	Exposure to Criticism Modulates Left but Not Right Amygdala Functional Connectivity in Healthy Adolescents: Individual Influences of Perceived and Self-Criticism	adolescents; amygdala; functional connectivity; rapid mood changes; self-criticism; perceived criticism	UNIVERSITY HOSPITAL BRUSSELS;UNIVERSITE LIBRE DE BRUXELLES;VRIJE UNIVERSITEIT BRUSSEL;GHENT UNIVERSITY;GHENT UNIVERSITY HOSPITAL;SOUTHWEST UNIVERSITY - CHINA;GHENT UNIVERSITY;GHENT UNIVERSITY;VRIJE UNIVERSITEIT BRUSSEL;UNIVERSITE LIBRE DE BRUXELLES;EINDHOVEN UNIVERSITY OF TECHNOLOGY	FREE UNIV BRUSSELS;UNIV GHENT;SOUTHWEST UNIV	NA	BONDUELLE SLB, 2021, FRONT PSYCHIATRY	BONDUELLE SLB, 2021, FRONT PSYCHIATRY
MARUANI J;GEOFFROY PA	MARUANI, JULIA;GEOFFROY, PIERRE A.	ABRAHAMSON EE, 2001, NEUROREPORT, V12, P435, DOI 10.1097/00001756-200102120-00048;ADIDHARMA W, 2012, NEUROSCIENCE, V220, P201, DOI 10.1016/J.NEUROSCIENCE.2012.06.020;AL-KARAWI D, 2016, J AFFECT DISORDERS, V198, P64, DOI 10.1016/J.JAD.2016.03.016;ALTIMUS CM, 2008, P NATL ACAD SCI USA, V105, P19998, DOI 10.1073/PNAS.0808312105;AMERICAN PSYCHIATRIC ASSOCIATION (APA), 2013, DIAGNOSTIC AND STATISTICAL…	LIGHT EXERTS POWERFUL BIOLOGICAL EFFECTS ON MOOD REGULATION. WHEREAS THE SOURCE OF PHOTIC INFORMATION AFFECTING MOOD IS WELL ESTABLISHED AT LEAST VIA INTRINSICALLY PHOTOSENSITIVE RETINAL GANGLION CELLS (IPRGCS) SECRETING THE MELANOPSIN PHOTOPIGMENT, THE PRECISE CIRCUITS THAT MEDIATE THE IMPACT OF LIGHT ON DEPRESSIVE BEHAVIORS ARE NOT WELL UNDERSTOOD. THIS REVIEW PROPOSES TWO DISTINCT RETINA-BRAIN…	GHU PARIS NORD, HOP BICHAT CLAUDE BERNARD, AP HP, DMU NEUROSCI,DEPT PSYCHIAT & ADDICTOL, F-75018 PARIS, FRANCE.; UNIV PARIS, INSERM, U1141, NEURODIDEROT, F-75019 PARIS, FRANCE.; CNRS, UPR 3212, INST CELLULAR & INTEGRAT NEUROSCI, 5 RUE BLAISE PASCAL, F-67000 STRASBOURG, FRANCE.; GHU PARIS PSYCHIAT & NEUROSCI, 1 RUE CABANIS, F-75014 PARIS, FRANCE.;	LIGHT; LIGHT THERAPY; MOOD; SUPRACHIASMATIC NUCLEI (SCN)	10.3390/jcm11020448	REVIEW	SEASONAL AFFECTIVE-DISORDER; BRIGHT LIGHT THERAPY; EXCESSIVE DAYTIME SLEEPINESS; BIPOLAR DISORDER; GANGLION-CELLS; CIRCADIAN-RHYTHMS; LATERAL HABENULA; NONSEASONAL DEPRESSION; NEURAL CIRCUIT; SUPRACHIASMATIC NUCLEUS	2	J CLIN MED	J. CLIN. MED.	ENGLISH	GOLD, GREEN PUBLISHED	MDPI	2022	MARUANI, J; GEOFFROY, PA (CORRESPONDING AUTHOR), GHU PARIS NORD, HOP BICHAT CLAUDE BERNARD, AP HP, DMU NEUROSCI,DEPT PSYCHIAT & ADDICTOL, F-75018 PARIS, FRANCE.; MARUANI, J; GEOFFROY, PA (CORRESPONDING AUTHOR), UNIV PARIS, INSERM, U1141, NEURODIDEROT, F-75019 PARIS, FRANCE.; GEOFFROY, PA (CORRESPONDING AUTHOR), CNRS, UPR 3212, INST CELLULAR & INTEGRAT NEUROSCI, 5 RUE BLAISE PASCAL, F-67000 STRASB…	JOURNAL OF CLINICAL MEDICINE	18	MULTI-LEVEL PROCESSES AND RETINA-BRAIN PATHWAYS OF PHOTIC REGULATION OF MOOD	WOS:000747147600001	11	[MARUANI, JULIA; GEOFFROY, PIERRE A.] GHU PARIS NORD, HOP BICHAT CLAUDE BERNARD, AP HP, DMU NEUROSCI,DEPT PSYCHIAT & ADDICTOL, F-75018 PARIS, FRANCE. [MARUANI, JULIA; GEOFFROY, PIERRE A.] UNIV PARIS, INSERM, U1141, NEURODIDEROT, F-75019 PARIS, FRANCE. [GEOFFROY, PIERRE A.] CNRS, UPR 3212, INST CELLULAR & INTEGRAT NEUROSCI, 5 RUE BLAISE PASCAL, F-67000 STRASBOURG, FRANCE. [GEOFFROY, PIERRE A.] GHU…	ISI	Light exerts powerful biological effects on mood regulation. Whereas the source of photic information affecting mood is well established at least via intrinsically photosensitive retinal ganglion cells (ipRGCs) secreting the melanopsin photopigment, the precise circuits that mediate the impact of light on depressive behaviors are not well understood. This review proposes two distinct retina-brain…	Multi-Level Processes and Retina-Brain Pathways of Photic Regulation of Mood	light; light therapy; mood; suprachiasmatic nuclei (SCN)	ASSISTANCE PUBLIQUE HOPITAUX PARIS (APHP);UNIVERSITE PARIS CITE;HOPITAL UNIVERSITAIRE BICHAT-CLAUDE BERNARD - APHP;INSTITUT NATIONAL DE LA SANTE ET DE LA RECHERCHE MEDICALE (INSERM);UNIVERSITE PARIS CITE;CENTRE NATIONAL DE LA RECHERCHE SCIENTIFIQUE (CNRS);CNRS - NATIONAL INSTITUTE FOR BIOLOGY (INSB);UNIVERSITES DE STRASBOURG ETABLISSEMENTS ASSOCIES;UNIVERSITE DE STRASBOURG;UNIVERSITE PARIS CITE;G…	NOTREPORTED;DMU NEUROSCI;NOTREPORTED;UNIV PARIS;INST CELLULAR AND INTEGRAT NEUROSCI;GHU PARIS PSYCHIAT AND NEUROSCI	NA	MARUANI J, 2022, J CLIN MED	MARUANI J, 2022, J CLIN MED
CHAI Y;GEHRMAN P;YU MC;MAO TX;DENG Y;RAO J;SHI H;QUAN P;XU J;ZHANG XC;LEI H;FANG Z;XU SH;BOLAND E;GOLDSCHMIED JR;BARILLA H;GOEL N;BASNER M;THASE ME;SHELINE YI;DINGES DF;DETRE JA;ZHANG XC;RAO HY	CHAI, YA;GEHRMAN, PHILIP;YU, MEICHEN;MAO, TIANXIN;DENG, YAO;RAO, JOY;SHI, HUI;QUAN, PENG;XU, JING;ZHANG, XIAOCUI;LEI, HUI;FANG, ZHUO;XU, SIHUA;BOLAND, ELAINE;GOLDSCHMIED, JENNIFER R.;BARILLA, HOLLY;GOEL, NAMNI;BASNER, MATHIAS;THASE, MICHAEL E.;SHELINE, YVETTE I.;DINGES, DAVID F.;DETRE, JOHN A.;ZHANG, XIAOCHU;RAO, HENGYI	AGHABABA A., 2022, TURKISH J. SPORT. MED., V57, P38;ANAND A, 2005, NEUROPSYCHOPHARMACOL, V30, P1334, DOI 10.1038/SJ.NPP.1300725;ANAND A, 2005, BIOL PSYCHIAT, V57, P1079, DOI 10.1016/J.BIOPSYCH.2005.02.021;ANAND A, 2007, J NEUROPSYCH CLIN N, V19, P274, DOI 10.1176/APPI.NEUROPSYCH.19.3.274;ANAND A, 2009, PSYCHIAT RES-NEUROIM, V171, P189, DOI 10.1016/J.PSCYCHRESNS.2008.03.012;ARMITAGE R, 2007, ACTA …	SLEEP LOSS ROBUSTLY DISRUPTS MOOD AND EMOTION REGULATION IN HEALTHY INDIVIDUALS BUT CAN HAVE A TRANSIENT ANTIDEPRESSANT EFFECT IN A SUBSET OF PATIENTS WITH DEPRESSION. THE NEURAL MECHANISMS UNDERLYING THIS PARADOXICAL EFFECT REMAIN UNCLEAR. PREVIOUS STUDIES SUGGEST THAT THE AMYGDALA AND DORSAL NEXUS (DN) PLAY KEY ROLES IN DEPRESSIVE MOOD REGULATION. HERE, WE USED FUNCTIONAL MRI TO EXAMINE ASSOCIA…	SHANGHAI INT STUDIES UNIV, SCH BUSINESS & MANAGEMENT, KEY LAB BRAIN MACHINE INTELLIGENCE INFORMAT BEH, MINIST EDUC & SHANGHAI, SHANGHAI 201620, PEOPLES R CHINA.; UNIV PENN, CTR FUNCT NEUROIMAGING, PERELMAN SCH MED, PHILADELPHIA, PA 19104 USA.; UNIV PENN, DEPT NEUROL, PERELMAN SCH MED, PHILADELPHIA, PA 19104 USA.; UNIV PENN, PERELMAN SCH MED, DEPT PSYCHIAT, PHILADELPHIA, PA 19104 USA.; INDIANA UNI…	SLEEP DEPRIVATION; MOOD; ANTIDEPRESSANT EFFECT; AMYGDALA; FUNCTIONAL CONNECTIVITY	10.1073/pnas.2214505120	ARTICLE	STATE FUNCTIONAL CONNECTIVITY; ANTERIOR CINGULATE; REGULATING CIRCUIT; GENDER-DIFFERENCES; VULNERABILITY; VARIABILITY; COGNITION; DISORDER; CORTEX; MRI	26	P NATL ACAD SCI USA	PROC. NATL. ACAD. SCI. U. S. A.	ENGLISH	GREEN PUBLISHED, HYBRID	NATL ACAD SCIENCES	2023	RAO, HY (CORRESPONDING AUTHOR), SHANGHAI INT STUDIES UNIV, SCH BUSINESS & MANAGEMENT, KEY LAB BRAIN MACHINE INTELLIGENCE INFORMAT BEH, MINIST EDUC & SHANGHAI, SHANGHAI 201620, PEOPLES R CHINA.; RAO, HY (CORRESPONDING AUTHOR), UNIV PENN, CTR FUNCT NEUROIMAGING, PERELMAN SCH MED, PHILADELPHIA, PA 19104 USA.; RAO, HY (CORRESPONDING AUTHOR), UNIV PENN, DEPT NEUROL, PERELMAN SCH MED, PHILADELPHIA, PA …	PROCEEDINGS OF THE NATIONAL ACADEMY OF SCIENCES OF THE UNITED STATES OF AMERICA	14	ENHANCED AMYGDALA-CINGULATE CONNECTIVITY ASSOCIATES WITH BETTER MOOD IN BOTH HEALTHY AND DEPRESSIVE INDIVIDUALS AFTER SLEEP DEPRIVATION	WOS:001070495300001	120	[CHAI, YA; MAO, TIANXIN; DENG, YAO; XU, JING; XU, SIHUA; ZHANG, XIAOCHU; RAO, HENGYI] SHANGHAI INT STUDIES UNIV, SCH BUSINESS & MANAGEMENT, KEY LAB BRAIN MACHINE INTELLIGENCE INFORMAT BEH, MINIST EDUC & SHANGHAI, SHANGHAI 201620, PEOPLES R CHINA. [CHAI, YA; MAO, TIANXIN; DENG, YAO; RAO, JOY; SHI, HUI; QUAN, PENG; XU, JING; ZHANG, XIAOCUI; LEI, HUI; FANG, ZHUO; XU, SIHUA; DETRE, JOHN A.; RAO, HENG…	ISI	Sleep loss robustly disrupts mood and emotion regulation in healthy individuals but can have a transient antidepressant effect in a subset of patients with depression. The neural mechanisms underlying this paradoxical effect remain unclear. Previous studies suggest that the amygdala and dorsal nexus (DN) play key roles in depressive mood regulation. Here, we used functional MRI to examine associa…	Enhanced amygdala-cingulate connectivity associates with better mood in both healthy and depressive individuals after sleep deprivation	sleep deprivation; mood; antidepressant effect; amygdala; functional connectivity	SHANGHAI INTERNATIONAL STUDIES UNIVERSITY;UNIVERSITY OF PENNSYLVANIA;UNIVERSITY OF PENNSYLVANIA;UNIVERSITY OF PENNSYLVANIA;INDIANA UNIVERSITY SYSTEM;INDIANA UNIVERSITY INDIANAPOLIS;INDIANA UNIVERSITY SYSTEM;INDIANA UNIVERSITY BLOOMINGTON;CAPITAL MEDICAL UNIVERSITY;GUANGDONG MEDICAL UNIVERSITY;CENTRAL SOUTH UNIVERSITY;HUNAN AGRICULTURAL UNIVERSITY;UNIVERSITY OF OTTAWA;RUSH UNIVERSITY;UNIVERSITY OF…	SHANGHAI INT STUDIES UNIV;UNIV PENN;UNIV PENN	NA	CHAI Y, 2023, P NATL ACAD SCI USA	CHAI Y, 2023, P NATL ACAD SCI USA
NICKSON T;CHAN SWY;PAPMEYER M;ROMANIUK L;MACDONALD A;STEWART T;KIELTY S;LAWRIE SM;HALL J;SUSSMANN JE;MCINTOSH AM;WHALLEY HC	NICKSON, T.;CHAN, S. W. Y.;PAPMEYER, M.;ROMANIUK, L.;MACDONALD, A.;STEWART, T.;KIELTY, S.;LAWRIE, S. M.;HALL, J.;SUSSMANN, J. E.;MCINTOSH, A. M.;WHALLEY, H. C.	ALEMANY S, 2013, J AFFECT DISORDERS, V149, P175, DOI 10.1016/J.JAD.2013.01.019;AMICO F, 2011, J PSYCHIATR NEUROSCI, V36, P15, DOI 10.1503/JPN.090186;ANONYMOUS, 2002, BIOMETRICS RESEARCH, DOI DOI 10.1007/978-1-4419-1005-9_66;ARNONE D, 2012, EUR NEUROPSYCHOPHARM, V22, P1, DOI 10.1016/J.EURONEURO.2011.05.003;BAARÉ WFC, 2010, J PSYCHIATR RES, V44, P655, DOI 10.1016/J.JPSYCHIRES.2009.12.009;BECHDOLF A…	BACKGROUND PREVIOUS NEUROIMAGING STUDIES INDICATE ABNORMALITIES IN CORTICO-LIMBIC CIRCUITRY IN MOOD DISORDER. HERE WE EMPLOY PROSPECTIVE LONGITUDINAL VOXEL-BASED MORPHOMETRY TO EXAMINE THE TRAJECTORY OF THESE ABNORMALITIES DURING EARLY STAGES OF ILLNESS DEVELOPMENT. METHOD UNAFFECTED INDIVIDUALS (16-25 YEARS) AT HIGH AND LOW FAMILIAL RISK OF MOOD DISORDER UNDERWENT STRUCTURAL BRAIN IMAGING ON TWO…	UNIV EDINBURGH, DIV PSYCHIAT, EDINBURGH, MIDLOTHIAN, SCOTLAND.; UNIV EDINBURGH, CLIN PSYCHOL, EDINBURGH, MIDLOTHIAN, SCOTLAND.; UNIV BERN, UNIV HOSP PSYCHIAT, TRANSLAT RES CTR, BERN, SWITZERLAND.; CARDIFF UNIV, NEUROSCI & MENTAL HLTH RES INST, CARDIFF, S GLAM, WALES.; UNIV EDINBURGH, CTR COGNIT AGEING & COGNIT EPIDEMIOL, EDINBURGH, MIDLOTHIAN, SCOTLAND.;	AMYGDALA; BIPOLAR DISORDER; HIPPOCAMPUS; MAJOR DEPRESSIVE DISORDER; VOXEL-BASED MORPHOMETRY	10.1017/S0033291716000519	ARTICLE	BIPOLAR DISORDER; CHILDHOOD TRAUMA; AMYGDALA VOLUME; MOOD DISORDERS; PSYCHIATRIC-DISORDERS; MATTER ABNORMALITIES; UNIPOLAR DEPRESSION; POLYGENIC RISK; RATING-SCALE; BRAIN	11	PSYCHOL MED	PSYCHOL. MED.	ENGLISH	GREEN SUBMITTED, GREEN ACCEPTED, GREEN PUBLISHED	CAMBRIDGE UNIV PRESS	2016	WHALLEY, HC (CORRESPONDING AUTHOR), UNIV EDINBURGH, DIV PSYCHIAT, ROYAL EDINBURGH HOSP, MORNINGSIDE PK, EDINBURGH EH10 5HF, MIDLOTHIAN, SCOTLAND.	PSYCHOLOGICAL MEDICINE	28	PROSPECTIVE LONGITUDINAL VOXEL-BASED MORPHOMETRY STUDY OF MAJOR DEPRESSIVE DISORDER IN YOUNG INDIVIDUALS AT HIGH FAMILIAL RISK	WOS:000381228400010	46	[NICKSON, T.; PAPMEYER, M.; ROMANIUK, L.; MACDONALD, A.; STEWART, T.; KIELTY, S.; LAWRIE, S. M.; HALL, J.; SUSSMANN, J. E.; MCINTOSH, A. M.; WHALLEY, H. C.] UNIV EDINBURGH, DIV PSYCHIAT, EDINBURGH, MIDLOTHIAN, SCOTLAND. [CHAN, S. W. Y.] UNIV EDINBURGH, CLIN PSYCHOL, EDINBURGH, MIDLOTHIAN, SCOTLAND. [PAPMEYER, M.] UNIV BERN, UNIV HOSP PSYCHIAT, TRANSLAT RES CTR, BERN, SWITZERLAND. [HALL, J.] CARDI…	ISI	Background Previous neuroimaging studies indicate abnormalities in cortico-limbic circuitry in mood disorder. Here we employ prospective longitudinal voxel-based morphometry to examine the trajectory of these abnormalities during early stages of illness development. Method Unaffected individuals (16-25 years) at high and low familial risk of mood disorder underwent structural brain imaging on two…	Prospective longitudinal voxel-based morphometry study of major depressive disorder in young individuals at high familial risk	Amygdala; bipolar disorder; hippocampus; major depressive disorder; voxel-based morphometry	UNIVERSITY OF EDINBURGH;UNIVERSITY OF EDINBURGH;UNIVERSITY OF BERN;UNIVERSITY HOSPITAL OF BERN;CARDIFF UNIVERSITY;UNIVERSITY OF EDINBURGH	UNIV EDINBURGH	NA	NICKSON T, 2016, PSYCHOL MED	NICKSON T, 2016, PSYCHOL MED
IACOVIELLO BM;CHARNEY DS	IACOVIELLO, B. M.;CHARNEY, D. S.	ARMSTRONG T, 2012, CLIN PSYCHOL REV, V32, P704, DOI 10.1016/J.CPR.2012.09.004;BAER RA, 2003, CLIN PSYCHOL-SCI PR, V10, P125, DOI 10.1093/CLIPSY/BPG015;BAR-HAIM Y, 2010, J CHILD PSYCHOL PSYC, V51, P859, DOI 10.1111/J.1469-7610.2010.02251.X;BEAUREGARD M, 2006, NEUROREPORT, V17, P843, DOI 10.1097/01.WNR.0000220132.32091.9F;BLACKWELL SE, 2010, APPL COGNITIVE PSYCH, V24, P338, DOI 10.1002/ACP.1680;CAL…	THERE IS AN URGENT NEED FOR MORE EFFECTIVE TREATMENTS FOR MOOD AND ANXIETY DISORDERS. AS OUR UNDERSTANDING OF THE COGNITIVE AND AFFECTIVE NEUROSCIENCE UNDERLYING PSYCHIATRIC DISORDERS EXPANDS, SO DO OPPORTUNITIES TO DEVELOP NOVEL INTERVENTIONS THAT CAPITALIZE ON THE CAPACITY FOR BRAIN PLASTICITY. COGNITIVE TRAINING IS ONE SUCH STRATEGY. THIS PAPER PROVIDES THE BACKGROUND AND RATIONALE FOR DEVELOP…	ICAHN SCH MED, DEPT PSYCHIAT, MT SINAI, NY USA.;	COGNITIVE; EMOTIONAL; TRAINING; PLASTICITY; INTERVENTION	10.1016/j.eurpsy.2014.09.415	REVIEW	MEDIAL PREFRONTAL CORTEX; STAR-ASTERISK-D; MAJOR DEPRESSION; NEURAL SYSTEMS; INTERPRETATION BIAS; INCREASED AMYGDALA; CINGULATE CORTEX; WORKING-MEMORY; DEFAULT MODE; SELF	1	EUR PSYCHIAT	EUR. PSYCHIAT.	ENGLISH	NA	ELSEVIER FRANCE-EDITIONS SCIENTIFIQUES MEDICALES ELSEVIER	2015	IACOVIELLO, BM (CORRESPONDING AUTHOR), ONE GUSTAVE L LEVY PL,BOX 1230, NEW YORK, NY 10029 USA.	EUROPEAN PSYCHIATRY	15	DEVELOPING COGNITIVE-EMOTIONAL TRAINING EXERCISES AS INTERVENTIONS FOR MOOD AND ANXIETY DISORDERS	WOS:000348032300013	30	[IACOVIELLO, B. M.; CHARNEY, D. S.] ICAHN SCH MED, DEPT PSYCHIAT, MT SINAI, NY USA.	ISI	There is an urgent need for more effective treatments for mood and anxiety disorders. As our understanding of the cognitive and affective neuroscience underlying psychiatric disorders expands, so do opportunities to develop novel interventions that capitalize on the capacity for brain plasticity. Cognitive training is one such strategy. This paper provides the background and rationale for develop…	Developing cognitive-emotional training exercises as interventions for mood and anxiety disorders	Cognitive; Emotional; Training; Plasticity; Intervention	ICAHN SCHOOL OF MEDICINE AT MOUNT SINAI	BM (CORRESPONDING AUTHOR)	NA	IACOVIELLO BM, 2015, EUR PSYCHIAT	IACOVIELLO BM, 2015, EUR PSYCHIAT
SAUDER CL;DERBIDGE CM;BEAUCHAINE TP	SAUDER, COLIN L.;DERBIDGE, CHRISTINA M.;BEAUCHAINE, THEODORE P.	ACHENBACH T.M., 1991, MANUAL FOR THE YOUTH SELF-REPORT AND 1991 PROFILE;AMERICAN PSYCHIATRIC ASSOCIATION, 2004, PRACT GUID TREATM PS;ANONYMOUS, INT J PSYCH IN PRESS;ANONYMOUS, 1999, THE SURGEON GENERAL'S CALL TO ACTION TO PREVENT SUICIDE;ANONYMOUS, 2008, WEB BAS INJ STAT QUE;ASHBURNER J, 2007, NEUROIMAGE, V38, P95, DOI 10.1016/J.NEUROIMAGE.2007.07.007;ASHBY FG, 1999, PSYCHOL REV, V106, P529, DOI …	RATES OF SELF-INFLICTED INJURY AMONG ADOLESCENTS HAVE RISEN IN RECENT YEARS, YET MUCH REMAINS TO BE LEARNED ABOUT THE PATHOPHYSIOLOGY OF SUCH CONDUCT. SELF-INJURING ADOLESCENTS REPORT HIGH LEVELS OF BOTH IMPULSIVITY AND DEPRESSION BEHAVIORALLY. ABERRANT NEURAL RESPONDING TO INCENTIVES, PARTICULARLY IN STRIATAL AND PREFRONTAL REGIONS, IS OBSERVED AMONG BOTH IMPULSIVE AND DEPRESSED ADOLESCENTS, AND…	SUNY STONY BROOK, STONY BROOK, NY USA.; UNIV WASHINGTON, SEATTLE, WA 98195 USA.; OHIO STATE UNIV, COLUMBUS, OH 43210 USA.;	NA	10.1017/S0954579415000449	ARTICLE	ATTENTION-DEFICIT/HYPERACTIVITY DISORDER; BORDERLINE PERSONALITY-DISORDER; ORBITOFRONTAL CORTEX; EMOTION DYSREGULATION; REWARD ANTICIPATION; CONDUCT DISORDER; SUICIDE ATTEMPTS; POSITIVE AFFECT; MESOLIMBIC DOPAMINE; VENTRAL STRIATUM	1	DEV PSYCHOPATHOL	DEV. PSYCHOPATHOL.	ENGLISH	NA	CAMBRIDGE UNIV PRESS	2016	BEAUCHAINE, TP (CORRESPONDING AUTHOR), OHIO STATE UNIV, DEPT PSYCHOL, 225 PSYCHOL BLDG,1835 NEIL AVE, COLUMBUS, OH 43210 USA.	DEVELOPMENT AND PSYCHOPATHOLOGY	58	NEURAL RESPONSES TO MONETARY INCENTIVES AMONG SELF-INJURING ADOLESCENT GIRLS	WOS:000375013300021	28	[SAUDER, COLIN L.] SUNY STONY BROOK, STONY BROOK, NY USA. [DERBIDGE, CHRISTINA M.] UNIV WASHINGTON, SEATTLE, WA 98195 USA. [BEAUCHAINE, THEODORE P.] OHIO STATE UNIV, COLUMBUS, OH 43210 USA.	ISI	Rates of self-inflicted injury among adolescents have risen in recent years, yet much remains to be learned about the pathophysiology of such conduct. Self-injuring adolescents report high levels of both impulsivity and depression behaviorally. Aberrant neural responding to incentives, particularly in striatal and prefrontal regions, is observed among both impulsive and depressed adolescents, and…	Neural responses to monetary incentives among self-injuring adolescent girls	NA	STATE UNIVERSITY OF NEW YORK (SUNY) SYSTEM;STONY BROOK UNIVERSITY;UNIVERSITY OF WASHINGTON;UNIVERSITY OF WASHINGTON SEATTLE;UNIVERSITY SYSTEM OF OHIO;OHIO STATE UNIVERSITY	OHIO STATE UNIV	NA	SAUDER CL, 2016, DEV PSYCHOPATHOL	SAUDER CL, 2016, DEV PSYCHOPATHOL
KESHAVARZ M	KESHAVARZ, MOJTABA	ABBOTT NJ, 2006, NAT REV NEUROSCI, V7, P41, DOI 10.1038/NRN1824;ACOSTA MT, 2006, CURR NEUROL NEUROSCI, V6, P136, DOI 10.1007/S11910-996-0036-5;AIRAKSINEN MS, 2002, NAT REV NEUROSCI, V3, P383, DOI 10.1038/NRN812;ALBECK DS, 1997, NEUROREPORT, V8, P2293, DOI 10.1097/00001756-199707070-00039;ALLORE R, 1988, SCIENCE, V239, P1311, DOI 10.1126/SCIENCE.2964086;ALTSHULER LL, 2010, BIPOLAR DISORD, V12, P54…	OBJECTIVE THE EXACT PATHOPHYSIOLOGY OF BIPOLAR DISORDER (BD) IS NOT YET FULLY UNDERSTOOD, AND THERE ARE MANY QUESTIONS IN THIS AREA WHICH SHOULD BE ANSWERED. THIS REVIEW AIMS TO DISCUSS THE ROLES OF GLIAL CELLS IN THE PATHOPHYSIOLOGY OF BD AND THEIR CONTRIBUTION TO THE MECHANISM OF ACTION OF MOOD-STABILISING DRUGS. METHODS WE CRITICALLY REVIEWED THE MOST RECENT ADVANCES REGARDING GLIAL CELL ROLES…	SHIRAZ UNIV MED SCI, SHIRAZ NEUROSCI RES CTR, SHIRAZ, IRAN.;	BIPOLAR DISORDER; GLIAL CELLS; GLIAL CELL LINE-DERIVED NEUROTROPHIC FACTOR; MOOD-STABILISING DRUGS; S100B	10.1017/neu.2016.56	REVIEW	MAJOR-DEPRESSIVE-DISORDER; FIBRILLARY ACIDIC PROTEIN; ANTERIOR CINGULATE CORTEX; DORSOLATERAL PREFRONTAL CORTEX; CHRONIC LITHIUM TREATMENT; CENTRAL-NERVOUS-SYSTEM; NECROSIS-FACTOR-ALPHA; BLOOD-BRAIN-BARRIER; NEUROTROPHIC FACTOR; MOOD DISORDERS	3	ACTA NEUROPSYCHIATR	ACTA NEUROPSYCHIATR.	ENGLISH	NA	CAMBRIDGE UNIV PRESS	2017	KESHAVARZ, M (CORRESPONDING AUTHOR), SHIRAZ UNIV MED SCI, SHIRAZ NEUROSCI RES CTR, CHAMRAN HOSP, CHAMRAN BLVD,POB 7194815644, SHIRAZ, IRAN.	ACTA NEUROPSYCHIATRICA	20	GLIAL CELLS AS KEY ELEMENTS IN THE PATHOPHYSIOLOGY AND TREATMENT OF BIPOLAR DISORDER	WOS:000401978700002	29	[KESHAVARZ, MOJTABA] SHIRAZ UNIV MED SCI, SHIRAZ NEUROSCI RES CTR, SHIRAZ, IRAN.	ISI	Objective The exact pathophysiology of bipolar disorder (BD) is not yet fully understood, and there are many questions in this area which should be answered. This review aims to discuss the roles of glial cells in the pathophysiology of BD and their contribution to the mechanism of action of mood-stabilising drugs. Methods We critically reviewed the most recent advances regarding glial cell roles…	Glial cells as key elements in the pathophysiology and treatment of bipolar disorder	bipolar disorder; glial cells; glial cell line-derived neurotrophic factor; mood-stabilising drugs; S100B	SHIRAZ UNIVERSITY OF MEDICAL SCIENCE	SHIRAZ UNIV MED SCI	NA	KESHAVARZ M, 2017, ACTA NEUROPSYCHIATR	KESHAVARZ M, 2017, ACTA NEUROPSYCHIATR
VILA-MERKLE H;GONZÁLEZ-MARTÍNEZ A;CAMPOS-JIMÉNEZ R;MARTÍNEZ-RICÓS J;TERUEL-MARTÍ V;BLASCO-SERRA A;LLORET A;CELADA P;CERVERA-FERRI A	VILA-MERKLE, HANNA;GONZALEZ-MARTINEZ, ALICIA;CAMPOS-JIMENEZ, RUT;MARTINEZ-RICOS, JOANA;TERUEL-MARTI, VICENT;BLASCO-SERRA, ARANTXA;LLORET, ANA;CELADA, PAU;CERVERA-FERRI, ANA	ABRAMS JK, 2005, NEUROSCIENCE, V133, P983, DOI 10.1016/J.NEUROSCIENCE.2005.03.025;ADHIKARI A, 2010, NEURON, V65, P257, DOI 10.1016/J.NEURON.2009.12.002;AMARAL DG, 1989, NEUROSCIENCE, V31, P571, DOI 10.1016/0306-4522(89)90424-7;ANONYMOUS, 2013, MEMORANDUM, TRANSITIONING TO THE FIFTH EDITION OF THE DIAGNOSTIC AND STATISTICAL MANUAL OF MENTAL DISORDERS;ARGYROPOULOS SV, 2009, J SLEEP RES, V18, P342, …	ANXIETY AND DEPRESSION EXHIBIT HIGH COMORBIDITY AND SHARE THE ALTERATION OF THE AMYGDALA-HIPPOCAMPAL-PREFRONTAL NETWORK, PLAYING DIFFERENT ROLES IN THE VENTRAL AND DORSAL HIPPOCAMPI. DEEP BRAIN STIMULATION OF THE INFRALIMBIC CORTEX IN RODENTS OR THE HUMAN EQUIVALENT-THE SUBGENUAL CINGULATE CORTEX-CONSTITUTES A FAST ANTIDEPRESSANT TREATMENT. THE AIM OF THIS WORK WAS: (1) TO DESCRIBE THE OSCILLATOR…	UNIV VALENCIA, DEPT HUMAN ANAT & EMBRYOL, NEURONAL CIRCUITS LAB, VALENCIA 46010, SPAIN.; UNIV VALENCIA, DEPT HUMAN ANAT & EMBRYOL, GESADA LAB, VALENCIA 46010, SPAIN.; UNIV VALENCIA, FAC MED, DEPT PHYSIOL, VALENCIA 46010, SPAIN.; HLTH RES INST INCLIVA, VALENCIA 46010, SPAIN.; CSIC INST INVEST BIOMED BARCELONA IIBB CSIC, DEPT NEUROCHEM & NEUROPHARMACOL, BARCELONA 08036, SPAIN.; INST INVEST BIOMED A…	OSCILLATIONS; ANXIETY; DEEP BRAIN STIMULATION; ELECTROPHYSIOLOGY; PREFRONTAL; HIPPOCAMPUS; AMYGDALA	10.3390/biomedicines9070783	ARTICLE	MEDIAL PREFRONTAL CORTEX; SLOW-WAVE SLEEP; BETA-CARBOLINE FG-7142; STRESS-INDUCED CHANGES; ELEVATED PLUS-MAZE; HIGH-DENSITY EEG; THETA-RHYTHM; CORTICAL SYNCHRONIZATION; MAJOR DEPRESSION; NUCLEUS-INCERTUS	7	BIOMEDICINES	BIOMEDICINES	ENGLISH	GREEN PUBLISHED, GOLD	MDPI	2021	MARTÍNEZ-RICÓS, J; CERVERA-FERRI, A (CORRESPONDING AUTHOR), UNIV VALENCIA, DEPT HUMAN ANAT & EMBRYOL, NEURONAL CIRCUITS LAB, VALENCIA 46010, SPAIN.	BIOMEDICINES	12	THE OSCILLATORY PROFILE INDUCED BY THE ANXIOGENIC DRUG FG-7142 IN THE AMYGDALA-HIPPOCAMPAL NETWORK IS REVERSED BY INFRALIMBIC DEEP BRAIN STIMULATION: RELEVANCE FOR MOOD DISORDERS	WOS:000676729200001	9	[VILA-MERKLE, HANNA; GONZALEZ-MARTINEZ, ALICIA; CAMPOS-JIMENEZ, RUT; MARTINEZ-RICOS, JOANA; TERUEL-MARTI, VICENT; CERVERA-FERRI, ANA] UNIV VALENCIA, DEPT HUMAN ANAT & EMBRYOL, NEURONAL CIRCUITS LAB, VALENCIA 46010, SPAIN. [BLASCO-SERRA, ARANTXA] UNIV VALENCIA, DEPT HUMAN ANAT & EMBRYOL, GESADA LAB, VALENCIA 46010, SPAIN. [LLORET, ANA] UNIV VALENCIA, FAC MED, DEPT PHYSIOL, VALENCIA 46010, SPAIN. […	ISI	Anxiety and depression exhibit high comorbidity and share the alteration of the amygdala-hippocampal-prefrontal network, playing different roles in the ventral and dorsal hippocampi. Deep brain stimulation of the infralimbic cortex in rodents or the human equivalent-the subgenual cingulate cortex-constitutes a fast antidepressant treatment. The aim of this work was: (1) to describe the oscillator…	The Oscillatory Profile Induced by the Anxiogenic Drug FG-7142 in the Amygdala-Hippocampal Network Is Reversed by Infralimbic Deep Brain Stimulation: Relevance for Mood Disorders	oscillations; anxiety; deep brain stimulation; electrophysiology; prefrontal; hippocampus; amygdala	UNIVERSITY OF VALENCIA;UNIVERSITY OF VALENCIA;UNIVERSITY OF VALENCIA;UNIVERSITY OF BARCELONA;HOSPITAL CLINIC DE BARCELONA;IDIBAPS;CIBER -CENTRO DE INVESTIGACION BIOMEDICA EN RED;CIBERSAM	NOTREPORTED;UNIV VALENCIA	NA	VILA-MERKLE H, 2021, BIOMEDICINES	VILA-MERKLE H, 2021, BIOMEDICINES
REY G;BOLTON TAW;GAVIRIA J;PIGUET C;PRETI MG;FAVRE S;AUBRY JM;VAN DE VILLE D;VUILLEUMIER P	REY, GWLADYS;BOLTON, THOMAS A. W.;GAVIRIA, JULIAN;PIGUET, CAMILLE;PRETI, MARIA GIULIA;FAVRE, SOPHIE;AUBRY, JEAN-MICHEL;VAN DE VILLE, DIMITRI;VUILLEUMIER, PATRIK	ALLEN EA, 2014, CEREB CORTEX, V24, P663, DOI 10.1093/CERCOR/BHS352;ALTINAY MI, 2016, BRAIN CONNECT, V6, P255, DOI 10.1089/BRAIN.2015.0396;AMIEZ C, 2014, CEREB CORTEX, V24, P563, DOI 10.1093/CERCOR/BHS329;ANDERSON JS, 2011, HUM BRAIN MAPP, V32, P919, DOI 10.1002/HBM.21079;ANONYMOUS, 2012, THE BIPOLAR BRAIN: INTEGRATING NEUROIMAGING WITH GENETICS;AVERY JA, 2014, BIOL PSYCHIAT, V76, P258, DOI 10.101…	ALTERATIONS IN ACTIVITY AND CONNECTIVITY OF BRAIN CIRCUITS IMPLICATED IN EMOTION PROCESSING AND EMOTION REGULATION HAVE BEEN OBSERVED DURING RESTING-STATE FOR DIFFERENT CLINICAL PHASES OF BIPOLAR DISORDERS (BD), BUT LONGITUDINAL INVESTIGATIONS ACROSS DIFFERENT MOOD STATES IN THE SAME PATIENTS ARE STILL RARE. FURTHERMORE, MEASURING DYNAMICS OF FUNCTIONAL CONNECTIVITY PATTERNS OFFERS A POWERFUL MET…	UNIV GENEVA, DEPT FUNDAMENTAL NEUROSCI, LAB BEHAV NEUROL & IMAGING COGNIT, GENEVA, SWITZERLAND.; ECOLE POLYTECH FED LAUSANNE EPFL, INST BIOENGN, LAUSANNE, SWITZERLAND.; UNIV HOSP GENEVA, DEPT PSYCHIAT, GENEVA, SWITZERLAND.; UNIV GENEVA, DEPT RADIOL & MED INFORMAT, GENEVA, SWITZERLAND.;	NA	10.1038/s41386-021-01038-x	ARTICLE	FUNCTIONAL CONNECTIVITY; RATING-SCALE; EMOTION REGULATION; DEFAULT MODE; NETWORK; DEPRESSION; SCHIZOPHRENIA; MANIA; TIME; RELIABILITY	9	NEUROPSYCHOPHARMACOL	NEUROPSYCHOPHARMACOLOGY	ENGLISH	GREEN PUBLISHED, HYBRID	SPRINGERNATURE	2021	REY, G (CORRESPONDING AUTHOR), UNIV GENEVA, DEPT FUNDAMENTAL NEUROSCI, LAB BEHAV NEUROL & IMAGING COGNIT, GENEVA, SWITZERLAND.	NEUROPSYCHOPHARMACOLOGY	32	DYNAMICS OF AMYGDALA CONNECTIVITY IN BIPOLAR DISORDERS: A LONGITUDINAL STUDY ACROSS MOOD STATES	WOS:000658630500001	46	[REY, GWLADYS; GAVIRIA, JULIAN; PIGUET, CAMILLE; VUILLEUMIER, PATRIK] UNIV GENEVA, DEPT FUNDAMENTAL NEUROSCI, LAB BEHAV NEUROL & IMAGING COGNIT, GENEVA, SWITZERLAND. [BOLTON, THOMAS A. W.; PRETI, MARIA GIULIA; VAN DE VILLE, DIMITRI] ECOLE POLYTECH FED LAUSANNE EPFL, INST BIOENGN, LAUSANNE, SWITZERLAND. [PIGUET, CAMILLE; FAVRE, SOPHIE; AUBRY, JEAN-MICHEL] UNIV HOSP GENEVA, DEPT PSYCHIAT, GENEVA, S…	ISI	Alterations in activity and connectivity of brain circuits implicated in emotion processing and emotion regulation have been observed during resting-state for different clinical phases of bipolar disorders (BD), but longitudinal investigations across different mood states in the same patients are still rare. Furthermore, measuring dynamics of functional connectivity patterns offers a powerful met…	Dynamics of amygdala connectivity in bipolar disorders: a longitudinal study across mood states	NA	UNIVERSITY OF GENEVA;SWISS FEDERAL INSTITUTES OF TECHNOLOGY DOMAIN;ECOLE POLYTECHNIQUE FEDERALE DE LAUSANNE;UNIVERSITY OF GENEVA;UNIVERSITY OF GENEVA	UNIV GENEVA	NA	REY G, 2021, NEUROPSYCHOPHARMACOL	REY G, 2021, NEUROPSYCHOPHARMACOL
STICKEL S;WAGELS L;WUDARCZYK O;JAFFEE S;HABEL U;SCHNEIDER F;CHECHKO N	STICKEL, SUSANNE;WAGELS, LISA;WUDARCZYK, OLGA;JAFFEE, SARA;HABEL, UTE;SCHNEIDER, FRANK;CHECHKO, NATALIA	ALLOY LB, 2016, CLIN PSYCHOL SCI, V4, P867, DOI 10.1177/2167702616643008;ALMEY A, 2015, HORM BEHAV, V74, P125, DOI 10.1016/J.YHBEH.2015.06.010;ANAND A, 2005, BIOL PSYCHIAT, V57, P1079, DOI 10.1016/J.BIOPSYCH.2005.02.021;ANDRÉEN L, 2009, PSYCHONEUROENDOCRINO, V34, P1121, DOI 10.1016/J.PSYNEUEN.2009.02.003;ANGOLD A, 1999, PSYCHOL MED, V29, P1043, DOI 10.1017/S0033291799008946;ANGST J, 2002, EUR ARC…	INTRODUCTION: DEPRESSIVE DISORDERS IN WOMEN EMERGE LARGELY DURING TRANSITIONS IN THEIR REPRODUCTIVE AGING CYCLE, WHICH CAN BE ATTRIBUTED TO INTERNAL ENDOCRINE POSSESSES THAT AFFECT EMOTION-ASSOCIATED BRAIN CIRCUITS. A REVIEW WAS PERFORMED TO OUTLINE THE NEURAL BASIS IN DEPRESSION DURING FEMALE PUBERTY, PREMENSTRUAL DYSPHORIC DISORDER (PMDD), POSTPARTUM DEPRESSION DISORDER (PPD) AND PERIMENOPAUSAL…	UNIKLIN RWTH AACHEN UNIV, FAC MED, DEPT PSYCHIAT PSYCHOTHERAPY & PSYCHOSOMAT, PAUWELSTR 30, D-52074 AACHEN, GERMANY.; FORSCHUNGSZENTRUM JULICH, JARA INST BRAIN STRUCT FUNCT RELATIONSHIP INM 10, INST NEUROSCI & MED, JULICH, GERMANY.; UNIV PENN, DEPT PSYCHOL, 3815 WALNUT ST, PHILADELPHIA, PA 19104 USA.; HEINRICH HEINE UNIV DUSSELDORF, UNIV HOSP, DUSSELDORF, GERMANY.;	REPRODUCTIVE-RELATED DEPRESSION; FEMALE DEPRESSION; OVARIAN HORMONES; FMRI	10.1016/j.jad.2018.12.133	REVIEW	PREMENSTRUAL DYSPHORIC DISORDER; MENSTRUAL-CYCLE PHASE; NEGATIVE EMOTIONAL FACES; FUNCTIONAL CONNECTIVITY; POSTPARTUM DEPRESSION; GENDER-DIFFERENCES; SEX-DIFFERENCES; AMYGDALA RESPONSE; MENOPAUSAL STATUS; MAJOR DEPRESSION	NA	J AFFECT DISORDERS	J. AFFECT. DISORD.	ENGLISH	NA	ELSEVIER	2019	STICKEL, S (CORRESPONDING AUTHOR), UNIKLIN RWTH AACHEN UNIV, FAC MED, DEPT PSYCHIAT PSYCHOTHERAPY & PSYCHOSOMAT, PAUWELSTR 30, D-52074 AACHEN, GERMANY.; STICKEL, S (CORRESPONDING AUTHOR), FORSCHUNGSZENTRUM JULICH, JARA INST BRAIN STRUCT FUNCT RELATIONSHIP INM 10, INST NEUROSCI & MED, JULICH, GERMANY.	JOURNAL OF AFFECTIVE DISORDERS	47	NEURAL CORRELATES OF DEPRESSION IN WOMEN ACROSS THE REPRODUCTIVE LIFESPAN - AN FMRI REVIEW	WOS:000457276200067	246	[STICKEL, SUSANNE; WAGELS, LISA; WUDARCZYK, OLGA; HABEL, UTE; SCHNEIDER, FRANK; CHECHKO, NATALIA] UNIKLIN RWTH AACHEN UNIV, FAC MED, DEPT PSYCHIAT PSYCHOTHERAPY & PSYCHOSOMAT, PAUWELSTR 30, D-52074 AACHEN, GERMANY. [STICKEL, SUSANNE; WAGELS, LISA; WUDARCZYK, OLGA; HABEL, UTE; CHECHKO, NATALIA] FORSCHUNGSZENTRUM JULICH, JARA INST BRAIN STRUCT FUNCT RELATIONSHIP INM 10, INST NEUROSCI & MED, JULICH,…	ISI	Introduction: Depressive disorders in women emerge largely during transitions in their reproductive aging cycle, which can be attributed to internal endocrine possesses that affect emotion-associated brain circuits. A review was performed to outline the neural basis in depression during female puberty, premenstrual dysphoric disorder (PMDD), postpartum depression disorder (PPD) and perimenopausal…	Neural correlates of depression in women across the reproductive lifespan - An fMRI review	Reproductive-related depression; Female depression; Ovarian hormones; fMRI	RWTH AACHEN UNIVERSITY;RWTH AACHEN UNIVERSITY HOSPITAL;HELMHOLTZ ASSOCIATION;RESEARCH CENTER JULICH;UNIVERSITY OF PENNSYLVANIA;HEINRICH HEINE UNIVERSITY DUSSELDORF	UNIKLIN RWTH AACHEN UNIV;FORSCHUNGSZENTRUM JULICH	NA	STICKEL S, 2019, J AFFECT DISORDERS	STICKEL S, 2019, J AFFECT DISORDERS
KIM YK;NA KS	KIM, YONG-KU;NA, KYOUNG-SAE	ABÉ C, 2016, J PSYCHIATR NEUROSCI, V41, P240, DOI 10.1503/JPN.150093;ANGST J, 2011, ARCH GEN PSYCHIAT, V68, P791, DOI 10.1001/ARCHGENPSYCHIATRY.2011.87;BANASR M, 2011, CURR OPIN CELL BIOL, V23, P730, DOI 10.1016/J.CEB.2011.09.002;BARSAGLINI A, 2014, PROG NEUROBIOL, V114, P1, DOI 10.1016/J.PNEUROBIO.2013.10.006;BELLANI M, 2011, PROG NEURO-PSYCHOPH, V35, P1544, DOI 10.1016/J.PNPBP.2010.11.040;BELLM…	MOOD DISORDERS ARE A HIGHLY PREVALENT GROUP OF MENTAL DISORDERS CAUSING SUBSTANTIAL SOCIOECONOMIC BURDEN. THERE ARE VARIOUS METHODOLOGICAL APPROACHES FOR IDENTIFYING THE UNDERLYING MECHANISMS OF THE ETIOLOGY, SYMPTOMATOLOGY, AND THERAPEUTICS OF MOOD DISORDERS; HOWEVER, NEUROIMAGING STUDIES HAVE PROVIDED THE MOST DIRECT EVIDENCE FOR MOOD DISORDER NEURAL SUBSTRATES BY VISUALIZING THE BRAINS OF LIVI…	KOREA UNIV, DEPT PSYCHIAT, COLL MED, SEOUL, SOUTH KOREA.; GACHON UNIV, DEPT PSYCHIAT, GIL MED CTR, 21,774BEONGIL, INCHEON 21565, SOUTH KOREA.;	MACHINE LEARNING; NEUROIMAGING; MRI; DEPRESSION; BIPOLAR DISORDER	10.1016/j.pnpbp.2017.06.024	REVIEW	MAJOR DEPRESSIVE DISORDER; WHITE-MATTER ABNORMALITIES; BIPOLAR SPECTRUM DISORDER; CORTICAL THICKNESS; FEATURE-SELECTION; ANTIDEPRESSANT TREATMENT; DIAGNOSTIC CONSISTENCY; PATTERN-CLASSIFICATION; HIPPOCAMPAL VOLUMES; UNIPOLAR DEPRESSION	NA	PROG NEURO-PSYCHOPH	PROG. NEURO-PSYCHOPHARMACOL. BIOL. PSYCHIATRY	ENGLISH	NA	PERGAMON-ELSEVIER SCIENCE LTD	2018	NA, KS (CORRESPONDING AUTHOR), GACHON UNIV, DEPT PSYCHIAT, GIL MED CTR, 21,774BEONGIL, INCHEON 21565, SOUTH KOREA.	PROGRESS IN NEURO-PSYCHOPHARMACOLOGY & BIOLOGICAL PSYCHIATRY	48	APPLICATION OF MACHINE LEARNING CLASSIFICATION FOR STRUCTURAL BRAIN MRI IN MOOD DISORDERS: CRITICAL REVIEW FROM A CLINICAL PERSPECTIVE	WOS:000414026200002	80	[KIM, YONG-KU] KOREA UNIV, DEPT PSYCHIAT, COLL MED, SEOUL, SOUTH KOREA. [NA, KYOUNG-SAE] GACHON UNIV, DEPT PSYCHIAT, GIL MED CTR, 21,774BEONGIL, INCHEON 21565, SOUTH KOREA.	ISI	Mood disorders are a highly prevalent group of mental disorders causing substantial socioeconomic burden. There are various methodological approaches for identifying the underlying mechanisms of the etiology, symptomatology, and therapeutics of mood disorders; however, neuroimaging studies have provided the most direct evidence for mood disorder neural substrates by visualizing the brains of livi…	Application of machine learning classification for structural brain MRI in mood disorders: Critical review from a clinical perspective	Machine learning; Neuroimaging; MRI; Depression; Bipolar disorder	KOREA UNIVERSITY;KOREA UNIVERSITY MEDICINE (KU MEDICINE);GACHON UNIVERSITY	GACHON UNIV	NA	KIM YK, 2018, PROG NEURO-PSYCHOPH	KIM YK, 2018, PROG NEURO-PSYCHOPH
WILLIAMS LM	WILLIAMS, LEANNE M.	AIZENSTEIN HJ, 2009, AM J GERIAT PSYCHIAT, V17, P30, DOI 10.1097/JGP.0B013E31817B60AF;ANTERAPER SA, 2014, BRAIN CONNECT, V4, P81, DOI 10.1089/BRAIN.2013.0180;ARNONE D, 2012, AM J PSYCHIAT, V169, P841, DOI 10.1176/APPI.AJP.2012.11121774;BARCH DM, 2013, NEUROIMAGE, V80, P169, DOI 10.1016/J.NEUROIMAGE.2013.05.033;BARTOVA L, 2015, J PSYCHIATR RES, V64, P9, DOI 10.1016/J.JPSYCHIRES.2015.02.025;BISWAL …	ALTHOUGH THERE HAVE BEEN TREMENDOUS ADVANCES IN THE UNDERSTANDING OF HUMAN DYSFUNCTIONS IN THE BRAIN CIRCUITRY FOR SELF-REFLECTION, EMOTION, AND COGNITIVE CONTROL, A BRAIN-BASED TAXONOMY FOR MENTAL DISEASE IS STILL LACKING. AS A RESULT, THESE ADVANCES HAVE NOT BEEN TRANSLATED INTO ACTIONABLE CLINICAL TOOLS, AND THE LANGUAGE OF BRAIN CIRCUITS HAS NOT BEEN INCORPORATED INTO TRAINING PROGRAMMES. TO …	STANFORD UNIV, DEPT PSYCHIAT & BEHAV SCI, 401 QUARRY RD, STANFORD, CA 94134 USA.;	NA	10.1016/S2215-0366(15)00579-9	REVIEW	DEFAULT-MODE NETWORK; ANTERIOR CINGULATE CORTEX; GENERALIZED SOCIAL PHOBIA; COGNITIVE CONTROL NETWORK; WORKING-MEMORY TASK; MAJOR DEPRESSION; FUNCTIONAL CONNECTIVITY; AMYGDALA RESPONSES; EMOTIONAL FACES; FEARFUL FACES	5	LANCET PSYCHIAT	LANCET PSYCHIATRY	ENGLISH	GREEN ACCEPTED	ELSEVIER SCI LTD	2016	WILLIAMS, LM (CORRESPONDING AUTHOR), STANFORD UNIV, DEPT PSYCHIAT & BEHAV SCI, 401 QUARRY RD, STANFORD, CA 94134 USA.	LANCET PSYCHIATRY	408	PRECISION PSYCHIATRY: A NEURAL CIRCUIT TAXONOMY FOR DEPRESSION AND ANXIETY	WOS:000376262300029	3	[WILLIAMS, LEANNE M.] STANFORD UNIV, DEPT PSYCHIAT & BEHAV SCI, 401 QUARRY RD, STANFORD, CA 94134 USA.	ISI	Although there have been tremendous advances in the understanding of human dysfunctions in the brain circuitry for self-reflection, emotion, and cognitive control, a brain-based taxonomy for mental disease is still lacking. As a result, these advances have not been translated into actionable clinical tools, and the language of brain circuits has not been incorporated into training programmes. To …	Precision psychiatry: a neural circuit taxonomy for depression and anxiety	NA	STANFORD UNIVERSITY	STANFORD UNIV	NA	WILLIAMS LM, 2016, LANCET PSYCHIAT	WILLIAMS LM, 2016, LANCET PSYCHIAT
ROY B;DWIVEDI Y	ROY, BHASKAR;DWIVEDI, YOGESH	ARNETT MG, 2016, NEUROPSYCHOPHARMACOL, V41, P245, DOI 10.1038/NPP.2015.215;AROSIO B, 2014, BIOMED RES INT, V2014, DOI 10.1155/2014/169203;ASCHRAFI A, 2016, J PSYCHIATR NEUROSCI, V41, P342, DOI 10.1503/JPN.150154;AUTRY AE, 2009, BIOL PSYCHIAT, V66, P812, DOI 10.1016/J.BIOPSYCH.2009.08.033;AZEVEDO JA, 2016, J PSYCHIATR RES, V82, P58, DOI 10.1016/J.JPSYCHIRES.2016.07.012;BARTEL DP, 2004, CELL, V116,…	STRESSFUL LIFE INCIDENTS OFTEN CAUSE A PREDISPOSITION FOR DEVELOPING MENTAL DISORDERS SUCH AS MAJOR DEPRESSIVE DISORDER (MDD). IMPAIRED NEUROCOGNITIVE AND NEURO-VEGETATIVE FUNCTIONS OF THE CENTRAL NERVOUS SYSTEM ARE THE HALLMARKS OF THIS MENTAL ILLNESS. BLUNTED RESPONSES FROM EMOTIONALLY SALIENT REGIONS OF THE BRAIN INCLUDING CORTEX, HIPPOCAMPUS, AND AMYGDALA HAVE BEEN ASSOCIATED WITH MDD-RELATED…	UNIV ALABAMA BIRMINGHAM, BIRMINGHAM, AL 35294 USA.;	NA	10.1016/bs.pmbts.2018.01.007	REVIEW; BOOK CHAPTER	BDNF PROMOTER METHYLATION; MICRORNA BIOGENESIS PATHWAYS; POLYAMINE BIOSYNTHETIC GENES; IMPAIRED DECISION-MAKING; LONG NONCODING RNAS; TYROSINE KINASE-B; DNA METHYLATION; EPIGENETIC REGULATION; NEUROTROPHIC FACTOR; GLUCOCORTICOID-RECEPTOR	NA	PROG MOL BIOL TRANSL	PROG. MOLEC. BIOL. TRANSL. SCI.	ENGLISH	NA	ELSEVIER ACADEMIC PRESS INC	2018	DWIVEDI, Y (CORRESPONDING AUTHOR), UNIV ALABAMA BIRMINGHAM, BIRMINGHAM, AL 35294 USA.	EPIGENETICS AND PSYCHIATRIC DISEASE	17	UNDERSTANDING THE NEUROEPIGENETIC CONSTITUENTS OF SUICIDE BRAIN	WOS:000452371300011	157	[ROY, BHASKAR; DWIVEDI, YOGESH] UNIV ALABAMA BIRMINGHAM, BIRMINGHAM, AL 35294 USA.	ISI	Stressful life incidents often cause a predisposition for developing mental disorders such as major depressive disorder (MDD). Impaired neurocognitive and neuro-vegetative functions of the central nervous system are the hallmarks of this mental illness. Blunted responses from emotionally salient regions of the brain including cortex, hippocampus, and amygdala have been associated with MDD-related…	Understanding the Neuroepigenetic Constituents of Suicide Brain	NA	UNIVERSITY OF ALABAMA SYSTEM;UNIVERSITY OF ALABAMA BIRMINGHAM	UNIV ALABAMA BIRMINGHAM	NA	ROY B, 2018, PROG MOL BIOL TRANSL	ROY B, 2018, PROG MOL BIOL TRANSL
HÄGELE C;FRIEDEL E;SCHLAGENHAUF F;STERZER P;BECK A;BERMPOHL F;STOY M;HELD-POSCHARDT D;WITTMANN A;STRÖHLE A;HEINZ A	HAEGELE, CLAUDIA;FRIEDEL, EVA;SCHLAGENHAUF, FLORIAN;STERZER, PHILIPP;BECK, ANNE;BERMPOHL, FELIX;STOY, MELINE;HELD-POSCHARDT, DADA;WITTMANN, ANDRE;STROEHLE, ANDREAS;HEINZ, ANDREAS	ALDHAFEERI FM, 2012, NEUROSCI LETT, V512, P94, DOI 10.1016/J.NEULET.2012.01.064;ANAND A, 2005, BIOL PSYCHIAT, V57, P1079, DOI 10.1016/J.BIOPSYCH.2005.02.021;ANONYMOUS, 2002, BIOMETRICS RESEARCH, DOI DOI 10.1007/978-1-4419-1005-9_66;ANONYMOUS, 2015, USERS GUIDE FOR THE SCID-5-PD (STRUCTURED CLINICAL INTERVIEW FOR DSM-5 PERSONALITY DISORDER);ANTICEVIC A, 2012, SCHIZOPHRENIA BULL, V38, P967, DOI 10.…	STUDYING PSYCHIATRIC DISORDERS ACROSS NOSOLOGICAL BOUNDARIES AIMS AT A BETTER UNDERSTANDING OF MENTAL DISORDERS BY IDENTIFYING COMPREHENSIVE SIGNATURES OF CORE SYMPTOMS. HERE, WE STUDIED NEUROBIOLOGICAL CORRELATES OF EMOTION PROCESSING IN SEVERAL MAJOR PSYCHIATRIC DISORDERS. WE ASSESSED DIFFERENCES BETWEEN DIAGNOSTIC GROUPS, AND INVESTIGATED WHETHER THERE IS A PSYCHOPATHOLOGICAL CORRELATE OF EMOT…	CHARITE, DEPT PSYCHIAT & PSYCHOTHERAPY, CAMPUS MITTE, D-13353 BERLIN, GERMANY.; MAX PLANCK INST HUMAN COGNIT & BRAIN SCI, LEIPZIG, GERMANY.; BERLIN SCH MIND & BRAIN, BERLIN, GERMANY.;	DIMENSIONAL; FMRI; EMOTIONAL PICTURES TASK; IAPS; CONNECTIVITY	10.1016/j.neulet.2016.04.037	ARTICLE	VENTROMEDIAL PREFRONTAL CORTEX; LINKED POLYMORPHIC REGION; SEROTONIN-TRANSPORTER; AMYGDALA ACTIVATION; EMOTIONAL STIMULI; FUNCTIONAL CONNECTIVITY; GENETIC-VARIATION; BRAIN ACTIVATION; IAPS PICTURES; RATING-SCALE	NA	NEUROSCI LETT	NEUROSCI. LETT.	ENGLISH	NA	ELSEVIER IRELAND LTD	2016	HÄGELE, C (CORRESPONDING AUTHOR), CAMPUS CHARITE MITTE, DEPT PSYCHIAT & PSYCHOTHERAPY, CHARITEPL 1, D-10117 BERLIN, GERMANY.	NEUROSCIENCE LETTERS	30	AFFECTIVE RESPONSES ACROSS PSYCHIATRIC DISORDERS-A DIMENSIONAL APPROACH	WOS:000377728400012	623	[HAEGELE, CLAUDIA; FRIEDEL, EVA; SCHLAGENHAUF, FLORIAN; STERZER, PHILIPP; BECK, ANNE; BERMPOHL, FELIX; STOY, MELINE; HELD-POSCHARDT, DADA; WITTMANN, ANDRE; STROEHLE, ANDREAS; HEINZ, ANDREAS] CHARITE, DEPT PSYCHIAT & PSYCHOTHERAPY, CAMPUS MITTE, D-13353 BERLIN, GERMANY. [SCHLAGENHAUF, FLORIAN] MAX PLANCK INST HUMAN COGNIT & BRAIN SCI, LEIPZIG, GERMANY. [STERZER, PHILIPP; BERMPOHL, FELIX; STROEHLE,…	ISI	Studying psychiatric disorders across nosological boundaries aims at a better understanding of mental disorders by identifying comprehensive signatures of core symptoms. Here, we studied neurobiological correlates of emotion processing in several major psychiatric disorders. We assessed differences between diagnostic groups, and investigated whether there is a psychopathological correlate of emot…	Affective responses across psychiatric disorders-A dimensional approach	Dimensional; fMRI; Emotional pictures task; IAPS; Connectivity	BERLIN INSTITUTE OF HEALTH;FREE UNIVERSITY OF BERLIN;HUMBOLDT UNIVERSITY OF BERLIN;CHARITE UNIVERSITATSMEDIZIN BERLIN;MAX PLANCK SOCIETY	C (CORRESPONDING AUTHOR)	NA	HÄGELE C, 2016, NEUROSCI LETT	HÄGELE C, 2016, NEUROSCI LETT
CULLEN KR;KLIMES-DOUGAN B;VU DP;SCHREINER MW;MUELLER BA;EBERLY LE;CAMCHONG J;WESTERVELT A;LIM KO	CULLEN, KATHRYN R.;KLIMES-DOUGAN, BONNIE;DUNG PHAM VU;SCHREINER, MELINDA WESTLUND;MUELLER, BRYON A.;EBERLY, LYNN E.;CAMCHONG, JAZMIN;WESTERVELT, ANA;LIM, KELVIN O.	ANAND A, 2005, NEUROPSYCHOPHARMACOL, V30, P1334, DOI 10.1038/SJ.NPP.1300725;ANAND A, 2007, J NEUROPSYCH CLIN N, V19, P274, DOI 10.1176/APPI.NEUROPSYCH.19.3.274;ANONYMOUS, 1996, MANUAL FOR THE BECK DEPRESSION INVENTORY-II;BIRMAHER B, 1998, J AM ACAD CHILD PSY, V37, P63S, DOI 10.1097/00004583-199810001-00005;BLOM EH, 2015, J AFFECT DISORDERS, V178, P215, DOI 10.1016/J.JAD.2015.03.012;BOCCIA M, 2016…	OBJECTIVE: THE NEURAL CHANGES UNDERLYING RESPONSE TO ANTIDEPRESSANT TREATMENT IN ADOLESCENTS ARE UNKNOWN. IDENTIFICATION OF NEURAL CHANGE CORRELATES OF TREATMENT RESPONSE COULD (1) AID IN UNDERSTANDING MECHANISMS OF DEPRESSION AND ITS TREATMENT AND (2) SERVE AS TARGET BIOMARKERS FOR FUTURE RESEARCH. METHOD: USING FUNCTIONAL MAGNETIC RESONANCE IMAGING, WE EXAMINED CHANGES IN BRAIN ACTIVATION AND F…	UNIV MINNESOTA, DEPT PSYCHIAT, F268 WEST BLDG,2450 RIVERSIDE AVE, MINNEAPOLIS, MN 55454 USA.; UNIV MINNESOTA, DEPT PSYCHOL, MINNEAPOLIS, MN USA.; MACALESTER COLL, ST PAUL, MN 55105 USA.; UNIV MINNESOTA, SCH PUBL HLTH, DIV BIOSTAT, MINNEAPOLIS, MN 55455 USA.;	ADOLESCENT; DEPRESSION; FMRI; TREATMENT RESPONSE; ANTIDEPRESSANTS	10.1089/cap.2015.0232	ARTICLE	STATE FUNCTIONAL CONNECTIVITY; MOOD-REGULATING CIRCUIT; DEFAULT MODE NETWORK; CINGULATE CORTEX; AMYGDALA; CHILDHOOD; ONSET; SAD; RELIABILITY; FLUOXETINE	8	J CHILD ADOL PSYCHOP	J. CHILD ADOLESC. PSYCHOPHARMACOL.	ENGLISH	GREEN PUBLISHED	MARY ANN LIEBERT, INC	2016	CULLEN, KR (CORRESPONDING AUTHOR), UNIV MINNESOTA, DEPT PSYCHIAT, F268 WEST BLDG,2450 RIVERSIDE AVE, MINNEAPOLIS, MN 55454 USA.	JOURNAL OF CHILD AND ADOLESCENT PSYCHOPHARMACOLOGY	63	NEURAL CORRELATES OF ANTIDEPRESSANT TREATMENT RESPONSE IN ADOLESCENTS WITH MAJOR DEPRESSIVE DISORDER	WOS:000386136000006	26	[CULLEN, KATHRYN R.; MUELLER, BRYON A.; CAMCHONG, JAZMIN; WESTERVELT, ANA; LIM, KELVIN O.] UNIV MINNESOTA, DEPT PSYCHIAT, F268 WEST BLDG,2450 RIVERSIDE AVE, MINNEAPOLIS, MN 55454 USA. [KLIMES-DOUGAN, BONNIE; SCHREINER, MELINDA WESTLUND] UNIV MINNESOTA, DEPT PSYCHOL, MINNEAPOLIS, MN USA. [DUNG PHAM VU] MACALESTER COLL, ST PAUL, MN 55105 USA. [EBERLY, LYNN E.] UNIV MINNESOTA, SCH PUBL HLTH, DIV BIO…	ISI	Objective: The neural changes underlying response to antidepressant treatment in adolescents are unknown. Identification of neural change correlates of treatment response could (1) aid in understanding mechanisms of depression and its treatment and (2) serve as target biomarkers for future research. Method: Using functional magnetic resonance imaging, we examined changes in brain activation and f…	Neural Correlates of Antidepressant Treatment Response in Adolescents with Major Depressive Disorder	adolescent; depression; fMRI; treatment response; antidepressants	UNIVERSITY OF MINNESOTA SYSTEM;UNIVERSITY OF MINNESOTA TWIN CITIES;UNIVERSITY OF MINNESOTA SYSTEM;UNIVERSITY OF MINNESOTA TWIN CITIES;MACALESTER COLLEGE;UNIVERSITY OF MINNESOTA SYSTEM;UNIVERSITY OF MINNESOTA TWIN CITIES	UNIV MINNESOTA	NA	CULLEN KR, 2016, J CHILD ADOL PSYCHOP	CULLEN KR, 2016, J CHILD ADOL PSYCHOP
BARRETT FS;DOSS MK;SEPEDA ND;PEKAR JJ;GRIFFITHS RR	BARRETT, FREDERICK S.;DOSS, MANOJ K.;SEPEDA, NATHAN D.;PEKAR, JAMES J.;GRIFFITHS, ROLAND R.	ALMEIDA JRC, 2010, BIOL PSYCHIAT, V67, P414, DOI 10.1016/J.BIOPSYCH.2009.09.027;BAKER CI, 2007, NAT NEUROSCI, V10, P3, DOI 10.1038/NN0107-3;BARBEY AK, 2013, CORTEX, V49, P1195, DOI 10.1016/J.CORTEX.2012.05.022;BARRETT FS, 2018, PSYCHOPHARMACOLOGY, V235, P2915, DOI 10.1007/S00213-018-4981-X;BIRN RM, 2013, NEUROIMAGE, V83, P550, DOI 10.1016/J.NEUROIMAGE.2013.05.099;BOGENSCHUTZ MP, 2018, FRONT PHARM…	PSILOCYBIN IS A CLASSIC PSYCHEDELIC COMPOUND THAT MAY HAVE EFFICACY FOR THE TREATMENT OF MOOD AND SUBSTANCE USE DISORDERS. ACUTE PSILOCYBIN EFFECTS INCLUDE REDUCED NEGATIVE MOOD, INCREASED POSITIVE MOOD, AND REDUCED AMYGDALA RESPONSE TO NEGATIVE AFFECTIVE STIMULI. HOWEVER, NO STUDY HAS INVESTIGATED THE LONG-TERM, ENDURING IMPACT OF PSILOCYBIN ON NEGATIVE AFFECT AND ASSOCIATED BRAIN FUNCTION. TWEL…	JOHNS HOPKINS UNIV, CTR PSYCHEDEL & CONSCIOUSNESS RES, DEPT PSYCHIAT & BEHAV SCI, SCH MED, BALTIMORE, MD 21224 USA.; KENNEDY KRIEGER INST, FM KIRBY RES CTR FUNCT BRAIN IMAGING, BALTIMORE, MD 21205 USA.; JOHNS HOPKINS UNIV, RUSSELL H MORGAN DEPT RADIOL & RADIOL SCI, SCH MED, BALTIMORE, MD 21205 USA.; JOHNS HOPKINS UNIV, DEPT NEUROSCI, SCH MED, BALTIMORE, MD 21224 USA.;	NA	10.1038/s41598-020-59282-y	ARTICLE	ANTERIOR CINGULATE CORTEX; LATERAL ORBITOFRONTAL CORTEX; MYSTICAL-TYPE EXPERIENCES; LIFE-THREATENING CANCER; ANTIDEPRESSANT TREATMENT; AMYGDALA RESPONSE; ASSISTED PSYCHOTHERAPY; FACIAL EXPRESSIONS; AGONIST PSILOCYBIN; MAJOR DEPRESSION	1	SCI REP-UK	SCI REP	ENGLISH	GREEN PUBLISHED, GOLD	NATURE PORTFOLIO	2020	BARRETT, FS (CORRESPONDING AUTHOR), JOHNS HOPKINS UNIV, CTR PSYCHEDEL & CONSCIOUSNESS RES, DEPT PSYCHIAT & BEHAV SCI, SCH MED, BALTIMORE, MD 21224 USA.	SCIENTIFIC REPORTS	209	EMOTIONS AND BRAIN FUNCTION ARE ALTERED UP TO ONE MONTH AFTER A SINGLE HIGH DOSE OF PSILOCYBIN	WOS:000557527600001	10	[BARRETT, FREDERICK S.; DOSS, MANOJ K.; SEPEDA, NATHAN D.; GRIFFITHS, ROLAND R.] JOHNS HOPKINS UNIV, CTR PSYCHEDEL & CONSCIOUSNESS RES, DEPT PSYCHIAT & BEHAV SCI, SCH MED, BALTIMORE, MD 21224 USA. [PEKAR, JAMES J.] KENNEDY KRIEGER INST, FM KIRBY RES CTR FUNCT BRAIN IMAGING, BALTIMORE, MD 21205 USA. [PEKAR, JAMES J.] JOHNS HOPKINS UNIV, RUSSELL H MORGAN DEPT RADIOL & RADIOL SCI, SCH MED, BALTIMORE…	ISI	Psilocybin is a classic psychedelic compound that may have efficacy for the treatment of mood and substance use disorders. Acute psilocybin effects include reduced negative mood, increased positive mood, and reduced amygdala response to negative affective stimuli. However, no study has investigated the long-term, enduring impact of psilocybin on negative affect and associated brain function. Twel…	Emotions and brain function are altered up to one month after a single high dose of psilocybin	NA	JOHNS HOPKINS UNIVERSITY;KENNEDY KRIEGER INSTITUTE;JOHNS HOPKINS UNIVERSITY;JOHNS HOPKINS UNIVERSITY	JOHNS HOPKINS UNIV	NA	BARRETT FS, 2020, SCI REP-UK	BARRETT FS, 2020, SCI REP-UK
BLANK TS;MEYER BM;WIESER MK;RABL U;SCHÖGL P;PEZAWAS L	BLANK, THOMAS S.;MEYER, BERNHARD M.;WIESER, MARIE-KATHRIN;RABL, ULRICH;SCHOEGL, PAUL;PEZAWAS, LUKAS	AMERICAN PSYCHIATRIC ASSOCIATION, 2013, DIAGNOSTIC AND STATISTICAL MANUAL OF MENTAL DISORDERS, V5TH ED.;ANDERSEN SL, 2008, TRENDS NEUROSCI, V31, P183, DOI 10.1016/J.TINS.2008.01.004;ANONYMOUS, 1992, WST-WORTSCHATZTEST;ANONYMOUS, 1997, SKID. STRUKTURIERTES KLINISCHES INTERVIEW FR DSM-IV. ACHSE I UND II. HANDANWEISUNG;BARCH DM, 2019, PSYCHIAT RES-NEUROIM, V288, P21, DOI 10.1016/J.PSCYCHRESNS.2019.0…	BACKGROUND EARLY-ONSET (EO) MAJOR DEPRESSIVE DISORDER (MDD) PATIENTS EXPERIENCE MORE DEPRESSIVE EPISODES AND AN INCREASED RISK OF RELAPSE. THUS, ON A NEUROBIOLOGICAL LEVEL, ADULT EO PATIENTS MIGHT DISPLAY BRAIN STRUCTURE AND FUNCTION DIFFERENT FROM ADULT-ONSET (AO) PATIENTS. METHODS A TOTAL OF 103 PATIENTS (66 FEMALES) UNDERWENT MAGNETIC RESONANCE IMAGING. STRUCTURAL MEASURES OF GRAY MATTER VOLUM…	MED UNIV VIENNA, DEPT PSYCHIAT & PSYCHOTHERAPY, WAHRINGER GUR 18-20, A-1090 VIENNA, AUSTRIA.;	AFFECTIVE DISORDERS; ILLNESS ONSET; MAJOR DEPRESSIVE DISORDER; NEUROIMAGING; PSYCHIATRY; VOXEL-BASED MORPHOMETRY	10.1002/da.23254	ARTICLE	STRESSFUL LIFE EVENTS; FUNCTIONAL CONNECTIVITY; PREFRONTAL CORTEX; AMYGDALA; RISK; AGE; BEHAVIOR; MEMORY; VOLUME; VULNERABILITY	5	DEPRESS ANXIETY	DEPRESS. ANXIETY	ENGLISH	GREEN PUBLISHED	WILEY	2022	PEZAWAS, L (CORRESPONDING AUTHOR), MED UNIV VIENNA, DEPT PSYCHIAT & PSYCHOTHERAPY, WAHRINGER GUR 18-20, A-1090 VIENNA, AUSTRIA.	DEPRESSION AND ANXIETY	15	BRAIN MORPHOMETRY AND CONNECTIVITY DIFFERS BETWEEN ADOLESCENT- AND ADULT-ONSET MAJOR DEPRESSIVE DISORDER	WOS:000782473600001	39	[BLANK, THOMAS S.; MEYER, BERNHARD M.; WIESER, MARIE-KATHRIN; RABL, ULRICH; SCHOEGL, PAUL; PEZAWAS, LUKAS] MED UNIV VIENNA, DEPT PSYCHIAT & PSYCHOTHERAPY, WAHRINGER GUR 18-20, A-1090 VIENNA, AUSTRIA.	ISI	Background Early-onset (EO) major depressive disorder (MDD) patients experience more depressive episodes and an increased risk of relapse. Thus, on a neurobiological level, adult EO patients might display brain structure and function different from adult-onset (AO) patients. Methods A total of 103 patients (66 females) underwent magnetic resonance imaging. Structural measures of gray matter volum…	Brain morphometry and connectivity differs between adolescent- and adult-onset major depressive disorder	affective disorders; illness onset; major depressive disorder; neuroimaging; psychiatry; voxel-based morphometry	MEDICAL UNIVERSITY OF VIENNA	MED UNIV VIENNA	NA	BLANK TS, 2022, DEPRESS ANXIETY	BLANK TS, 2022, DEPRESS ANXIETY
MA Y	MA, Y.	AMERICAN PSYCHIATRIC ASSOCIATION PRACTICE GUIDELINE FOR THE TREATMENT OF PATIENTS WITH MAJOR DEPRESSIVE DISORDER. AMERICAN PSYCHIATRIC ASSOCIATION, AM PSYCH ASS PRACT G, P763;BEAUREGARD M, 2006, NEUROREPORT, V17, P843, DOI 10.1097/01.WNR.0000220132.32091.9F;BECK AT, 2008, AM J PSYCHIAT, V165, P969, DOI 10.1176/APPI.AJP.2008.08050721;BECK AT., 1979, COGNITIVE THERAPY DE;BELLANI M, 2011, PROG NEURO…	ANTIDEPRESSANTS ARE WIDELY USED IN CLINICAL PRACTICE FOR THE TREATMENT OF DEPRESSION AND OTHER MOOD DISORDERS. NUMEROUS NEUROIMAGING STUDIES HAVE RECENTLY EXAMINED HOW ANTIDEPRESSANTS INFLUENCE EMOTIONAL PROCESSES. HOWEVER, BOTH CLINICAL TRIALS AND NEUROIMAGING STUDIES HAVE REPORTED INCONSISTENT RESPONSES TO ANTIDEPRESSANTS. MOREOVER, THE NEUROPSYCHOLOGICAL MECHANISMS BY WHICH ANTIDEPRESSANTS ACT…	JOHNS HOPKINS UNIV, LIEBER INST BRAIN DEV, SCH MED, BALTIMORE, MD 21205 USA.; DARTMOUTH COLL, PSYCHOL & BRAIN SCI, HANOVER, NH 03755 USA.;	NA	10.1038/mp.2014.24	ARTICLE	MAJOR DEPRESSIVE DISORDER; FACIAL EXPRESSIONS; NEURAL CIRCUITRY; EMOTION PERCEPTION; COGNITIVE THERAPY; MOOD DISORDERS; ANHEDONIA; AMYGDALA; MODEL; ACTIVATION	3	MOL PSYCHIATR	MOL. PSYCHIATR.	ENGLISH	NA	NATURE PUBLISHING GROUP	2015	MA, Y (CORRESPONDING AUTHOR), JOHNS HOPKINS UNIV, LIEBER INST BRAIN DEV, SCH MED, 855 NORTH WOLFE ST,SUITE 300,3RD FLOOR, BALTIMORE, MD 21205 USA.	MOLECULAR PSYCHIATRY	173	NEUROPSYCHOLOGICAL MECHANISM UNDERLYING ANTIDEPRESSANT EFFECT: A SYSTEMATIC META-ANALYSIS	WOS:000351779300004	20	[MA, Y.] JOHNS HOPKINS UNIV, LIEBER INST BRAIN DEV, SCH MED, BALTIMORE, MD 21205 USA. [MA, Y.] DARTMOUTH COLL, PSYCHOL & BRAIN SCI, HANOVER, NH 03755 USA.	ISI	Antidepressants are widely used in clinical practice for the treatment of depression and other mood disorders. Numerous neuroimaging studies have recently examined how antidepressants influence emotional processes. However, both clinical trials and neuroimaging studies have reported inconsistent responses to antidepressants. Moreover, the neuropsychological mechanisms by which antidepressants act…	Neuropsychological mechanism underlying antidepressant effect: a systematic meta-analysis	NA	JOHNS HOPKINS UNIVERSITY;DARTMOUTH COLLEGE	JOHNS HOPKINS UNIV	NA	MA Y, 2015, MOL PSYCHIATR	MA Y, 2015, MOL PSYCHIATR
BALACHANDRAN N;GOODMAN AM;ALLENDORFER JB;MARTIN AN;TOCCO K;VOGEL V;LAFRANCE WC;SZAFLARSKI JP	BALACHANDRAN, NEHA;GOODMAN, ADAM M.;ALLENDORFER, JANE B.;MARTIN, AMBER N.;TOCCO, KRISTA;VOGEL, VALERIE;LAFRANCE, W. CURT, JR.;SZAFLARSKI, JERZY P.	ALLENDORFER JB, 2019, NEUROIMAGE-CLIN, V24, DOI 10.1016/J.NICL.2019.101967;ALLENDORFER JB, 2014, EPILEPSY BEHAV, V36, P115, DOI 10.1016/J.YEBEH.2014.05.003;AYBEK S, 2014, JAMA PSYCHIAT, V71, P52, DOI 10.1001/JAMAPSYCHIATRY.2013.2842;BECK A.T., 1993, BAI. BECK ANXIETY INVENTORY MANUAL;BECK AT, 1996, J PERS ASSESS, V67, P588, DOI 10.1207/S15327752JPA6703_13;BROWN RJ, 2016, CLIN PSYCHOL REV, V47, P5…	OBJECTIVE TO UTILIZE TRAUMATIC BRAIN INJURY (TBI) AS A MODEL FOR INVESTIGATING FUNCTIONING DURING ACUTE STRESS EXPERIENCES IN PSYCHOGENIC NONEPILEPTIC SEIZURES (PNES) AND TO IDENTIFY NEURAL MECHANISMS UNDERLYING THE LINK BETWEEN CHANGES IN PROCESSING OF STRESSFUL EXPERIENCES AND MENTAL HEALTH SYMPTOMS IN PNES. METHODS WE RECRUITED 94 PARTICIPANTS: 50 WITH TBI ONLY (TBI-ONLY) AND 44 WITH TBI AND P…	UNIV ALABAMA BIRMINGHAM, UAB EPILEPSY CTR, DEPT NEUROL, 312 CIVITAN INT RES CTR, BIRMINGHAM, AL 35294 USA.; UNIV ALABAMA BIRMINGHAM, DEPT NEUROBIOL, BIRMINGHAM, AL USA.; UNIV ALABAMA BIRMINGHAM, DEPT PSYCHOL, BIRMINGHAM, AL 35294 USA.; BROWN UNIV, RHODE ISL HOSP, PROVIDENCE VET ADM MED CTR, PROVIDENCE, RI 02903 USA.;	FUNCTIONAL MRI; MENTAL HEALTH; PATHOPHYSIOLOGY; PSYCHOGENIC NONEPILEPTIC SEIZURES; TRAUMATIC BRAIN INJURY	10.1111/epi.16758	ARTICLE	ACUTE PSYCHOSOCIAL STRESS; CORTICAL THICKNESS; DISSOCIATION; CONNECTIVITY; EPILEPSY; EMOTION; TASK	1	EPILEPSIA	EPILEPSIA	ENGLISH	BRONZE	WILEY	2021	GOODMAN, AM (CORRESPONDING AUTHOR), UNIV ALABAMA BIRMINGHAM, UAB EPILEPSY CTR, DEPT NEUROL, 312 CIVITAN INT RES CTR, BIRMINGHAM, AL 35294 USA.	EPILEPSIA	28	RELATIONSHIP BETWEEN NEURAL RESPONSES TO STRESS AND MENTAL HEALTH SYMPTOMS IN PSYCHOGENIC NONEPILEPTIC SEIZURES AFTER TRAUMATIC BRAIN INJURY	WOS:000592059200001	62	[BALACHANDRAN, NEHA; GOODMAN, ADAM M.; ALLENDORFER, JANE B.; MARTIN, AMBER N.; SZAFLARSKI, JERZY P.] UNIV ALABAMA BIRMINGHAM, UAB EPILEPSY CTR, DEPT NEUROL, 312 CIVITAN INT RES CTR, BIRMINGHAM, AL 35294 USA. [BALACHANDRAN, NEHA] UNIV ALABAMA BIRMINGHAM, DEPT NEUROBIOL, BIRMINGHAM, AL USA. [BALACHANDRAN, NEHA] UNIV ALABAMA BIRMINGHAM, DEPT PSYCHOL, BIRMINGHAM, AL 35294 USA. [TOCCO, KRISTA; VOGEL, …	ISI	Objective To utilize traumatic brain injury (TBI) as a model for investigating functioning during acute stress experiences in psychogenic nonepileptic seizures (PNES) and to identify neural mechanisms underlying the link between changes in processing of stressful experiences and mental health symptoms in PNES. Methods We recruited 94 participants: 50 with TBI only (TBI-only) and 44 with TBI and P…	Relationship between neural responses to stress and mental health symptoms in psychogenic nonepileptic seizures after traumatic brain injury	functional MRI; mental health; pathophysiology; psychogenic nonepileptic seizures; traumatic brain injury	UNIVERSITY OF ALABAMA SYSTEM;UNIVERSITY OF ALABAMA BIRMINGHAM;UNIVERSITY OF ALABAMA SYSTEM;UNIVERSITY OF ALABAMA BIRMINGHAM;UNIVERSITY OF ALABAMA SYSTEM;UNIVERSITY OF ALABAMA BIRMINGHAM;BROWN UNIVERSITY;LIFESPAN HEALTH RHODE ISLAND;RHODE ISLAND HOSPITAL;US DEPARTMENT OF VETERANS AFFAIRS;VETERANS HEALTH ADMINISTRATION (VHA);PROVIDENCE VA MEDICAL CENTER	UNIV ALABAMA BIRMINGHAM	NA	BALACHANDRAN N, 2021, EPILEPSIA	BALACHANDRAN N, 2021, EPILEPSIA
NASEREDDIN L;ALNAJJAR O;BASHAR H;ABUARAB SF;AL-ADWAN R;CHELLAPPAN DK;BARAKAT M	NASEREDDIN, LARA;ALNAJJAR, OMAR;BASHAR, HOMAM;ABUARAB, SARA FERAS;AL-ADWAN, RAHMA;CHELLAPPAN, DINESH KUMAR;BARAKAT, MUNA	ALHAMMADI NA, 2023, J FAM MED PRIM CARE, V12, P1854, DOI 10.4103/JFMPC.JFMPC_2202_22;ALMILAIBARY A., 2023, JORDAN. J. APPL. SCI.-NAT. SCI. SER, V17, P5;ALTURAYMI MA, 2023, CUREUS J MED SCIENCE, V15, DOI 10.7759/CUREUS.37627;ANACKER C, 2011, PSYCHONEUROENDOCRINO, V36, P415, DOI 10.1016/J.PSYNEUEN.2010.03.007;ANONYMOUS, 2015, B WORLD HEALTH ORGAN, V93, P516;ANONYMOUS, 2023, DEPRESSIVE DISORDER (DEP…	CORTICOSTEROIDS ARE EXTENSIVELY USED IN MEDICINE FOR THEIR POWERFUL ANTI-INFLAMMATORY AND IMMUNOSUPPRESSIVE EFFECTS. HOWEVER, THEIR PSYCHIATRIC SIDE EFFECTS-SUCH AS MOOD DISTURBANCES, ANXIETY, AND PSYCHOSIS-ARE SIGNIFICANT YET OFTEN UNDERAPPRECIATED. THIS REVIEW PROVIDES A COMPREHENSIVE EXPLORATION OF CORTICOSTEROID-INDUCED PSYCHIATRIC DISORDERS, WITH A FOCUS ON THEIR UNDERLYING MECHANISMS AND CL…	APPL SCI PRIVATE UNIV, FAC PHARM, DEPT CLIN PHARM & THERAPEUT, AMMAN 11937, JORDAN.; MIDDLE EAST UNIV, MEU RES UNIT, AMMAN 11831, JORDAN.; APPL SCI PRIVATE UNIV, DEPT PHARMACEUT SCI & PHARMACEUT, AMMAN 11937, JORDAN.; INT MED UNIV, SCH PHARM, DEPT LIFE SCI, KUALA LUMPUR 57000, MALAYSIA.;	CORTICOSTEROID-INDUCED PSYCHIATRIC DISORDERS; HPA AXIS DYSREGULATION; CORTICOSTEROIDS AND MENTAL HEALTH; PSYCHOSIS AND CORTICOSTEROIDS; CORTICOSTEROID SIDE EFFECTS	10.3390/diseases12120300	REVIEW	AUTOIMMUNE-DISEASES; SCHIZOPHRENIA; BRAIN; STRESS; GLUCOCORTICOIDS; PREVALENCE; NEUROBIOLOGY; DEPRESSION; NATIONWIDE; PSYCHOSIS	12	DISEASES-BASEL	DISEASES	ENGLISH	GOLD	MDPI	2024	BARAKAT, M (CORRESPONDING AUTHOR), APPL SCI PRIVATE UNIV, FAC PHARM, DEPT CLIN PHARM & THERAPEUT, AMMAN 11937, JORDAN.	DISEASES	2	CORTICOSTEROID-INDUCED PSYCHIATRIC DISORDERS: MECHANISMS, OUTCOMES, AND CLINICAL IMPLICATIONS	WOS:001384976800001	12	[NASEREDDIN, LARA; ALNAJJAR, OMAR; BASHAR, HOMAM; BARAKAT, MUNA] APPL SCI PRIVATE UNIV, FAC PHARM, DEPT CLIN PHARM & THERAPEUT, AMMAN 11937, JORDAN. [ABUARAB, SARA FERAS] MIDDLE EAST UNIV, MEU RES UNIT, AMMAN 11831, JORDAN. [AL-ADWAN, RAHMA] APPL SCI PRIVATE UNIV, DEPT PHARMACEUT SCI & PHARMACEUT, AMMAN 11937, JORDAN. [CHELLAPPAN, DINESH KUMAR] INT MED UNIV, SCH PHARM, DEPT LIFE SCI, KUALA LUMPUR…	ISI	Corticosteroids are extensively used in medicine for their powerful anti-inflammatory and immunosuppressive effects. However, their psychiatric side effects-such as mood disturbances, anxiety, and psychosis-are significant yet often underappreciated. This review provides a comprehensive exploration of corticosteroid-induced psychiatric disorders, with a focus on their underlying mechanisms and cl…	Corticosteroid-Induced Psychiatric Disorders: Mechanisms, Outcomes, and Clinical Implications	corticosteroid-induced psychiatric disorders; HPA axis dysregulation; corticosteroids and mental health; psychosis and corticosteroids; corticosteroid side effects	APPLIED SCIENCE UNIVERSITY - JORDAN;MIDDLE EAST UNIVERSITY;APPLIED SCIENCE UNIVERSITY - JORDAN;INTERNATIONAL MEDICAL UNIVERSITY MALAYSIA	APPL SCI PRIVATE UNIV	NA	NASEREDDIN L, 2024, DISEASES-BASEL	NASEREDDIN L, 2024, DISEASES-BASEL
BERHE O;HÖFLICH A;MOESSNANG C;REICHERT M;KREMER T;GAN GBL;MA R;BRAUN U;REININGHAUS U;EBNER-PRIEMER U;MEYER-LINDENBERG A;TOST H	BERHE, OKSANA;HOEFLICH, ANNA;MOESSNANG, CAROLIN;REICHERT, MARKUS;KREMER, THOMAS;GAN, GABRIELA;MA, REN;BRAUN, URS;REININGHAUS, ULRICH;EBNER-PRIEMER, ULRICH;MEYER-LINDENBERG, ANDREAS;TOST, HEIKE	AL-DAJANI N, 2021, PSYCHIAT RES, V302, DOI 10.1016/J.PSYCHRES.2021.114027;AVERY SN, 2016, SOC COGN AFFECT NEUR, V11, P1832, DOI 10.1093/SCAN/NSW095;BAAS D, 2004, BRAIN RES REV, V45, P96, DOI 10.1016/J.BRAINRESREV.2004.02.004;BAKKER JM, 2019, PSYCHOL MED, V49, P2441, DOI 10.1017/S0033291718003446;BILEK E, 2019, BIOL PSYCHIAT, V86, P930, DOI 10.1016/J.BIOPSYCH.2019.06.008;BLACKFORD JU, 2013, SOC CO…	BACKGROUND: EARLY IDENTIFICATION OF RISK FOR DEPRESSION AND ANXIETY DISORDERS IS IMPORTANT FOR PREVENTION, BUT REAL -LIFE AFFECTIVE WELL-BEING AND ITS BIOLOGICAL UNDERPINNINGS IN THE POPULATION REMAIN UNDERSTUDIED. HERE, WE COMBINED METHODS FROM EPIDEMIOLOGY, PSYCHOLOGY, ECOLOGICAL MOMENTARY ASSESSMENT, AND FUNCTIONAL MAGNETIC RESONANCE IMAGING TO STUDY REAL-LIFE AND NEURAL AFFECTIVE FUNCTIONS IN…	HEIDELBERG UNIV, CENT INST MENTAL HLTH, MED FAC MANNHEIM, DEPT PSYCHIAT & PSYCHOTHERAPY, MANNHEIM, GERMANY.; HEIDELBERG UNIV, CENT INST MENTAL HLTH, MED FAC MANNHEIM, DEPT PUBL MENTAL HLTH, MANNHEIM, GERMANY.; KARLSRUHE INST TECHNOL, DEPT SPORT & SPORT SCI, MENTAL MHEALTH LAB, KARLSRUHE, GERMANY.; RUHR UNIV BOCHUM, DEPT EHLTH & SPORTS ANALYT, BOCHUM, GERMANY.; MED UNIV VIENNA, DEPT PSYCHIAT & PSY…	NA	10.1016/j.bpsc.2022.06.009	ARTICLE	EXECUTIVE CONTROL; DISORDERS; VALIDITY; PSYCHOPATHOLOGY; PERSONALITY; SYMPTOMS; SCALE; MOOD; ADOLESCENTS; RELIABILITY	1	BIOL PSYCHIAT-COGN N	BIOL. PSYCHIAT.-COGN. NEUROSCI. NEUROIMAG.	ENGLISH	HYBRID	ELSEVIER	2023	TOST, H (CORRESPONDING AUTHOR), HEIDELBERG UNIV, CENT INST MENTAL HLTH, MED FAC MANNHEIM, DEPT PSYCHIAT & PSYCHOTHERAPY, MANNHEIM, GERMANY.	BIOLOGICAL PSYCHIATRY-COGNITIVE NEUROSCIENCE AND NEUROIMAGING	1	REDUCED REAL-LIFE AFFECTIVE WELL-BEING AND AMYGDALA HABITUATION IN UNMEDICATED COMMUNITY INDIVIDUALS AT RISK FOR DEPRESSION AND ANXIETY	WOS:001030449500001	8	[BERHE, OKSANA; HOEFLICH, ANNA; MOESSNANG, CAROLIN; REICHERT, MARKUS; KREMER, THOMAS; GAN, GABRIELA; MA, REN; BRAUN, URS; EBNER-PRIEMER, ULRICH; MEYER-LINDENBERG, ANDREAS; TOST, HEIKE] HEIDELBERG UNIV, CENT INST MENTAL HLTH, MED FAC MANNHEIM, DEPT PSYCHIAT & PSYCHOTHERAPY, MANNHEIM, GERMANY. [REININGHAUS, ULRICH] HEIDELBERG UNIV, CENT INST MENTAL HLTH, MED FAC MANNHEIM, DEPT PUBL MENTAL HLTH, MAN…	ISI	BACKGROUND: Early identification of risk for depression and anxiety disorders is important for prevention, but real -life affective well-being and its biological underpinnings in the population remain understudied. Here, we combined methods from epidemiology, psychology, ecological momentary assessment, and functional magnetic resonance imaging to study real-life and neural affective functions in…	Reduced Real-life Affective Well-being and Amygdala Habituation in Unmedicated Community Individuals at Risk for Depression and Anxiety	NA	CENTRAL INSTITUTE OF MENTAL HEALTH;RUPRECHT KARLS UNIVERSITY HEIDELBERG;RUPRECHT KARLS UNIVERSITY HEIDELBERG;CENTRAL INSTITUTE OF MENTAL HEALTH;HELMHOLTZ ASSOCIATION;KARLSRUHE INSTITUTE OF TECHNOLOGY;RUHR UNIVERSITY BOCHUM;MEDICAL UNIVERSITY OF VIENNA;UK RESEARCH AND INNOVATION (UKRI);ECONOMIC AND SOCIAL RESEARCH COUNCIL (ESRC);UNIVERSITY OF LONDON;KING'S COLLEGE LONDON	HEIDELBERG UNIV	NA	BERHE O, 2023, BIOL PSYCHIAT-COGN N	BERHE O, 2023, BIOL PSYCHIAT-COGN N
ZHANG X;HUETTEL SA;MULLETTE-GILLMAN OA;GUO H;WANG LH	ZHANG, XUE;HUETTEL, SCOTT A.;MULLETTE-GILLMAN, O'DHANIEL A.;GUO, HUA;WANG, LIHONG	AN L, 2013, NEUROSCI BULL, V29, P603, DOI 10.1007/S12264-013-1353-8;BOGDAN R, 2006, BIOL PSYCHIAT, V60, P1147, DOI 10.1016/J.BIOPSYCH.2006.03.037;CAVANNA AE, 2006, BRAIN, V129, P564, DOI 10.1093/BRAIN/AWL004;CHASE HW, 2014, SOC COGN AFFECT NEUR, V9, P1069, DOI 10.1093/SCAN/NST083;DREVETS WC, 1998, ANNU REV MED, V49, P341, DOI 10.1146/ANNUREV.MED.49.1.341;GOTLIB IH, 2008, BIOL PSYCHIAT, V63, P847,…	STRESS AND LOW SEROTONIN LEVELS ARE IMPORTANT BIOLOGICAL FACTORS IN DEPRESSION AND ANXIETY ETIOLOGIES. ALTHOUGH STUDIES INDICATE THAT LOW SEROTONIN LEVELS, STRESS, AND OTHER FACTORS MAY INTERACT IN DEPRESSION/ANXIETY PSYCHOPATHOLOGY, FEW STUDIES HAVE INVESTIGATED THE POTENTIALLY SHARED NEURAL SUBSTRATES. WE CONDUCTED RESTING-STATE FMRI SCANS PRE- AND POST-STRESS TASK, AND UNDER CONTROL AND TRYPTO…	TSINGHUA UNIV, SCH MED, DEPT BIOMED ENGN, CTR BIOMED IMAGING RES, BEIJING, PEOPLES R CHINA.; DUKE UNIV, DEPT PSYCHOL & NEUROSCI, CTR COGNIT NEUROSCI, DURHAM, NC 27706 USA.; NATL UNIV SINGAPORE, DEPT PSYCHOL, SINGAPORE, SINGAPORE.; UNIV CONNECTICUT, SCH MED, DEPT PSYCHIAT, 263 FARMINGTON AVE, FARMINGTON, CT 06030 USA.;	STRESS; SEROTONIN; DEPRESSION; ANXIETY; VULNERABILITY; RESTING-STATE	10.1016/j.jpsychires.2019.03.025	ARTICLE	MAJOR DEPRESSIVE DISORDER; DEFAULT MODE NETWORK; FUNCTIONAL CONNECTIVITY; ATTENTION; AMYGDALA; MOOD; METAANALYSIS; SEROTONIN; MECHANISM; ANATOMY	NA	J PSYCHIATR RES	J. PSYCHIATR. RES.	ENGLISH	NA	PERGAMON-ELSEVIER SCIENCE LTD	2019	WANG, LH (CORRESPONDING AUTHOR), UNIV CONNECTICUT, SCH MED, DEPT PSYCHIAT, 263 FARMINGTON AVE, FARMINGTON, CT 06030 USA.	JOURNAL OF PSYCHIATRIC RESEARCH	13	EXPLORING COMMON CHANGES AFTER ACUTE MENTAL STRESS AND ACUTE TRYPTOPHAN DEPLETION: RESTING-STATE FMRI STUDIES	WOS:000467670000025	113	[ZHANG, XUE; GUO, HUA] TSINGHUA UNIV, SCH MED, DEPT BIOMED ENGN, CTR BIOMED IMAGING RES, BEIJING, PEOPLES R CHINA. [HUETTEL, SCOTT A.] DUKE UNIV, DEPT PSYCHOL & NEUROSCI, CTR COGNIT NEUROSCI, DURHAM, NC 27706 USA. [MULLETTE-GILLMAN, O'DHANIEL A.] NATL UNIV SINGAPORE, DEPT PSYCHOL, SINGAPORE, SINGAPORE. [WANG, LIHONG] UNIV CONNECTICUT, SCH MED, DEPT PSYCHIAT, 263 FARMINGTON AVE, FARMINGTON, CT 060…	ISI	Stress and low serotonin levels are important biological factors in depression and anxiety etiologies. Although studies indicate that low serotonin levels, stress, and other factors may interact in depression/anxiety psychopathology, few studies have investigated the potentially shared neural substrates. We conducted resting-state fMRI scans pre- and post-stress task, and under control and trypto…	Exploring common changes after acute mental stress and acute tryptophan depletion: Resting-state fMRI studies	Stress; Serotonin; Depression; Anxiety; Vulnerability; Resting-state	TSINGHUA UNIVERSITY;DUKE UNIVERSITY;NATIONAL UNIVERSITY OF SINGAPORE;UNIVERSITY OF CONNECTICUT	UNIV CONNECTICUT	NA	ZHANG X, 2019, J PSYCHIATR RES	ZHANG X, 2019, J PSYCHIATR RES
SUN R;FIETZ J;ERHART M;POEHLCHEN D;HENCO L;BRÜCKL TM;CZISCH M;SAEMANN PG;SPOORMAKER VI	SUN, RUI;FIETZ, JULIA;ERHART, MIRA;POEHLCHEN, DOROTHEE;HENCO, LARA G.;BRUECKL, TANJA I.;CZISCH, MICHAEL;SAEMANN, PHILIPP G.;SPOORMAKER, VICTOR	ALLARD ES, 2019, FRONT PSYCHOL, V10, DOI 10.3389/FPSYG.2019.02282;ANONYMOUS, 2012, UK BIOB;ANONYMOUS, 1999, DUN MULT HLTH DEV RE;ANONYMOUS, 1997, DIA-X INTERVIEW. INSTRUKTIONSMANUAL ZUR DURCHFUHRUNG VON DIA-X-INTERVIEWS INSTRUCTION MANUAL FOR THE DIA-X-INTERVIEW;ARMSTRONG T, 2012, CLIN PSYCHOL REV, V32, P704, DOI 10.1016/J.CPR.2012.09.004;BECK AT., 1987, J COGNITIVE PSYCHOTH, V1, P5, DOI DOI 10.1…	MAJOR DEPRESSIVE DISORDER (MDD) HAS BEEN RELATED TO ABNORMAL AMYGDALA ACTIVITY DURING EMOTIONAL FACE PROCESSING. HOWEVER, A RECENT LARGE-SCALE STUDY (N = 28,638) FOUND NO SUCH CORRELATION, WHICH IS PROBABLY DUE TO THE LOW PRECISION OF FMRI MEASUREMENTS. TO ADDRESS THIS ISSUE, WE USED SIMULTANEOUS FMRI AND EYE-TRACKING MEASUREMENTS DURING A COMMONLY EMPLOYED EMOTIONAL FACE RECOGNITION TASK. EYE-TR…	MAX PLANCK INST PSYCHIAT, DEPT TRANSLAT RES PSYCHIAT, MUNICH, GERMANY.; ZHEJIANG UNIV, DEPT BEHAV & PSYCHOL SCI, HANGZHOU, PEOPLES R CHINA.; MAX PLANCK INST PSYCHIAT, INT MAX PLANCK RES SCH TRANSLAT PSYCHIAT IMPRS TP, MUNICH, GERMANY.; MAX PLANCK INST PSYCHIAT, MUNICH, GERMANY.;	MAJOR DEPRESSIVE DISORDER; A MOOD-CONGRUENCY BIAS; EMOTIONAL PROCESSING; FREE-VIEWING; FMRI; EYE-TRACKING	10.1007/s00406-023-01608-8	ARTICLE	TEST-RETEST RELIABILITY; AMYGDALA HYPERACTIVATION; CLINICAL DEPRESSION; ATTENTIONAL BIASES; MAJOR DEPRESSION; EYE TRACKING; BRAIN; FACES; METAANALYSIS; INDIVIDUALS	3	EUR ARCH PSY CLIN N	EUR. ARCH. PSYCH. CLIN. NEUROSCI.	ENGLISH	GREEN PUBLISHED, HYBRID	SPRINGER HEIDELBERG	2024	SPOORMAKER, VI (CORRESPONDING AUTHOR), MAX PLANCK INST PSYCHIAT, DEPT TRANSLAT RES PSYCHIAT, MUNICH, GERMANY.	EUROPEAN ARCHIVES OF PSYCHIATRY AND CLINICAL NEUROSCIENCE	2	FREE-VIEWING GAZE PATTERNS REVEAL A MOOD-CONGRUENCY BIAS IN MDD DURING AN AFFECTIVE FMRI/EYE-TRACKING TASK	WOS:000974405100001	274	[SUN, RUI; FIETZ, JULIA; ERHART, MIRA; POEHLCHEN, DOROTHEE; HENCO, LARA G.; BRUECKL, TANJA I.; SPOORMAKER, VICTOR] MAX PLANCK INST PSYCHIAT, DEPT TRANSLAT RES PSYCHIAT, MUNICH, GERMANY. [SUN, RUI] ZHEJIANG UNIV, DEPT BEHAV & PSYCHOL SCI, HANGZHOU, PEOPLES R CHINA. [FIETZ, JULIA; ERHART, MIRA; POEHLCHEN, DOROTHEE] MAX PLANCK INST PSYCHIAT, INT MAX PLANCK RES SCH TRANSLAT PSYCHIAT IMPRS TP, MUNICH,…	ISI	Major depressive disorder (MDD) has been related to abnormal amygdala activity during emotional face processing. However, a recent large-scale study (n = 28,638) found no such correlation, which is probably due to the low precision of fMRI measurements. To address this issue, we used simultaneous fMRI and eye-tracking measurements during a commonly employed emotional face recognition task. Eye-tr…	Free-viewing gaze patterns reveal a mood-congruency bias in MDD during an affective fMRI/eye-tracking task	Major depressive disorder; A mood-congruency bias; Emotional processing; Free-viewing; fMRI; Eye-tracking	MAX PLANCK SOCIETY;ZHEJIANG UNIVERSITY;MAX PLANCK SOCIETY;MAX PLANCK SOCIETY	MAX PLANCK INST PSYCHIAT	NA	SUN R, 2024, EUR ARCH PSY CLIN N	SUN R, 2024, EUR ARCH PSY CLIN N
MISKOWIAK KW;KESSING LV;OTT CV;MACOVEANU J;HARMER CJ;JORGENSEN A;REVSBECH R;JENSEN HM;PAULSON OB;SIEBNER HR;JORGENSEN MB	MISKOWIAK, KAMILLA W.;KESSING, LARS, V;OTT, CAROLINE, V;MACOVEANU, JULIAN;HARMER, CATHERINE J.;JORGENSEN, ANDERS;REVSBECH, RASMUS;JENSEN, HANS M.;PAULSON, OLAF B.;SIEBNER, HARTWIG R.;JORGENSEN, MARTIN B.	ABBOTT CHRISTOPHER C, 2013, FRONT PSYCHIATRY, V4, P10, DOI 10.3389/FPSYT.2013.00010;ALTAR CA, 2004, J NEUROSCI, V24, P2667, DOI 10.1523/JNEUROSCI.5377-03.2004;ANONYMOUS, 2016, JOHN NASON WAS THE FORMER PRESIDENT OF SWARTHMORE AND CARLETON COLLEGES AND SERVED AS A TRUSTEE FOR THE COUNCIL ON FOUNDATIONS;ARGYELAN M, 2016, TRANSL PSYCHIAT, V6, DOI 10.1038/TP.2016.54;BECK AT, 1961, ARCH GEN PSYCHIAT, …	NEGATIVE NEUROCOGNITIVE BIAS IS A CORE FEATURE OF MAJOR DEPRESSIVE DISORDER THAT IS REVERSED BY PHARMACOLOGICAL AND PSYCHOLOGICAL TREATMENTS. THIS DOUBLE-BLIND FUNCTIONAL MAGNETIC RESONANCE IMAGING STUDY INVESTIGATED FOR THE FIRST TIME WHETHER ELECTROCONVULSIVE THERAPY MODULATES NEGATIVE NEUROCOGNITIVE BIAS IN MAJOR DEPRESSIVE DISORDER. PATIENTS WITH MAJOR DEPRESSIVE DISORDER WERE RANDOMISED TO O…	COPENHAGEN UNIV HOSP, PSYCHIAT CTR COPENHAGEN, RIGSHOSP DEPT 6233,BLEGDAMSVEJ 9, DK-2100 COPENHAGEN, DENMARK.; UNIV COPENHAGEN, DANISH RES CTR MAGNET RESONANCE, HOSP HVIDOVRE, HVIDOVRE, DENMARK.; RIGSHOSP, CTR INTEGRATED MOL BRAIN IMAGING, COPENHAGEN, DENMARK.; UNIV OXFORD, DEPT PSYCHIAT, OXFORD, ENGLAND.; GENTOFTE UNIV HOSP, PSYCHIAT CTR COPENHAGEN, HELLERUP, DENMARK.; COPENHAGEN UNIV HOSP, NEUR…	ELECTROCONVULSIVE THERAPY; NEGATIVE BIAS; MAJOR DEPRESSIVE DISORDER; FUNCTIONAL MAGNETIC RESONANCE IMAGING	10.1177/0269881117699615	ARTICLE	HAPPY FACIAL EXPRESSIONS; MAJOR DEPRESSION; AMYGDALA; ACTIVATION; DISORDER; RISK; SAD; INFORMATION	9	J PSYCHOPHARMACOL	J. PSYCHOPHARMACOL.	ENGLISH	GREEN SUBMITTED	SAGE PUBLICATIONS LTD	2017	MISKOWIAK, KW (CORRESPONDING AUTHOR), COPENHAGEN UNIV HOSP, PSYCHIAT CTR COPENHAGEN, RIGSHOSP DEPT 6233,BLEGDAMSVEJ 9, DK-2100 COPENHAGEN, DENMARK.	JOURNAL OF PSYCHOPHARMACOLOGY	12	DOES A SINGLE SESSION OF ELECTROCONVULSIVE THERAPY ALTER THE NEURAL RESPONSE TO EMOTIONAL FACES IN DEPRESSION? A RANDOMISED SHAM-CONTROLLED FUNCTIONAL MAGNETIC RESONANCE IMAGING STUDY	WOS:000419008300010	31	[MISKOWIAK, KAMILLA W.; KESSING, LARS, V; OTT, CAROLINE, V; MACOVEANU, JULIAN; JORGENSEN, ANDERS; REVSBECH, RASMUS; JORGENSEN, MARTIN B.] COPENHAGEN UNIV HOSP, PSYCHIAT CTR COPENHAGEN, RIGSHOSP DEPT 6233,BLEGDAMSVEJ 9, DK-2100 COPENHAGEN, DENMARK. [MISKOWIAK, KAMILLA W.; MACOVEANU, JULIAN; PAULSON, OLAF B.; SIEBNER, HARTWIG R.] UNIV COPENHAGEN, DANISH RES CTR MAGNET RESONANCE, HOSP HVIDOVRE, HVID…	ISI	Negative neurocognitive bias is a core feature of major depressive disorder that is reversed by pharmacological and psychological treatments. This double-blind functional magnetic resonance imaging study investigated for the first time whether electroconvulsive therapy modulates negative neurocognitive bias in major depressive disorder. Patients with major depressive disorder were randomised to o…	Does a single session of electroconvulsive therapy alter the neural response to emotional faces in depression? A randomised sham-controlled functional magnetic resonance imaging study	Electroconvulsive therapy; negative bias; major depressive disorder; functional magnetic resonance imaging	UNIVERSITY OF COPENHAGEN;COPENHAGEN UNIVERSITY HOSPITAL;RIGSHOSPITALET;UNIVERSITY OF COPENHAGEN;UNIVERSITY OF COPENHAGEN;COPENHAGEN UNIVERSITY HOSPITAL;RIGSHOSPITALET;UNIVERSITY OF OXFORD;UNIVERSITY OF COPENHAGEN;HERLEV AND GENTOFTE HOSPITAL;UNIVERSITY OF COPENHAGEN;COPENHAGEN UNIVERSITY HOSPITAL;UNIVERSITY OF COPENHAGEN;COPENHAGEN UNIVERSITY HOSPITAL	COPENHAGEN UNIV HOSP	NA	MISKOWIAK KW, 2017, J PSYCHOPHARMACOL	MISKOWIAK KW, 2017, J PSYCHOPHARMACOL
PIGONI A;DELVECCHIO G;SQUARCINA L;BONIVENTO C;GIRARDI P;FINOS L;CRISANTI C;BALESTRIERI M;D'AGOSTINI S;STANLEY JA;BRAMBILLA P	PIGONI, ALESSANDRO;DELVECCHIO, GIUSEPPE;SQUARCINA, LETIZIA;BONIVENTO, CAROLINA;GIRARDI, PAOLO;FINOS, LIVIO;CRISANTI, CAMILLA;BALESTRIERI, MATTEO;D'AGOSTINI, SERENA;STANLEY, JEFFREY A.;BRAMBILLA, PAOLO	ABDALLAH CG, 2013, EUR NEUROPSYCHOPHARM, V23, P276, DOI 10.1016/J.EURONEURO.2012.05.009;ABDALLAH CG, 2012, NEUROSCI LETT, V530, P103, DOI 10.1016/J.NEULET.2012.09.054;ALTEMUS M, 2014, FRONT NEUROENDOCRIN, V35, P320, DOI 10.1016/J.YFRNE.2014.05.004;ARNONE D, 2013, MOL PSYCHIATR, V18, P1265, DOI 10.1038/MP.2012.150;BALDWIN DS, 2016, J AFFECT DISORDERS, V206, P140, DOI 10.1016/J.JAD.2016.07.015;BENJ…	GENDER DIFFERENCES IN MOOD AND ANXIETY DISORDERS ARE WELL-ESTABLISHED. HOWEVER, THE NEURAL BASIS OF THESE DIFFERENCES IS NOT CLEAR YET, ESPECIALLY IN TERMS OF BRAIN METABOLISM. INDEED, ALTHOUGH SEVERAL PROTON MAGNETIC RESONANCE SPECTROSCOPY ( 1 1-1 MRS) INVESTIGATIONS REPORTED DIFFERENT METABOLIC LEVELS IN BOTH DEPRESSION AND ANXIETY DISORDERS, WHICH HAVE BEEN ALSO LINKED TO SYMPTOMS SEVERITY AND…	IMT SCH ADV STUDIES LUCCA, MOMILAB RES UNIT, LUCCA, ITALY.; FDN IRCCS CA GRANDA, DEPT NEUROSCI & MENTAL HLTH, OSPED MAGGIORE POLICLIN, MILAN, ITALY.; UNIV MILAN, DEPT PATHOPHYSIOL & TRANSPLANTAT, MILAN, ITALY.; IRCCS E MEDEA, INST SCI, VIA BONTA 7, SAN VITO AL TAGLIAMENTO, PORDENONE, ITALY.; UNIV PADUA, DEPT DEV PSYCHOL & SOCIALIZAT, PADUA, ITALY.; UNIV UDINE, DEPT MED DAME, UDINE, ITALY.; AZIEND…	GENERALIZED ANXIETY DISORDER; MAJOR DEPRESSIVE DISORDER; PANIC DISORDER; MAGNETIC RESONANCE SPECTROSCOPY	10.1016/j.pscychresns.2020.111196	ARTICLE	HIPPOCAMPAL N-ACETYLASPARTATE; MAJOR DEPRESSIVE DISORDER; GENDER-DIFFERENCES; PREFRONTAL CORTEX; RILUZOLE; AMYGDALA; SPECTROSCOPY; GLUTAMATE; EMOTION; MEMORY	NA	PSYCHIAT RES-NEUROIM	PSYCHIATRY RES. NEUROIMAGING	ENGLISH	NA	ELSEVIER IRELAND LTD	2020	BRAMBILLA, P (CORRESPONDING AUTHOR), FDN IRCCS CA GRANDA OSPED MAGGIORE POLICLIN, VIA F SFORZA 35, I-20122 MILAN, ITALY.	PSYCHIATRY RESEARCH-NEUROIMAGING	13	SEX DIFFERENCES IN BRAIN METABOLITES IN ANXIETY AND MOOD DISORDERS	WOS:000581591900014	305	[PIGONI, ALESSANDRO] IMT SCH ADV STUDIES LUCCA, MOMILAB RES UNIT, LUCCA, ITALY. [PIGONI, ALESSANDRO; BRAMBILLA, PAOLO] FDN IRCCS CA GRANDA, DEPT NEUROSCI & MENTAL HLTH, OSPED MAGGIORE POLICLIN, MILAN, ITALY. [DELVECCHIO, GIUSEPPE; SQUARCINA, LETIZIA; CRISANTI, CAMILLA; BRAMBILLA, PAOLO] UNIV MILAN, DEPT PATHOPHYSIOL & TRANSPLANTAT, MILAN, ITALY. [BONIVENTO, CAROLINA] IRCCS E MEDEA, INST SCI, VIA …	ISI	Gender differences in mood and anxiety disorders are well-established. However, the neural basis of these differences is not clear yet, especially in terms of brain metabolism. Indeed, although several proton Magnetic Resonance Spectroscopy ( 1 1-1 MRS) investigations reported different metabolic levels in both depression and anxiety disorders, which have been also linked to symptoms severity and…	Sex differences in brain metabolites in anxiety and mood disorders	Generalized anxiety disorder; Major depressive disorder; Panic disorder; Magnetic resonance spectroscopy	IMT SCHOOL FOR ADVANCED STUDIES LUCCA;IRCCS CA GRANDA OSPEDALE MAGGIORE POLICLINICO;UNIVERSITY OF MILAN;IRCCS EUGENIO MEDEA;UNIVERSITY OF PADUA;UNIVERSITY OF UDINE;HOSPITAL SANTA MARIA DELLA MISERICORDIA;WAYNE STATE UNIVERSITY	P (CORRESPONDING AUTHOR)	NA	PIGONI A, 2020, PSYCHIAT RES-NEUROIM	PIGONI A, 2020, PSYCHIAT RES-NEUROIM
KRAEHENMANN R;PRELLER KH;SCHEIDEGGER M;POKORNY T;BOSCH OG;SEIFRITZ E;VOLLENWEIDER FX	KRAEHENMANN, RAINER;PRELLER, KATRIN H.;SCHEIDEGGER, MILAN;POKORNY, THOMAS;BOSCH, OLIVER G.;SEIFRITZ, ERICH;VOLLENWEIDER, FRANZ X.	AGHAJANIAN GK, 1999, BRAIN RES, V825, P161, DOI 10.1016/S0006-8993(99)01224-X;AMARAL DG, 2003, NEUROSCIENCE, V118, P1099, DOI 10.1016/S0306-4522(02)01001-1;ANONYMOUS, CEREB CORTEX;BAAS D, 2004, BRAIN RES REV, V45, P96, DOI 10.1016/J.BRAINRESREV.2004.02.004;BERNASCONI F, 2013, CEREB CORTEX;BLAIR JB, 2000, J MED CHEM, V43, P4701, DOI 10.1021/JM000339W;BLIER P, 2003, BIOL PSYCHIAT, V53, P193, DOI 10…	BACKGROUND: THE AMYGDALA IS A KEY STRUCTURE IN SEROTONERGIC EMOTION-PROCESSING CIRCUITS. IN HEALTHY VOLUNTEERS, ACUTE ADMINISTRATION OF THE SEROTONIN 1A/2A/2C RECEPTOR AGONIST PSILOCYBIN REDUCES NEURAL RESPONSES TO NEGATIVE STIMULI AND INDUCES MOOD CHANGES TOWARD POSITIVE STATES. HOWEVER, IT IS LITTLE-KNOWN WHETHER PSILOCYBIN REDUCES AMYGDALA REACTIVITY TO NEGATIVE STIMULI AND WHETHER ANY CHANGE …	UNIV ZURICH, DEPT PSYCHIAT PSYCHOTHERAPY & PSYCHOSOMAT, CH-8032 ZURICH, SWITZERLAND.; UNIV ZURICH, DEPT NEUROPSYCHOPHARMACOL & BRAIN IMAGING, CH-8032 ZURICH, SWITZERLAND.; UNIV ZURICH, DEPT PSYCHIAT PSYCHOTHERAPY & PSYCHOSOMAT, HOSP PSYCHIAT, CH-8032 ZURICH, SWITZERLAND.; UNIV ZURICH, INST BIOMED ENGN, CH-8032 ZURICH, SWITZERLAND.; SWISS FED INST TECHNOL, ZURICH, SWITZERLAND.;	AMYGDALA; DEPRESSION; EMOTION; FMRI; PSILOCYBIN; SEROTONIN	10.1016/j.biopsych.2014.04.010	ARTICLE	TRANSCRANIAL MAGNETIC STIMULATION; ANTIDEPRESSANT DRUG-ACTION; MAJOR DEPRESSIVE DISORDER; 1A RECEPTOR-BINDING; VISUAL HALLUCINATIONS; BASOLATERAL AMYGDALA; NEURAL RESPONSE; FEAR MEMORY; SEROTONIN; ACTIVATION	8	BIOL PSYCHIAT	BIOL. PSYCHIATRY	ENGLISH	NA	ELSEVIER SCIENCE INC	2015	KRAEHENMANN, R (CORRESPONDING AUTHOR), UNIV ZURICH, DEPT PSYCHIAT PSYCHOTHERAPY & PSYCHOSOMAT, NEUROPSYCHOPHARMACOL & BRAIN IMAGING, HOSP PSYCHIAT, LENGGSTR 31, CH-8032 ZURICH, SWITZERLAND.	BIOLOGICAL PSYCHIATRY	211	PSILOCYBIN-INDUCED DECREASE IN AMYGDALA REACTIVITY CORRELATES WITH ENHANCED POSITIVE MOOD IN HEALTHY VOLUNTEERS	WOS:000361648900011	78	[KRAEHENMANN, RAINER; SCHEIDEGGER, MILAN; BOSCH, OLIVER G.; SEIFRITZ, ERICH] UNIV ZURICH, DEPT PSYCHIAT PSYCHOTHERAPY & PSYCHOSOMAT, CH-8032 ZURICH, SWITZERLAND. [KRAEHENMANN, RAINER; PRELLER, KATRIN H.; SCHEIDEGGER, MILAN; POKORNY, THOMAS; VOLLENWEIDER, FRANZ X.] UNIV ZURICH, DEPT NEUROPSYCHOPHARMACOL & BRAIN IMAGING, CH-8032 ZURICH, SWITZERLAND. UNIV ZURICH, DEPT PSYCHIAT PSYCHOTHERAPY & PSYCHO…	ISI	BACKGROUND: The amygdala is a key structure in serotonergic emotion-processing circuits. In healthy volunteers, acute administration of the serotonin 1A/2A/2C receptor agonist psilocybin reduces neural responses to negative stimuli and induces mood changes toward positive states. However, it is little-known whether psilocybin reduces amygdala reactivity to negative stimuli and whether any change …	Psilocybin-Induced Decrease in Amygdala Reactivity Correlates with Enhanced Positive Mood in Healthy Volunteers	Amygdala; Depression; Emotion; fMRI; Psilocybin; Serotonin	UNIVERSITY OF ZURICH;UNIVERSITY OF ZURICH;UNIVERSITY OF ZURICH;UNIVERSITY OF ZURICH;SWISS FEDERAL INSTITUTES OF TECHNOLOGY DOMAIN;ETH ZURICH	UNIV ZURICH	NA	KRAEHENMANN R, 2015, BIOL PSYCHIAT	KRAEHENMANN R, 2015, BIOL PSYCHIAT
PATEL D;KAS MJ;CHATTARJI S;BUWALDA B	PATEL, DEEPIKA;KAS, MARTIEN J.;CHATTARJI, SUMANTRA;BUWALDA, BAUKE	ALFONSO J, 2004, J NEUROSCI RES, V78, P702, DOI 10.1002/JNR.20328;ALTHAUS HH, 2000, INT REV CYTOL, V197, P203, DOI 10.1016/S0074-7696(00)97005-0;ALTSHULER LL, 1998, ARCH GEN PSYCHIAT, V55, P663, DOI 10.1001/ARCHPSYC.55.7.663;ARNONE D, 2013, MOL PSYCHIATR, V18, P1265, DOI 10.1038/MP.2012.150;BENDER CL, 2016, PROG NEURO-PSYCHOPH, V65, DOI 10.1016/J.PNPBP.2015.08.005;BENNUR S, 2007, NEUROSCIENCE, V1…	EXPOSURE TO SEVERE OR PERSISTENT SOCIAL STRESS MAY LEAD TO THE DEVELOPMENT OF PSYCHIATRIC DISORDERS SUCH AS ANXIETY AND DEPRESSION. THESE MOOD DISORDERS ARE ASSOCIATED WITH STRUCTURAL ALTERATIONS OF NEURAL ARCHITECTURE IN LIMBIC BRAIN REGIONS THAT CONTROL EMOTION, MOOD AND COGNITION. STRUCTURAL REMODELING MAY EITHER BE A SIGN OF SUCCESSFUL ADAPTATION, OR OF FAILURE TO DO SO. IN NEUROPSYCHIATRIC D…	UNIV GRONINGEN, GRONINGEN INST EVOLUTIONARY LIFE SCI, NIJENBORGH 7, NL-9747 AG GRONINGEN, NETHERLANDS.; NATL CTR BIOL SCI, BANGALORE 560065, KARNATAKA, INDIA.; CTR BRAIN DEV & REPAIR, INST STEM CELL BIOL & REGENERAT MED, BANGALORE 560065, KARNATAKA, INDIA.; UNIV EDINBURGH, CTR DISCOVERY BRAIN SCI, DEANERY BIOMED SCI, HUGH ROBSON BLDG,15 GEORGE SQ, EDINBURGH EH8 9XD, MIDLOTHIAN, SCOTLAND.;	DEPRESSION; SOCIAL STRESS; STRUCTURAL REMODELING; HIPPOCAMPUS; AMYGDALA; PREFRONTAL CORTEX	10.1016/j.bbr.2019.111900	REVIEW	MEDIAL PREFRONTAL CORTEX; CHRONIC PSYCHOSOCIAL STRESS; TISSUE-PLASMINOGEN ACTIVATOR; VISIBLE BURROW SYSTEM; CA3 PYRAMIDAL NEURONS; HIPPOCAMPAL VOLUME; STRUCTURAL PLASTICITY; NEUROTROPHIC FACTOR; DENDRITIC SPINE; VENTRAL HIPPOCAMPUS	NA	BEHAV BRAIN RES	BEHAV. BRAIN RES.	ENGLISH	GREEN PUBLISHED	ELSEVIER	2019	BUWALDA, B (CORRESPONDING AUTHOR), UNIV GRONINGEN, GRONINGEN INST EVOLUTIONARY LIFE SCI, NIJENBORGH 7, NL-9747 AG GRONINGEN, NETHERLANDS.	BEHAVIOURAL BRAIN RESEARCH	71	RODENT MODELS OF SOCIAL STRESS AND NEURONAL PLASTICITY: RELEVANCE TO DEPRESSIVE-LIKE DISORDERS	WOS:000472244100016	369	[PATEL, DEEPIKA; KAS, MARTIEN J.; BUWALDA, BAUKE] UNIV GRONINGEN, GRONINGEN INST EVOLUTIONARY LIFE SCI, NIJENBORGH 7, NL-9747 AG GRONINGEN, NETHERLANDS. [PATEL, DEEPIKA; CHATTARJI, SUMANTRA] NATL CTR BIOL SCI, BANGALORE 560065, KARNATAKA, INDIA. [CHATTARJI, SUMANTRA] CTR BRAIN DEV & REPAIR, INST STEM CELL BIOL & REGENERAT MED, BANGALORE 560065, KARNATAKA, INDIA. [CHATTARJI, SUMANTRA] UNIV EDINBUR…	ISI	Exposure to severe or persistent social stress may lead to the development of psychiatric disorders such as anxiety and depression. These mood disorders are associated with structural alterations of neural architecture in limbic brain regions that control emotion, mood and cognition. Structural remodeling may either be a sign of successful adaptation, or of failure to do so. In neuropsychiatric d…	Rodent models of social stress and neuronal plasticity: Relevance to depressive-like disorders	Depression; Social stress; Structural remodeling; Hippocampus; Amygdala; Prefrontal cortex	UNIVERSITY OF GRONINGEN;TATA INSTITUTE OF FUNDAMENTAL RESEARCH (TIFR);NATIONAL CENTRE FOR BIOLOGICAL SCIENCES (NCBS);DEPARTMENT OF BIOTECHNOLOGY (DBT) INDIA;INSTITUTE FOR STEM CELL BIOLOGY AND REGENERATIVE MEDICINE - INSTEM;UNIVERSITY OF EDINBURGH	UNIV GRONINGEN	NA	PATEL D, 2019, BEHAV BRAIN RES	PATEL D, 2019, BEHAV BRAIN RES
ARMAND S;LANGLEY C;JOHANSEN A;OZENNE B;OVERGAARD-HANSEN O;LARSEN K;JENSEN PS;KNUDSEN GM;SAHAKIAN BJ;STENBAEK DS;FISHER PM	ARMAND, SOPHIA;LANGLEY, CHRISTELLE;JOHANSEN, ANNETTE;OZENNE, BRICE;OVERGAARD-HANSEN, OLIVER;LARSEN, KRISTIAN;JENSEN, PETER STEEN;KNUDSEN, GITTE MOOS;SAHAKIAN, BARBARA JACQUELYN;STENBAEK, DEA SIGGARD;FISHER, PATRICK MACDONALD	ADOLPHS R, 2010, ANN NY ACAD SCI, V1191, P42, DOI 10.1111/J.1749-6632.2010.05445.X;ANDERSON IM, 2007, NEUROREPORT, V18, P1351, DOI 10.1097/WNR.0B013E3282742115;ARCE E, 2008, PSYCHOPHARMACOLOGY, V196, P661, DOI 10.1007/S00213-007-1004-8;ARMOUR C, 2016, CLIN PSYCHOL REV, V44, P60, DOI 10.1016/J.CPR.2015.12.003;BANKS SJ, 2007, SOC COGN AFFECT NEUR, V2, P303, DOI 10.1093/SCAN/NSM029;BIGOS KL, 2008, N…	SHORT-TERM INTAKE OF SELECTIVE SEROTONIN REUPTAKE INHIBITORS (SSRIS) MODULATES THREAT-RELATED AMYGDALA RESPONSES IN HEALTHY INDIVIDUALS. HOWEVER, HOW SSRI INTAKE OVER A CLINICALLY RELEVANT TIME PERIOD MODULATES THREAT-RELATED AMYGDALA RESPONSES IS LESS CLEAR. IN A SEMI-RANDOMISED, DOUBLE-BLIND, PLACEBO-CONTROLLED STUDY OF 64 HEALTHY INDIVIDUALS (SSRI N = 32, PLACEBO N = 32), WE EXAMINED THE EFFEC…	RIGSHOSPITALET, COPENHAGEN UNIV HOSP, NEUROBIOL RES UNIT, COPENHAGEN, DENMARK.; UNIV COPENHAGEN, FAC SOCIAL SCI, DEPT PSYCHOL, COPENHAGEN, DENMARK.; UNIV CAMBRIDGE, DEPT PSYCHIAT, CAMBRIDGE, ENGLAND.; UNIV COPENHAGEN, FAC HLTH & MED SCI, DEPT CLIN MED, COPENHAGEN, DENMARK.; UNIV COPENHAGEN, DEPT PUBL HLTH, SECT BIOSTAT, COPENHAGEN, DENMARK.; UNIV COPENHAGEN, FAC HLTH & MED SCI, DEPT DRUG DESIGN &…	NA	10.1038/s41598-024-51448-2	ARTICLE	MAJOR DEPRESSIVE DISORDER; AMYGDALA ACTIVATION; SEROTONIN TRANSPORTER; FACIAL EXPRESSIONS; NEURONAL RESPONSES; NEURAL BASIS; THREAT; CITALOPRAM; REACTIVITY; COGNITION	1	SCI REP-UK	SCI REP	ENGLISH	GOLD, GREEN PUBLISHED	NATURE PORTFOLIO	2024	STENBAEK, DS (CORRESPONDING AUTHOR), RIGSHOSPITALET, COPENHAGEN UNIV HOSP, NEUROBIOL RES UNIT, COPENHAGEN, DENMARK.; STENBAEK, DS (CORRESPONDING AUTHOR), UNIV COPENHAGEN, FAC SOCIAL SCI, DEPT PSYCHOL, COPENHAGEN, DENMARK.	SCIENTIFIC REPORTS	0	FUNCTIONAL BRAIN RESPONSES TO EMOTIONAL FACES AFTER THREE TO FIVE WEEKS OF INTAKE OF ESCITALOPRAM IN HEALTHY INDIVIDUALS: A DOUBLE-BLIND, PLACEBO-CONTROLLED RANDOMISED STUDY	WOS:001158921600022	14	[ARMAND, SOPHIA; JOHANSEN, ANNETTE; OZENNE, BRICE; OVERGAARD-HANSEN, OLIVER; LARSEN, KRISTIAN; JENSEN, PETER STEEN; KNUDSEN, GITTE MOOS; STENBAEK, DEA SIGGARD; FISHER, PATRICK MACDONALD] RIGSHOSPITALET, COPENHAGEN UNIV HOSP, NEUROBIOL RES UNIT, COPENHAGEN, DENMARK. [ARMAND, SOPHIA; STENBAEK, DEA SIGGARD] UNIV COPENHAGEN, FAC SOCIAL SCI, DEPT PSYCHOL, COPENHAGEN, DENMARK. [LANGLEY, CHRISTELLE; SAH…	ISI	Short-term intake of selective serotonin reuptake inhibitors (SSRIs) modulates threat-related amygdala responses in healthy individuals. However, how SSRI intake over a clinically relevant time period modulates threat-related amygdala responses is less clear. In a semi-randomised, double-blind, placebo-controlled study of 64 healthy individuals (SSRI n = 32, placebo n = 32), we examined the effec…	Functional brain responses to emotional faces after three to five weeks of intake of escitalopram in healthy individuals: a double-blind, placebo-controlled randomised study	NA	UNIVERSITY OF COPENHAGEN;COPENHAGEN UNIVERSITY HOSPITAL;RIGSHOSPITALET;UNIVERSITY OF COPENHAGEN;UNIVERSITY OF CAMBRIDGE;UNIVERSITY OF COPENHAGEN;UNIVERSITY OF COPENHAGEN;UNIVERSITY OF COPENHAGEN	COPENHAGEN UNIV HOSP;UNIV COPENHAGEN	NA	ARMAND S, 2024, SCI REP-UK	ARMAND S, 2024, SCI REP-UK
ARNONE D	ARNONE, DANILO	ABDALLAH CG, 2017, NEUROPSYCHOPHARMACOL, V42, P1210, DOI 10.1038/NPP.2016.186;ADOLPHS R, 2002, CURR OPIN NEUROBIOL, V12, P169, DOI 10.1016/S0959-4388(02)00301-X;AIZENSTEIN HJ, 2009, AM J GERIAT PSYCHIAT, V17, P30, DOI 10.1097/JGP.0B013E31817B60AF;AN J, 2017, SCI REP-UK, V7, DOI 10.1038/S41598-017-10575-9;ANAND A, 2005, NEUROPSYCHOPHARMACOL, V30, P1334, DOI 10.1038/SJ.NPP.1300725;ANAND A, 2007, J …	MAJOR DEPRESSIVE DISORDERS ARE COMMON CONDITIONS WITH RELATIVELY LIMITED RESPONSE TO TREATMENT. IN ORDER TO IMPROVE RESPONSE TO TREATMENT, A BETTER UNDERSTANDING OF FUNCTIONAL NEUROANATOMY IS NECESSARY TO IMPROVE TREATMENT TARGETS AT BRAIN LEVEL. THIS WORK SUMMARISES THE LITERATURE OF LONGITUDINAL FUNCTIONAL MAGNETIC RESONANCE IMAGING STUDIES IN MAJOR DEPRESSION TO IDENTIFY BRAIN REGIONS WHERE AB…	KINGS COLL LONDON, CTR AFFECT DISORDERS, INST PSYCHIAT PSYCHOL & NEUROSCI, PSYCHOL MED, LONDON, ENGLAND.; SOUTH LONDON & MAUDSLEY NHS FDN TRUST, LONDON, ENGLAND.;	MRI; MAJOR DEPRESSION; FUNCTIONAL MRI; ANTIDEPRESSANTS	10.1016/j.pnpbp.2018.08.004	REVIEW	MOOD-REGULATING CIRCUIT; VERBAL WORKING-MEMORY; ANTIDEPRESSANT TREATMENT; AMYGDALA RESPONSES; SHORT-TERM; FACIAL EXPRESSIONS; PREFRONTAL CORTEX; BRAIN ACTIVATION; EMOTIONAL FACES; NEURAL RESPONSE	NA	PROG NEURO-PSYCHOPH	PROG. NEURO-PSYCHOPHARMACOL. BIOL. PSYCHIATRY	ENGLISH	GREEN SUBMITTED	PERGAMON-ELSEVIER SCIENCE LTD	2019	ARNONE, D (CORRESPONDING AUTHOR), KINGS COLL LONDON, CTR AFFECT DISORDERS, INST PSYCHIAT PSYCHOL & NEUROSCI, PSYCHOL MED, LONDON, ENGLAND.; ARNONE, D (CORRESPONDING AUTHOR), SOUTH LONDON & MAUDSLEY NHS FDN TRUST, LONDON, ENGLAND.	PROGRESS IN NEURO-PSYCHOPHARMACOLOGY & BIOLOGICAL PSYCHIATRY	57	FUNCTIONAL MRI FINDINGS, PHARMACOLOGICAL TREATMENT IN MAJOR DEPRESSION AND CLINICAL RESPONSE	WOS:000461161200005	91	[ARNONE, DANILO] KINGS COLL LONDON, CTR AFFECT DISORDERS, INST PSYCHIAT PSYCHOL & NEUROSCI, PSYCHOL MED, LONDON, ENGLAND. [ARNONE, DANILO] SOUTH LONDON & MAUDSLEY NHS FDN TRUST, LONDON, ENGLAND.	ISI	Major depressive disorders are common conditions with relatively limited response to treatment. In order to improve response to treatment, a better understanding of functional neuroanatomy is necessary to improve treatment targets at brain level. This work summarises the literature of longitudinal functional magnetic resonance imaging studies in major depression to identify brain regions where ab…	Functional MRI findings, pharmacological treatment in major depression and clinical response	MRI; Major depression; Functional MRI; Antidepressants	UNIVERSITY OF LONDON;KING'S COLLEGE LONDON;SOUTH LONDON AND MAUDSLEY NHS TRUST	KINGS COLL LONDON;D (CORRESPONDING AUTHOR)	NA	ARNONE D, 2019, PROG NEURO-PSYCHOPH	ARNONE D, 2019, PROG NEURO-PSYCHOPH
ZHANG XC;WANG X;DONG DF;SUN XQ;ZHONG X;XIONG G;CHENG C;LEI H;CHAI Y;YU MC;QUAN P;GEHRMAN PR;DETRE JA;YAO SQ;RAO HY	ZHANG, XIAOCUI;WANG, XIANG;DONG, DAIFENG;SUN, XIAOQIANG;ZHONG, XUE;XIONG, GE;CHENG, CHANG;LEI, HUI;CHAI, YA;YU, MEICHEN;QUAN, PENG;GEHRMAN, PHILIP R.;DETRE, JOHN A.;YAO, SHUQIAO;RAO, HENGYI	ABERCROMBIE HC, 1998, NEUROREPORT, V9, P3301, DOI 10.1097/00001756-199810050-00028;ABRAMSON LY, 2002, HANDBOOK OF DEPRESSION, P268;ADOLPHS R, 1995, J NEUROSCI, V15, P5879;ARNONE D, 2012, EUR NEUROPSYCHOPHARM, V22, P1, DOI 10.1016/J.EURONEURO.2011.05.003;ARNSTEN AFT, 2009, NAT REV NEUROSCI, V10, P410, DOI 10.1038/NRN2648;BAYER YM, 2019, J BEHAV EXP ECON, V78, P138, DOI 10.1016/J.SOCEC.2019.01.003;…	BACKGROUND: MAJOR DEPRESSIVE DISORDER (MDD) IS A HIGHLY PREVALENT MOOD DISORDER AFFECTING MORE THAN 300 MILLION PEOPLE WORLDWIDE. BIASED PROCESSING OF NEGATIVE INFORMATION AND NEURAL HYPER-RESPONSES TO NEGATIVE EVENTS ARE HALLMARKS OF DEPRESSION. THIS STUDY COMBINED CROSS-SECTIONAL AND LONGITUDINAL EXPERIMENTS TO EXPLORE BOTH PERSISTENT AND RESOLVED NEURAL HYPER-RESPONSES TO NEGATIVE OUTCOMES FRO…	CENT SOUTH UNIV, XIANGYA HOSP 2, MED PSYCHOL CTR, CHANGSHA, PEOPLES R CHINA.; CENT SOUTH UNIV, MED PSYCHOL INST, CHANGSHA, PEOPLES R CHINA.; NATL CLIN RES CTR MENTAL DISORDERS, CHANGSHA, PEOPLES R CHINA.; SHANGHAI INT STUDIES UNIV, KEY LAB APPL BRAIN & COGNIT SCI, SHANGHAI, PEOPLES R CHINA.; HUNAN AGR UNIV, COLL EDUC, CHANGSHA, HUNAN, PEOPLES R CHINA.; UNIV PENN, DEPT NEUROL, PHILADELPHIA, PA 191…	NA	10.1016/j.biopsych.2022.09.003	ARTICLE	BRAIN METABOLIC-CHANGES; RISK TASK BART; MAJOR DEPRESSION; DECISION-MAKING; NEURAL MECHANISMS; ANTIDEPRESSANT TREATMENT; INDIVIDUAL-DIFFERENCES; PSYCHOSOCIAL STRESS; SELF-VERIFICATION; MEMORY BIAS	3	BIOL PSYCHIAT	BIOL. PSYCHIATRY	ENGLISH	NA	ELSEVIER SCIENCE INC	2023	ZHANG, XC (CORRESPONDING AUTHOR), CENT SOUTH UNIV, XIANGYA HOSP 2, MED PSYCHOL CTR, CHANGSHA, PEOPLES R CHINA.; ZHANG, XC (CORRESPONDING AUTHOR), CENT SOUTH UNIV, MED PSYCHOL INST, CHANGSHA, PEOPLES R CHINA.; ZHANG, XC (CORRESPONDING AUTHOR), NATL CLIN RES CTR MENTAL DISORDERS, CHANGSHA, PEOPLES R CHINA.; RAO, HY (CORRESPONDING AUTHOR), SHANGHAI INT STUDIES UNIV, KEY LAB APPL BRAIN & COGNIT SCI, …	BIOLOGICAL PSYCHIATRY	7	PERSISTENT VENTRAL ANTERIOR CINGULATE CORTEX AND RESOLVED AMYGDALA HYPER-RESPONSES TO NEGATIVE OUTCOMES AFTER DEPRESSION REMISSION: A COMBINED CROSS-SECTIONAL AND LONGITUDINAL STUDY	WOS:000910056600001	93	[ZHANG, XIAOCUI; WANG, XIANG; DONG, DAIFENG; SUN, XIAOQIANG; ZHONG, XUE; XIONG, GE; CHENG, CHANG; YAO, SHUQIAO] CENT SOUTH UNIV, XIANGYA HOSP 2, MED PSYCHOL CTR, CHANGSHA, PEOPLES R CHINA. [ZHANG, XIAOCUI; WANG, XIANG; DONG, DAIFENG; SUN, XIAOQIANG; ZHONG, XUE; XIONG, GE; CHENG, CHANG; YAO, SHUQIAO] CENT SOUTH UNIV, MED PSYCHOL INST, CHANGSHA, PEOPLES R CHINA. [ZHANG, XIAOCUI; WANG, XIANG; YAO, S…	ISI	BACKGROUND: Major depressive disorder (MDD) is a highly prevalent mood disorder affecting more than 300 million people worldwide. Biased processing of negative information and neural hyper-responses to negative events are hallmarks of depression. This study combined cross-sectional and longitudinal experiments to explore both persistent and resolved neural hyper-responses to negative outcomes fro…	Persistent Ventral Anterior Cingulate Cortex and Resolved Amygdala Hyper-responses to Negative Outcomes After Depression Remission: A Combined Cross-sectional and Longitudinal Study	NA	CENTRAL SOUTH UNIVERSITY;CENTRAL SOUTH UNIVERSITY;SHANGHAI INTERNATIONAL STUDIES UNIVERSITY;HUNAN AGRICULTURAL UNIVERSITY;UNIVERSITY OF PENNSYLVANIA;HUNAN NORMAL UNIVERSITY;INDIANA UNIVERSITY SYSTEM;INDIANA UNIVERSITY BLOOMINGTON;UNIVERSITY OF PENNSYLVANIA;GUANGDONG MEDICAL UNIVERSITY	CENT SOUTH UNIV;CENT SOUTH UNIV;NATL CLIN RES CTR MENTAL DISORDERS;SHANGHAI INT STUDIES UNIV;NOTREPORTED;UNIV PENN;HUNAN NORMAL UNIV;UNIV PENN	NA	ZHANG XC, 2023, BIOL PSYCHIAT	ZHANG XC, 2023, BIOL PSYCHIAT
MARECKOVA K;HOLSEN LM;ADMON R;MAKRIS N;SEIDMAN L;BUKA S;WHITFIELD-GABRIELI S;GOLDSTEIN JM	MARECKOVA, KLARA;HOLSEN, LAURA M.;ADMON, ROEE;MAKRIS, NIKOS;SEIDMAN, LARRY;BUKA, STEPHEN;WHITFIELD-GABRIELI, SUSAN;GOLDSTEIN, JILL M.	ALONSO SJ, 2000, J PHYSIOL BIOCHEM, V56, P77, DOI 10.1007/BF03179902;ANTHENELLI RM, 2010, ALCOHOL RES HEALTH, V33, P109;BEAUREGARD M, 2006, NEUROREPORT, V17, P843, DOI 10.1097/01.WNR.0000220132.32091.9F;BRADLEY MM, 1994, J BEHAV THER EXP PSY, V25, P49, DOI 10.1016/0005-7916(94)90063-9;BRETT M., 2002, 8 INT C, V16, DOI 10.1016/S1053-8119(02)90010-8, DOI 10.1016/S1053-8119(02)90010-8;CARBONE DL, 20…	NEGATIVE AFFECTIVE STIMULI ELICIT BEHAVIORAL AND NEURAL RESPONSES WHICH VARY ON A CONTINUUM FROM ADAPTIVE TO MALADAPTIVE, YET ARE TYPICALLY INVESTIGATED IN A DICHOTOMOUS MANNER (HEALTHY CONTROLS VS. PSYCHIATRIC DIAGNOSES). THIS PRACTICE MAY LIMIT OUR ABILITY TO FULLY CAPTURE VARIANCE FROM ACUTE RESPONSES TO NEGATIVE AFFECTIVE STIMULI TO PSYCHOPATHOLOGY AT THE EXTREME END. TO ADDRESS THIS, WE COND…	HARVARD MED SCH, BRIGHAM & WOMENS HOSP, CONNORS CTR WOMENS HLTH & GENDER BIOL, BOSTON, MA USA.; MASARYK UNIV, CEITEC CENT EUROPEAN INST TECHNOL, BRAIN & MIND RES PROGRAMME, BRNO, CZECH REPUBLIC.; HARVARD MED SCH, MCLEAN HOSP, CTR DEPRESS ANXIETY & STRESS RES, BOSTON, MA USA.; MASSACHUSETTS GEN HOSP, DEPT PSYCHIAT, DIV PSYCHIAT NEUROSCI, ATHINOULA A MARTINOS CTR, BOSTON, MA 02114 USA.; MASSACHUSET…	DYSPHORIC MOOD STATE; SEX; FUNCTIONAL MAGNETIC RESONANCE IMAGING; GENERALIZED PSYCHOPHYSIOLOGICAL INTERACTION; NEGATIVE AFFECT; INTERNATIONAL AFFECTIVE PICTURE SYSTEM; RESEARCH DOMAIN CRITERIA	10.1002/hbm.23271	ARTICLE	AMYGDALA FUNCTIONAL CONNECTIVITY; PREFRONTAL CORTEX; EMOTIONAL REACTIVITY; CIRCUITRY ACTIVITY; AROUSAL CIRCUITRY; PRENATAL STRESS; LIFE STRESS; CORTISOL; AXIS; DEPRESSION	11	HUM BRAIN MAPP	HUM. BRAIN MAPP.	ENGLISH	GREEN ACCEPTED	WILEY	2016	GOLDSTEIN, JM (CORRESPONDING AUTHOR), BRIGHAM & WOMENS HOSP, DIV WOMENS HLTH, CONNORS CTR, ONE BRIGHAM CIRCLE,1620 TREMONT ST, BOSTON, MA 02120 USA.	HUMAN BRAIN MAPPING	25	BRAIN ACTIVITY AND CONNECTIVITY IN RESPONSE TO NEGATIVE AFFECTIVE STIMULI: IMPACT OF DYSPHORIC MOOD AND SEX ACROSS DIAGNOSES	WOS:000386075900003	37	[MARECKOVA, KLARA; HOLSEN, LAURA M.; GOLDSTEIN, JILL M.] HARVARD MED SCH, BRIGHAM & WOMENS HOSP, CONNORS CTR WOMENS HLTH & GENDER BIOL, BOSTON, MA USA. [MARECKOVA, KLARA] MASARYK UNIV, CEITEC CENT EUROPEAN INST TECHNOL, BRAIN & MIND RES PROGRAMME, BRNO, CZECH REPUBLIC. [ADMON, ROEE] HARVARD MED SCH, MCLEAN HOSP, CTR DEPRESS ANXIETY & STRESS RES, BOSTON, MA USA. [MAKRIS, NIKOS; GOLDSTEIN, JILL M.]…	ISI	Negative affective stimuli elicit behavioral and neural responses which vary on a continuum from adaptive to maladaptive, yet are typically investigated in a dichotomous manner (healthy controls vs. psychiatric diagnoses). This practice may limit our ability to fully capture variance from acute responses to negative affective stimuli to psychopathology at the extreme end. To address this, we cond…	Brain activity and connectivity in response to negative affective stimuli: Impact of dysphoric mood and sex across diagnoses	dysphoric mood state; sex; functional magnetic resonance imaging; generalized psychophysiological interaction; negative affect; International Affective Picture System; Research Domain Criteria	HARVARD UNIVERSITY;HARVARD MEDICAL SCHOOL;HARVARD UNIVERSITY MEDICAL AFFILIATES;BRIGHAM AND WOMEN'S HOSPITAL;MASARYK UNIVERSITY BRNO;HARVARD UNIVERSITY;HARVARD UNIVERSITY MEDICAL AFFILIATES;MCLEAN HOSPITAL;HARVARD MEDICAL SCHOOL;HARVARD UNIVERSITY;HARVARD UNIVERSITY MEDICAL AFFILIATES;MASSACHUSETTS GENERAL HOSPITAL;HARVARD UNIVERSITY;HARVARD UNIVERSITY MEDICAL AFFILIATES;BETH ISRAEL DEACONESS MED…	CONNORS CTR	NA	MARECKOVA K, 2016, HUM BRAIN MAPP	MARECKOVA K, 2016, HUM BRAIN MAPP
HE XM;JI PF;GUO RX;MING X;ZHANG HF;YU LZ;CHEN ZY;GAO SL;GUO FF	HE, XIAOMAN;JI, PENGFEI;GUO, RUIXIAO;MING, XING;ZHANG, HONGFEI;YU, LIZHENG;CHEN, ZIYI;GAO, SHENGLI;GUO, FEIFEI	AKÇA ÖF, 2020, INT J PSYCHIAT CLIN, V24, P127, DOI 10.1080/13651501.2019.1711425;ALAMMAR N, 2019, MED CLIN N AM, V103, P137, DOI 10.1016/J.MCNA.2018.08.006;AVEGNO EM, 2019, PHYSIOL REP, V7, DOI 10.14814/PHY2.14245;BACCARI MC, 2010, CURR PROTEIN PEPT SC, V11, P148, DOI 10.2174/138920310790848377;BROWNING KN, 2014, COMPR PHYSIOL, V4, P1339, DOI 10.1002/CPHY.C130055;BRZOZOWSKI T, 1993, DIGEST DIS SC…	BACKGROUNDIMPAIRED BIDIRECTIONAL COMMUNICATION BETWEEN THE GASTROINTESTINAL TRACT AND THE CENTRAL NERVOUS SYSTEM (CNS) IS CLOSELY RELATED TO THE DEVELOPMENT OF IRRITABLE BOWEL SYNDROME (IBS). STUDIES IN PATIENTS WITH IBS HAVE ALSO SHOWN SIGNIFICANT ACTIVATION OF THE HYPOTHALAMUS AND AMYGDALA. HOWEVER, HOW NEURAL CIRCUITS OF THE CNS PARTICIPATE IN AND PROCESS THE EMOTIONAL AND INTESTINAL DISORDERS…	QINGDAO UNIV, SCH BASIC MED, DEPT PHYSIOL & PATHOPHYSIOL, QINGDAO, PEOPLES R CHINA.; QINGDAO UNIV, QINGDAO MED COLL, QINGDAO, PEOPLES R CHINA.; QINGDAO UNIV, QINGDAO MED COLL, BIOMED CTR, QINGDAO, PEOPLES R CHINA.;	CENTRAL AMYGDALA; GAMMA-AMINOBUTYRIC ACID; IRRITABLE BOWEL SYNDROME; LATERAL HYPOTHALAMUS; OREXIN-A	10.1111/nmo.14498	ARTICLE	CENTRAL NUCLEUS; BRAIN; OREXIN; STRESS; DISTENSION; CIRCUIT	2	NEUROGASTROENT MOTIL	NEUROGASTROENTEROL. MOTIL.	ENGLISH	NA	WILEY	2023	GUO, FF (CORRESPONDING AUTHOR), QINGDAO UNIV, SCH BASIC MED, DEPT PHYSIOL & PATHOPHYSIOL, QINGDAO, PEOPLES R CHINA.; GAO, SL (CORRESPONDING AUTHOR), QINGDAO UNIV, QINGDAO MED COLL, BIOMED CTR, QINGDAO, PEOPLES R CHINA.	NEUROGASTROENTEROLOGY AND MOTILITY	3	REGULATION OF THE CENTRAL AMYGDALA ON INTESTINAL MOTILITY AND BEHAVIOR VIA THE LATERAL HYPOTHALAMUS IN IRRITABLE BOWEL SYNDROME MODEL MICE	WOS:000888649300001	35	[HE, XIAOMAN; GUO, RUIXIAO; MING, XING; GUO, FEIFEI] QINGDAO UNIV, SCH BASIC MED, DEPT PHYSIOL & PATHOPHYSIOL, QINGDAO, PEOPLES R CHINA. [JI, PENGFEI; ZHANG, HONGFEI; YU, LIZHENG; CHEN, ZIYI] QINGDAO UNIV, QINGDAO MED COLL, QINGDAO, PEOPLES R CHINA. [GAO, SHENGLI] QINGDAO UNIV, QINGDAO MED COLL, BIOMED CTR, QINGDAO, PEOPLES R CHINA.	ISI	BackgroundImpaired bidirectional communication between the gastrointestinal tract and the central nervous system (CNS) is closely related to the development of irritable bowel syndrome (IBS). Studies in patients with IBS have also shown significant activation of the hypothalamus and amygdala. However, how neural circuits of the CNS participate in and process the emotional and intestinal disorders…	Regulation of the central amygdala on intestinal motility and behavior via the lateral hypothalamus in irritable bowel syndrome model mice	central amygdala; gamma-aminobutyric acid; irritable bowel syndrome; lateral hypothalamus; orexin-A	QINGDAO UNIVERSITY;QINGDAO UNIVERSITY;QINGDAO UNIVERSITY	QINGDAO UNIV;QINGDAO UNIV	NA	HE XM, 2023, NEUROGASTROENT MOTIL	HE XM, 2023, NEUROGASTROENT MOTIL
FISCHER AS;HOLT-GOSSELIN B;HAGAN KE;FLEMING SL;NIMARKO AF;GOTLIB IH;SINGH MK	FISCHER, ADINA S.;HOLT-GOSSELIN, BAILEY;HAGAN, KELSEY E.;FLEMING, SCOTT L.;NIMARKO, AKUA F.;GOTLIB, IAN H.;SINGH, MANPREET K.	ACUFF HE, 2019, NEUROPSYCHOPHARMACOL, V44, P1570, DOI 10.1038/S41386-019-0339-2;ADLEMAN NE, 2011, J AM ACAD CHILD PSY, V50, P1173, DOI 10.1016/J.JAAC.2011.07.011;ALTINAY MI, 2016, BRAIN CONNECT, V6, P255, DOI 10.1089/BRAIN.2015.0396;ANASTOPOULOS A.D., 1998, ADHD RATING SCALE--IV: CHECKLISTS, NORMS, AND CLINICAL INTERPRETATION;ANONYMOUS, 1975, 4 FACTOR INDEX SOCIA;AXELROD BN, 2002, ASSESSMENT, V9,…	BACKGROUND: FEW STUDIES TO DATE HAVE CHARACTERIZED FUNCTIONAL CONNECTIVITY (FC) WITHIN EMOTION AND REWARD NETWORKS IN RELATION TO FAMILY DYNAMICS IN YOUTH AT HIGH FAMILIAL RISK FOR BIPOLAR DISORDER (HR-BD) AND MAJOR DEPRESSIVE DISORDER (HR-MDD) RELATIVE TO LOW-RISK YOUTH (LR). SUCH CHARACTERIZATION MAY ADVANCE OUR UNDERSTANDING OF THE NEURAL UNDERPINNINGS OF MOOD DISORDERS AND LEAD TO MORE EFFECT…	STANFORD UNIV, DEPT PSYCHIAT, STANFORD, CA 94305 USA.; STANFORD UNIV, DEPT BEHAV SCI, STANFORD, CA 94305 USA.; STANFORD UNIV, DEPT BIOMED DATA SCI, STANFORD, CA USA.; STANFORD UNIV, DEPT PSYCHOL, STANFORD, CA USA.; YALE UNIV, DEPT NEUROSCI, NEW HAVEN, CT USA.;	NA	10.1016/j.bpsc.2022.02.009	ARTICLE	STATE FUNCTIONAL CONNECTIVITY; BIPOLAR DISORDER; CHILD PSYCHOPATHOLOGY; MATERNAL DEPRESSION; PARENTAL DEPRESSION; REWARD; BRAIN; RELIABILITY; EMOTION; SCALE	9	BIOL PSYCHIAT-COGN N	BIOL. PSYCHIAT.-COGN. NEUROSCI. NEUROIMAG.	ENGLISH	GREEN ACCEPTED, BRONZE	ELSEVIER	2022	FISCHER, AS; SINGH, MK (CORRESPONDING AUTHOR), STANFORD UNIV, DEPT PSYCHIAT, STANFORD, CA 94305 USA.; FISCHER, AS; SINGH, MK (CORRESPONDING AUTHOR), STANFORD UNIV, DEPT BEHAV SCI, STANFORD, CA 94305 USA.	BIOLOGICAL PSYCHIATRY-COGNITIVE NEUROSCIENCE AND NEUROIMAGING	13	INTRINSIC CONNECTIVITY AND FAMILY DYNAMICS: STRIATOLIMBIC MARKERS OF RISK AND RESILIENCE IN YOUTH AT FAMILIAL RISK FOR MOOD DISORDERS	WOS:000869466100005	7	[FISCHER, ADINA S.; HAGAN, KELSEY E.; NIMARKO, AKUA F.; SINGH, MANPREET K.] STANFORD UNIV, DEPT PSYCHIAT, STANFORD, CA 94305 USA. [FISCHER, ADINA S.; HAGAN, KELSEY E.; NIMARKO, AKUA F.; SINGH, MANPREET K.] STANFORD UNIV, DEPT BEHAV SCI, STANFORD, CA 94305 USA. [FLEMING, SCOTT L.] STANFORD UNIV, DEPT BIOMED DATA SCI, STANFORD, CA USA. [GOTLIB, IAN H.] STANFORD UNIV, DEPT PSYCHOL, STANFORD, CA USA.…	ISI	BACKGROUND: Few studies to date have characterized functional connectivity (FC) within emotion and reward networks in relation to family dynamics in youth at high familial risk for bipolar disorder (HR-BD) and major depressive disorder (HR-MDD) relative to low-risk youth (LR). Such characterization may advance our understanding of the neural underpinnings of mood disorders and lead to more effect…	Intrinsic Connectivity and Family Dynamics: Striatolimbic Markers of Risk and Resilience in Youth at Familial Risk for Mood Disorders	NA	STANFORD UNIVERSITY;STANFORD UNIVERSITY;STANFORD UNIVERSITY;STANFORD UNIVERSITY;YALE UNIVERSITY	FISCHER;STANFORD UNIV;FISCHER;STANFORD UNIV	NA	FISCHER AS, 2022, BIOL PSYCHIAT-COGN N	FISCHER AS, 2022, BIOL PSYCHIAT-COGN N
KORGAONKAR MS;ERLINGER M;BREUKELAAR IA;BOYCE P;HAZELL P;ANTEES C;FOSTER S;GRIEVE SM;GOMES L;WILLIAMS LM;HARRIS AWF;MALHI GS	KORGAONKAR, MAYURESH S.;ERLINGER, MAY;BREUKELAAR, ISABELLA A.;BOYCE, PHILIP;HAZELL, PHILIP;ANTEES, CASSANDRA;FOSTER, SHERYL;GRIEVE, STUART M.;GOMES, LAVIER;WILLIAMS, LEANNE M.;HARRIS, ANTHONY W. F.;MALHI, GIN S.	ALMEIDA JRC, 2010, BIOL PSYCHIAT, V67, P414, DOI 10.1016/J.BIOPSYCH.2009.09.027;AMBROSI E, 2017, ACTA PSYCHIAT SCAND, V136, P129, DOI 10.1111/ACPS.12724;BECHDOLF A, 2012, PSYCHIAT RES-NEUROIM, V201, P34, DOI 10.1016/J.PSCYCHRESNS.2011.06.010;DE ALMEIDA JRC, 2009, BIOL PSYCHIAT, V66, P451, DOI 10.1016/J.BIOPSYCH.2009.03.024;CHEN CH, 2006, BIOL PSYCHIAT, V59, P31, DOI 10.1016/J.BIOPSYCH.2005.06.008…	BACKGROUND: MECHANISTICALLY BASED NEURAL MARKERS, SUCH AS AMYGDALA REACTIVITY, OFFER ONE APPROACH TO ADDRESSING THE CHALLENGES OF DIFFERENTIATING BIPOLAR AND UNIPOLAR DEPRESSIVE DISORDERS INDEPENDENTLY FROM MOOD STATE AND ACUTE SYMPTOMS. ALTHOUGH EMOTION-ELICITED AMYGDALA REACTIVITY HAS BEEN FOUND TO DISTINGUISH PATIENTS WITH BIPOLAR DEPRESSION FROM PATIENTS WITH UNIPOLAR DEPRESSION, IT REMAINS U…	UNIV SYDNEY, BRAIN DYNAM CTR, WESTMEAD INST MED RES, SYDNEY, NSW, AUSTRALIA.; WESTMEAD HOSP, DEPT RADIOL, WESTMEAD, NSW, AUSTRALIA.; UNIV SYDNEY, DISCIPLINE PSYCHIAT, SCH MED, SYDNEY, NSW, AUSTRALIA.; UNIV SYDNEY, FAC HLTH SCI, DISCIPLINE MED RADIAT SCI, SYDNEY, NSW, AUSTRALIA.; CHARLES PERKINS CTR, HEART RES INST, SYDNEY TRANSLAT IMAGING LAB, SYDNEY, NSW, AUSTRALIA.; UNIV SYDNEY, SCH MED, SYDNEY…	AMYGDALA; BIPOLAR DISORDERS; DEPRESSION; EMOTION PROCESSING; FMRI CONNECTIVITY; REMISSION	10.1016/j.bpsc.2018.08.012	ARTICLE	FUNCTIONAL CONNECTIVITY; FACIAL EXPRESSIONS; FACES; INSULA; STATE; FMRI; RESPONSES; COMMON	4	BIOL PSYCHIAT-COGN N	BIOL. PSYCHIAT.-COGN. NEUROSCI. NEUROIMAG.	ENGLISH	NA	ELSEVIER	2019	KORGAONKAR, MS (CORRESPONDING AUTHOR), WESTMEAD INST MED RES, BRAIN DYNAM CTR, 176 HAWKESBURY RD, WESTMEAD, NSW 2145, AUSTRALIA.	BIOLOGICAL PSYCHIATRY-COGNITIVE NEUROSCIENCE AND NEUROIMAGING	39	AMYGDALA ACTIVATION AND CONNECTIVITY TO EMOTIONAL PROCESSING DISTINGUISHES ASYMPTOMATIC PATIENTS WITH BIPOLAR DISORDERS AND UNIPOLAR DEPRESSION	WOS:000494421300006	4	[KORGAONKAR, MAYURESH S.; ERLINGER, MAY; BREUKELAAR, ISABELLA A.; ANTEES, CASSANDRA; WILLIAMS, LEANNE M.; HARRIS, ANTHONY W. F.] UNIV SYDNEY, BRAIN DYNAM CTR, WESTMEAD INST MED RES, SYDNEY, NSW, AUSTRALIA. [FOSTER, SHERYL; GOMES, LAVIER] WESTMEAD HOSP, DEPT RADIOL, WESTMEAD, NSW, AUSTRALIA. [KORGAONKAR, MAYURESH S.; BOYCE, PHILIP; HAZELL, PHILIP; HARRIS, ANTHONY W. F.; MALHI, GIN S.] UNIV SYDNEY,…	ISI	BACKGROUND: Mechanistically based neural markers, such as amygdala reactivity, offer one approach to addressing the challenges of differentiating bipolar and unipolar depressive disorders independently from mood state and acute symptoms. Although emotion-elicited amygdala reactivity has been found to distinguish patients with bipolar depression from patients with unipolar depression, it remains u…	Amygdala Activation and Connectivity to Emotional Processing Distinguishes Asymptomatic Patients With Bipolar Disorders and Unipolar Depression	Amygdala; Bipolar disorders; Depression; Emotion processing; fMRI connectivity; Remission	UNIVERSITY OF SYDNEY;WESTMEAD INSTITUTE FOR MEDICAL RESEARCH;NSW HEALTH;WESTMEAD HOSPITAL;UNIVERSITY OF SYDNEY;UNIVERSITY OF SYDNEY;UNIVERSITY OF SYDNEY;UNIVERSITY OF SYDNEY;HEART RESEARCH INSTITUTE;UNIVERSITY OF SYDNEY;ROYAL NORTH SHORE HOSPITAL;NSW HEALTH;ROYAL PRINCE ALFRED HOSPITAL;UNIVERSITY OF SYDNEY;STANFORD UNIVERSITY	WESTMEAD INST MED RES	NA	KORGAONKAR MS, 2019, BIOL PSYCHIAT-COGN N	KORGAONKAR MS, 2019, BIOL PSYCHIAT-COGN N
KIYAR M;KUBRE MA;COLLET S;BHADURI S;T'SJOEN G;GUILLAMON A;MUELLER SC	KIYAR, MELTEM;KUBRE, MARY-ANN;COLLET, SARAH;BHADURI, SOURAV;T'SJOEN, GUY;GUILLAMON, ANTONIO;MUELLER, SVEN C.	AKITSUKI Y, 2009, NEUROIMAGE, V47, P722, DOI 10.1016/J.NEUROIMAGE.2009.04.091;BALDERSTON NL, 2011, NEUROIMAGE, V55, P1889, DOI 10.1016/J.NEUROIMAGE.2011.01.034;BECK A.T., 1996, MANUAL FOR THE BECK DEPRESSION INVENTORY-II, V1, P10;BECK AT, 1961, ARCH GEN PSYCHIAT, V4, P561, DOI 10.1001/ARCHPSYC.1961.01710120031004;BEKING T, 2020, PSYCHONEUROENDOCRINO, V111, DOI 10.1016/J.PSYNEUEN.2019.104461;BERRY…	BACKGROUND MINORITY STRESS VIA DISCRIMINATION, STIGMATIZATION, AND EXPOSURE TO VIOLENCE CAN LEAD TO DEVELOPMENT OF MOOD AND ANXIETY DISORDERS AND UNDERLYING NEUROBIOCHEMICAL CHANGES. TO DATE, THE NEURAL AND NEUROCHEMICAL CORRELATES OF EMOTION PROCESSING IN TRANSGENDER PEOPLE (AND THEIR INTERACTION) ARE UNKNOWN. METHODS THIS STUDY COMBINED FUNCTIONAL MAGNETIC RESONANCE IMAGING AND MAGNETIC RESONAN…	UNIV GHENT, DEPT EXPT CLIN & HLTH PSYCHOL, HENRI DUNANTLAAN 2, B-9000 GHENT, BELGIUM.; GHENT UNIV HOSP, DEPT ENDOCRINOL, GHENT, BELGIUM.; UNIV LIVERPOOL, DEPT MOL & CLIN CANC MED, LIVERPOOL, MERSEYSIDE, ENGLAND.; NATL DISTANCE EDUC UNIV, DEPT PSYCHOBIOL, MADRID, SPAIN.;	EMOTION; FUNCTIONAL NEUROIMAGING; MINORITY STRESS; SPECTROSCOPY; TRANSGENDER MEN	10.1093/ijnp/pyab090	ARTICLE	GENERALIZED ANXIETY DISORDER; RESONANCE-SPECTROSCOPY; FACIAL EXPRESSIONS; AMYGDALA; METAANALYSIS; BRAIN; CONNECTIVITY; MECHANISMS; DEPRESSION; ATTENTION	5	INT J NEUROPSYCHOPH	INT. J. NEUROPSYCHOPHARMACOL.	ENGLISH	GREEN PUBLISHED, GOLD	OXFORD UNIV PRESS	2022	KIYAR, M (CORRESPONDING AUTHOR), UNIV GHENT, DEPT EXPT CLIN & HLTH PSYCHOL, HENRI DUNANTLAAN 2, B-9000 GHENT, BELGIUM.	INTERNATIONAL JOURNAL OF NEUROPSYCHOPHARMACOLOGY	6	MINORITY STRESS AND THE EFFECTS ON EMOTION PROCESSING IN TRANSGENDER MEN AND CISGENDER PEOPLE: A STUDY COMBINING FMRI AND <SUP>1</SUP>H-MRS	WOS:000790261800001	25	[KIYAR, MELTEM; KUBRE, MARY-ANN; BHADURI, SOURAV; MUELLER, SVEN C.] UNIV GHENT, DEPT EXPT CLIN & HLTH PSYCHOL, HENRI DUNANTLAAN 2, B-9000 GHENT, BELGIUM. [COLLET, SARAH; T'SJOEN, GUY] GHENT UNIV HOSP, DEPT ENDOCRINOL, GHENT, BELGIUM. [BHADURI, SOURAV] UNIV LIVERPOOL, DEPT MOL & CLIN CANC MED, LIVERPOOL, MERSEYSIDE, ENGLAND. [GUILLAMON, ANTONIO] NATL DISTANCE EDUC UNIV, DEPT PSYCHOBIOL, MADRID, SP…	ISI	Background Minority stress via discrimination, stigmatization, and exposure to violence can lead to development of mood and anxiety disorders and underlying neurobiochemical changes. To date, the neural and neurochemical correlates of emotion processing in transgender people (and their interaction) are unknown. Methods This study combined functional magnetic resonance imaging and magnetic resonan…	Minority Stress and the Effects on Emotion Processing in Transgender Men and Cisgender People: A Study Combining fMRI and <SUP>1</SUP>H-MRS	Emotion; functional neuroimaging; minority stress; spectroscopy; transgender men	GHENT UNIVERSITY;GHENT UNIVERSITY;GHENT UNIVERSITY HOSPITAL;UNIVERSITY OF LIVERPOOL;UNIVERSIDAD NACIONAL DE EDUCACION A DISTANCIA (UNED)	UNIV GHENT	NA	KIYAR M, 2022, INT J NEUROPSYCHOPH	KIYAR M, 2022, INT J NEUROPSYCHOPH
OKONOGI T;SASAKI T	OKONOGI, TOYA;SASAKI, TAKUYA	ABE R, 2019, SCI REP-UK, V9, DOI 10.1038/S41598-019-45833-5;ADHIKARI A, 2011, NEURON, V71, P898, DOI 10.1016/J.NEURON.2011.07.027;ADHIKARI A, 2010, NEURON, V65, P257, DOI 10.1016/J.NEURON.2009.12.002;ARNSTEN AFT, 2015, NAT NEUROSCI, V18, P1376, DOI 10.1038/NN.4087;BASKARAN A, 2012, NEUROPHARMACOLOGY, V63, P507, DOI 10.1016/J.NEUROPHARM.2012.04.021;BERÉNYI A, 2012, SCIENCE, V337, P735, DOI 10.1126…	EMOTIONAL BEHAVIOR AND PSYCHOLOGICAL DISORDERS ARE EXPRESSED THROUGH COORDINATED INTERACTIONS ACROSS MULTIPLE BRAIN REGIONS. BRAIN ELECTROPHYSIOLOGICAL SIGNALS ARE COMPOSED OF DIVERSE NEURONAL OSCILLATIONS, REPRESENTING CELL-LEVEL TO REGION-LEVEL NEURONAL ACTIVITY PATTERNS, AND SERVE AS A BIOMARKER OF MENTAL DISORDERS. HERE, WE REVIEW RECENT OBSERVATIONS FROM RODENTS DEMONSTRATING HOW NEURONAL OS…	UNIV TOKYO, GRAD SCH PHARMACEUT SCI, LAB CHEM PHARMACOL, TOKYO, JAPAN.;	OSCILLATIONS; EMOTION; DEPRESSION; ANXIETY; HIPPOCAMPUS; AMYGDALA; PREFRONTAL CORTEX	10.3389/fnbeh.2021.698753	REVIEW	MEDIAL PREFRONTAL CORTEX; FRONTAL ALPHA ASYMMETRY; VAGUS NERVE-STIMULATION; SOCIAL DEFEAT STRESS; GAMMA OSCILLATIONS; NEURONAL-ACTIVITY; MAJOR DEPRESSION; HIPPOCAMPAL; FEAR; CONNECTIVITY	NA	FRONT BEHAV NEUROSCI	FRONT. BEHAV. NEUROSCI.	ENGLISH	GOLD, GREEN PUBLISHED	FRONTIERS MEDIA SA	2021	SASAKI, T (CORRESPONDING AUTHOR), UNIV TOKYO, GRAD SCH PHARMACEUT SCI, LAB CHEM PHARMACOL, TOKYO, JAPAN.	FRONTIERS IN BEHAVIORAL NEUROSCIENCE	17	THETA-RANGE OSCILLATIONS IN STRESS-INDUCED MENTAL DISORDERS AS AN OSCILLOTHERAPEUTIC TARGET	WOS:000664304500001	15	[OKONOGI, TOYA; SASAKI, TAKUYA] UNIV TOKYO, GRAD SCH PHARMACEUT SCI, LAB CHEM PHARMACOL, TOKYO, JAPAN.	ISI	Emotional behavior and psychological disorders are expressed through coordinated interactions across multiple brain regions. Brain electrophysiological signals are composed of diverse neuronal oscillations, representing cell-level to region-level neuronal activity patterns, and serve as a biomarker of mental disorders. Here, we review recent observations from rodents demonstrating how neuronal os…	Theta-Range Oscillations in Stress-Induced Mental Disorders as an Oscillotherapeutic Target	oscillations; emotion; depression; anxiety; hippocampus; amygdala; prefrontal cortex	UNIVERSITY OF TOKYO	UNIV TOKYO	NA	OKONOGI T, 2021, FRONT BEHAV NEUROSCI	OKONOGI T, 2021, FRONT BEHAV NEUROSCI
AUPPERLE RL;MORRIS AS;SILK JS;CRISS MM;JUDAH MR;EAGLETON SG;KIRLIC N;BYRD-CRAVEN J;PHILLIPS R;ALVAREZ RP	AUPPERLE, ROBIN L.;MORRIS, AMANDA S.;SILK, JENNIFER S.;CRISS, MICHAEL M.;JUDAH, MATT R.;EAGLETON, SALLY G.;KIRLIC, NAMIK;BYRD-CRAVEN, JENNIFER;PHILLIPS, RAQUEL;ALVAREZ, RUBEN P.	AMUNTS K, 2005, ANAT EMBRYOL, V210, P343, DOI 10.1007/S00429-005-0025-5;ANGOLD A, 1995, INT J METHOD PSYCH, V5, P237;BAAS D, 2004, BRAIN RES REV, V45, P96, DOI 10.1016/J.BRAINRESREV.2004.02.004;BAKERMANS-KRANENBURG MJ, 2008, SOC COGN AFFECT NEUR, V3, P128, DOI 10.1093/SCAN/NSN004;BECK AT, 1988, J CONSULT CLIN PSYCH, V56, P893, DOI 10.1037/0022-006X.56.6.893;BEESDO K, 2009, ARCH GEN PSYCHIAT, V66,…	BACKGROUND: THE PARENT-CHILD RELATIONSHIP MAY BE AN IMPORTANT FACTOR IN THE DEVELOPMENT OF ADOLESCENT DEPRESSIVE AND ANXIOUS SYMPTOMS. IN ADULTS, DEPRESSIVE SYMPTOMS RELATE TO INCREASED AMYGDALA AND ATTENUATED PREFRONTAL ACTIVATION TO MATERNAL CRITICISM. THE CURRENT PILOT STUDY EXAMINED HOW DEPRESSIVE AND ANXIETY SYMPTOMS IN A HIGH-RISK ADOLESCENT POPULATION RELATE TO NEURAL RESPONSES TO MATERNAL…	LAUREATE INST BRAIN RES, 6655 S YALE AVE, TULSA, OK 74136 USA.; UNIV TULSA, SCH COMMUNITY MED, 800 S TUCKER DR, TULSA, OK 74104 USA.; OKLAHOMA STATE UNIV, DEPT HUMAN DEV & FAMILY SCI, 700 N GREENWOOD AVE, TULSA, OK 74106 USA.; UNIV PITTSBURGH, DEPT PSYCHOL, 210 SOUTH BOUQUET ST, PITTSBURGH, PA 15260 USA.; OKLAHOMA STATE UNIV, CTR FAMILY RESILIENCE, 700 N GREENWOOD AVE, TULSA, OK 74106 USA.; OKLAH…	PREFRONTAL CORTEX; AMYGDALA; OXYTOCIN; MATERNAL BEHAVIOR; PARENT-CHILD RELATIONS	10.1016/j.nicl.2016.03.009	ARTICLE	OXYTOCIN RECEPTOR GENE; PREFRONTAL CORTEX; PEER REJECTION; HUMAN AMYGDALA; CHILD ANXIETY; DISORDER; ACTIVATION; EMOTION; OXTR; REACTIVITY	NA	NEUROIMAGE-CLIN	NEUROIMAGE-CLIN.	ENGLISH	GOLD, GREEN PUBLISHED	ELSEVIER SCI LTD	2016	AUPPERLE, RL (CORRESPONDING AUTHOR), LAUREATE INST BRAIN RES, 6655 S YALE AVE, TULSA, OK 74136 USA.	NEUROIMAGE-CLINICAL	34	NEURAL RESPONSES TO MATERNAL PRAISE AND CRITICISM: RELATIONSHIP TO DEPRESSION AND ANXIETY SYMPTOMS IN HIGH-RISK ADOLESCENT GIRLS	WOS:000379504500061	11	[AUPPERLE, ROBIN L.; MORRIS, AMANDA S.; KIRLIC, NAMIK; PHILLIPS, RAQUEL; ALVAREZ, RUBEN P.] LAUREATE INST BRAIN RES, 6655 S YALE AVE, TULSA, OK 74136 USA. [AUPPERLE, ROBIN L.; ALVAREZ, RUBEN P.] UNIV TULSA, SCH COMMUNITY MED, 800 S TUCKER DR, TULSA, OK 74104 USA. [MORRIS, AMANDA S.; CRISS, MICHAEL M.; EAGLETON, SALLY G.] OKLAHOMA STATE UNIV, DEPT HUMAN DEV & FAMILY SCI, 700 N GREENWOOD AVE, TULSA…	ISI	Background: The parent-child relationship may be an important factor in the development of adolescent depressive and anxious symptoms. In adults, depressive symptoms relate to increased amygdala and attenuated prefrontal activation to maternal criticism. The current pilot study examined how depressive and anxiety symptoms in a high-risk adolescent population relate to neural responses to maternal…	Neural responses to maternal praise and criticism: Relationship to depression and anxiety symptoms in high-risk adolescent girls	Prefrontal cortex; Amygdala; Oxytocin; Maternal behavior; Parent-child relations	LAUREATE INSTITUTE FOR BRAIN RESEARCH, INC.;UNIVERSITY OF TULSA;OKLAHOMA STATE UNIVERSITY SYSTEM;OKLAHOMA STATE UNIVERSITY - TULSA;PENNSYLVANIA COMMONWEALTH SYSTEM OF HIGHER EDUCATION (PCSHE);UNIVERSITY OF PITTSBURGH;OKLAHOMA STATE UNIVERSITY SYSTEM;OKLAHOMA STATE UNIVERSITY - TULSA;OKLAHOMA STATE UNIVERSITY SYSTEM;OKLAHOMA STATE UNIVERSITY - STILLWATER;UNIVERSITY OF TULSA	LAUREATE INST BRAIN RES	NA	AUPPERLE RL, 2016, NEUROIMAGE-CLIN	AUPPERLE RL, 2016, NEUROIMAGE-CLIN
BELL E;BOYCE P;PORTER RJ;BRYANT RA;MALHI GS	BELL, ERICA;BOYCE, PHIL;PORTER, RICHARD J.;BRYANT, RICHARD A.;MALHI, GIN S.	ALDERMAN N, 2003, NEUROPSYCHOL REHABIL, V13, P211, DOI 10.1080/09602010244000327;ALONSO J, 2004, ACTA PSYCHIAT SCAND, V109, P21;AMERICAN PSYCHIATRIC ASSOCIATION, 2013, DIAGNOSTIC AND STATISTICAL MANUAL OF MENTAL DISORDERS, V5TH ED.;ANONYMOUS, J AM ACAD CHILD ADOL, DOI DOI 10.1097/00004583-200108000-00007;ARMENTEROS JL, 2002, J AM ACAD CHILD PSY, V41, P522, DOI 10.1097/00004583-200205000-00009;BAR…	FEELING IRRITABLE IS A COMMON EXPERIENCE, BOTH IN HEALTH AND DISEASE. IN THE CONTEXT OF PSYCHIATRIC ILLNESSES, IT IS A TRANSDIAGNOSTIC PHENOMENON THAT FEATURES ACROSS ALL AGES, AND OFTEN CAUSES SIGNIFICANT DISTRESS AND IMPAIRMENT. IN MOOD DISORDERS, IRRITABILITY IS NEAR UBIQUITOUS AND PLAYS A CENTRAL ROLE IN DIAGNOSIS AND YET, DESPITE ITS PREVALENCE, IT REMAINS POORLY UNDERSTOOD. A NEUROBIOLOGICA…	UNIV SYDNEY, FAC MED & HLTH, NORTHERN CLIN SCH, DEPT PSYCHIAT, SYDNEY, NSW, AUSTRALIA.; NORTHERN SYDNEY LOCAL HLTH DIST, ACAD DEPT PSYCHIAT, ROYAL NORTH SHORE HOSP, ST LEONARDS, NSW 2065, AUSTRALIA.; NORTHERN SYDNEY LOCAL HLTH DIST, DEPT PSYCHIAT, ROYAL NORTH SHORE HOSP, CADE CLIN, LEVEL 3,MAIN HOSP BLDG, ST LEONARDS, NSW 2065, AUSTRALIA.; WESTMEAD HOSP, DEPT PSYCHIAT, WENTWORTHVILLE, NSW 2145, A…	NA	10.1007/s40263-021-00823-y	REVIEW	PEDIATRIC BIPOLAR DISORDER; MAJOR DEPRESSIVE DISORDER; SEROTONIN REUPTAKE INHIBITOR; IMPULSIVE AGGRESSION; ANXIETY DISORDERS; NEURAL MECHANISMS; MENTAL-DISORDERS; DYSREGULATION; CHILDREN; PREVALENCE	6	CNS DRUGS	CNS DRUGS	ENGLISH	NA	ADIS INT LTD	2021	BELL, E (CORRESPONDING AUTHOR), UNIV SYDNEY, FAC MED & HLTH, NORTHERN CLIN SCH, DEPT PSYCHIAT, SYDNEY, NSW, AUSTRALIA.; BELL, E (CORRESPONDING AUTHOR), NORTHERN SYDNEY LOCAL HLTH DIST, ACAD DEPT PSYCHIAT, ROYAL NORTH SHORE HOSP, ST LEONARDS, NSW 2065, AUSTRALIA.	CNS DRUGS	18	IRRITABILITY IN MOOD DISORDERS: NEUROBIOLOGICAL UNDERPINNINGS AND IMPLICATIONS FOR PHARMACOLOGICAL INTERVENTION	WOS:000652961900002	35	[BELL, ERICA; MALHI, GIN S.] UNIV SYDNEY, FAC MED & HLTH, NORTHERN CLIN SCH, DEPT PSYCHIAT, SYDNEY, NSW, AUSTRALIA. [BELL, ERICA; MALHI, GIN S.] NORTHERN SYDNEY LOCAL HLTH DIST, ACAD DEPT PSYCHIAT, ROYAL NORTH SHORE HOSP, ST LEONARDS, NSW 2065, AUSTRALIA. [BELL, ERICA; MALHI, GIN S.] NORTHERN SYDNEY LOCAL HLTH DIST, DEPT PSYCHIAT, ROYAL NORTH SHORE HOSP, CADE CLIN, LEVEL 3,MAIN HOSP BLDG, ST LEON…	ISI	Feeling irritable is a common experience, both in health and disease. In the context of psychiatric illnesses, it is a transdiagnostic phenomenon that features across all ages, and often causes significant distress and impairment. In mood disorders, irritability is near ubiquitous and plays a central role in diagnosis and yet, despite its prevalence, it remains poorly understood. A neurobiologica…	Irritability in Mood Disorders: Neurobiological Underpinnings and Implications for Pharmacological Intervention	NA	UNIVERSITY OF SYDNEY;NORTHERN SYDNEY LOCAL HEALTH DISTRICT;ROYAL NORTH SHORE HOSPITAL;ROYAL NORTH SHORE HOSPITAL;NORTHERN SYDNEY LOCAL HEALTH DISTRICT;UNIVERSITY OF SYDNEY;NSW HEALTH;WESTMEAD HOSPITAL;UNIVERSITY OF SYDNEY;UNIVERSITY OF OTAGO;UNIVERSITY OF NEW SOUTH WALES SYDNEY	UNIV SYDNEY;ACAD DEPT PSYCHIAT	NA	BELL E, 2021, CNS DRUGS	BELL E, 2021, CNS DRUGS
ANDERSON Z;DAMME KSF;CARROLL AL;CHAT IKY;YOUNG KS;CRASKE MG;BOOKHEIMER S;ZINBARG R;NUSSLOCK R	ANDERSON, ZACHARY;DAMME, KATHERINE S. F.;CARROLL, ANN L.;CHAT, IRIS KA-YI;YOUNG, KATHERINE S.;CRASKE, MICHELLE G.;BOOKHEIMER, SUSAN;ZINBARG, RICHARD;NUSSLOCK, ROBIN	ANDREESCU C, 2012, BRIT J PSYCHIAT, V200, P179, DOI 10.1192/BJP.BP.111.097022;ASHBURNER J, 2021, SPM12 MANUAL;AUERBACH RP, 2022, J AM ACAD CHILD PSY, V61, P308, DOI 10.1016/J.JAAC.2021.04.014;AUPPERLE ROBIN L, 2010, DIALOGUES CLIN NEUROSCI, V12, P517;BAKKER R, 2015, NEUROINFORMATICS, V13, P353, DOI 10.1007/S12021-014-9258-X;BARCH DM, 2017, AM J PSYCHIAT, V174, P613, DOI 10.1176/APPI.AJP.2017.1703…	DEPRESSION AND ANXIETY ARE ASSOCIATED WITH ABNORMALITIES IN BRAIN REGIONS THAT PROCESS REWARDS INCLUDING THE MEDIAL ORBITOFRONTAL CORTEX (MOFC), THE VENTRAL STRIATUM (VS), AND THE AMYGDALA. HOWEVER, THERE ARE IN-CONSISTENCIES IN THESE FINDINGS. THIS MAY BE DUE TO PAST RELIANCE ON CATEGORICAL DIAGNOSES THAT, WHILE VALUABLE, PROVIDE LESS PRECISION THAN MAY BE REQUIRED TO UNDERSTAND SUBTLE NEURAL CH…	NORTHWESTERN UNIV, DEPT PSYCHOL, EVANSTON, IL USA.; INST INNOVAT DEV SCI, CHICAGO, IL USA.; TEMPLE UNIV, DEPT PSYCHOL, PHILADELPHIA, PA USA.; KINGS COLL LONDON, SOCIAL GENET & DEV PSYCHIAT CTR, INST PSYCHIAT PSYCHOL & NEUROSCI, LONDON SE5 8AF, ENGLAND.; UNIV CALIF LOS ANGELES, DEPT PSYCHOL, LOS ANGELES, CA USA.; UNIV CALIF LOS ANGELES, DEPT PSYCHIAT & BIOBEHAV SCI, LOS ANGELES, CA USA.; UNIV CALI…	REWARD; FUNCTIONAL NEUROIMAGING; FUNCTIONAL CONNECTIVITY; DIMENSIONAL SYMPTOMS; MOOD DISORDERS; ANXIETY DISORDERS	10.1016/j.nicl.2023.103335	ARTICLE	VENTRAL STRIATUM; BASOLATERAL AMYGDALA; ORBITOFRONTAL CORTEX; PANIC DISORDER; DEPRESSION; VALIDATION; STRESS; PHOBIA; NEUROBIOLOGY; METAANALYSIS	NA	NEUROIMAGE-CLIN	NEUROIMAGE-CLIN.	ENGLISH	GREEN PUBLISHED, GOLD	ELSEVIER SCI LTD	2023	ANDERSON, Z (CORRESPONDING AUTHOR), NORTHWESTERN UNIV, DEPT PSYCHOL, SWIFT HALL 102,2029 SHERIDAN RD, EVANSTON, IL 60208 USA.	NEUROIMAGE-CLINICAL	9	ASSOCIATION BETWEEN REWARD-RELATED FUNCTIONAL CONNECTIVITY AND TRI-LEVEL MOOD AND ANXIETY SYMPTOMS	WOS:000974476500001	37	[ANDERSON, ZACHARY; DAMME, KATHERINE S. F.; CARROLL, ANN L.; ZINBARG, RICHARD; NUSSLOCK, ROBIN] NORTHWESTERN UNIV, DEPT PSYCHOL, EVANSTON, IL USA. [DAMME, KATHERINE S. F.] INST INNOVAT DEV SCI, CHICAGO, IL USA. [CHAT, IRIS KA-YI] TEMPLE UNIV, DEPT PSYCHOL, PHILADELPHIA, PA USA. [YOUNG, KATHERINE S.] KINGS COLL LONDON, SOCIAL GENET & DEV PSYCHIAT CTR, INST PSYCHIAT PSYCHOL & NEUROSCI, LONDON SE5 8…	ISI	Depression and anxiety are associated with abnormalities in brain regions that process rewards including the medial orbitofrontal cortex (mOFC), the ventral striatum (VS), and the amygdala. However, there are in-consistencies in these findings. This may be due to past reliance on categorical diagnoses that, while valuable, provide less precision than may be required to understand subtle neural ch…	Association between reward-related functional connectivity and tri-level mood and anxiety symptoms	Reward; Functional neuroimaging; Functional connectivity; Dimensional symptoms; Mood disorders; Anxiety disorders	NORTHWESTERN UNIVERSITY;PENNSYLVANIA COMMONWEALTH SYSTEM OF HIGHER EDUCATION (PCSHE);TEMPLE UNIVERSITY;UNIVERSITY OF LONDON;KING'S COLLEGE LONDON;UNIVERSITY OF CALIFORNIA SYSTEM;UNIVERSITY OF CALIFORNIA LOS ANGELES;UNIVERSITY OF CALIFORNIA SYSTEM;UNIVERSITY OF CALIFORNIA LOS ANGELES;UNIVERSITY OF CALIFORNIA SYSTEM;UNIVERSITY OF CALIFORNIA LOS ANGELES;UNIVERSITY OF CALIFORNIA SYSTEM;UNIVERSITY OF …	NORTHWESTERN UNIV	NA	ANDERSON Z, 2023, NEUROIMAGE-CLIN	ANDERSON Z, 2023, NEUROIMAGE-CLIN
ZILVERSTAND A;PARVAZ MA;GOLDSTEIN RZ	ZILVERSTAND, ANNA;PARVAZ, MUHAMMAD A.;GOLDSTEIN, RITA Z.	ALBEIN-URIOS N, 2014, ADDICT BIOL, V19, P415, DOI 10.1111/J.1369-1600.2012.00497.X;AMSTADTER A, 2008, J ANXIETY DISORD, V22, P211, DOI 10.1016/J.JANXDIS.2007.02.004;ANONYMOUS, 2008, INT AFFECTIVE PICTUR;BALL TM, 2013, PSYCHOL MED, V43, P1475, DOI 10.1017/S0033291712002383;BEAUREGARD M, 2006, NEUROREPORT, V17, P843, DOI 10.1097/01.WNR.0000220132.32091.9F;BECK AT., 1979, COGNITIVE THERAPY DE;BLAIR …	REDUCED CAPACITY TO COGNITIVELY REGULATE EMOTIONAL RESPONSES IS A COMMON IMPAIRMENT ACROSS MAJOR NEUROPSYCHIATRIC DISORDERS. BRAIN SYSTEMS SUPPORTING ONE SUCH STRATEGY, COGNITIVE REAPPRAISAL OF EMOTION, HAVE BEEN INVESTIGATED EXTENSIVELY IN THE HEALTHY POPULATION, A RESEARCH FOCUS THAT HAS LED TO INFLUENTIAL META-ANALYSES AND LITERATURE REVIEWS. HOWEVER, THE EMERGING LITERATURE ON NEURAL SUBSTRAT…	ICAHN SCH MED MT SINAI, DEPT PSYCHIAT, NEW YORK, NY 10029 USA.; ICAHN SCH MED MT SINAI, DEPT NEUROSCI, NEW YORK, NY 10029 USA.;	FMRI; EEG; EMOTION REGULATION; DEPRESSION; ANXIETY DISORDER; RDOC	10.1016/j.neuroimage.2016.06.009	REVIEW	SOCIAL ANXIETY DISORDER; POSTTRAUMATIC-STRESS-DISORDER; MAJOR DEPRESSIVE DISORDER; BIPOLAR DISORDER; QUANTITATIVE METAANALYSIS; PREFRONTAL CORTEX; BRAIN-STIMULATION; COCAINE ADDICTION; MENTAL-DISORDERS; NEGATIVE EMOTION	NA	NEUROIMAGE	NEUROIMAGE	ENGLISH	GREEN ACCEPTED	ACADEMIC PRESS INC ELSEVIER SCIENCE	2017	GOLDSTEIN, RZ (CORRESPONDING AUTHOR), LEON & NORMA HESS CTR SCI & MED, 1470 MADISON AVE, NEW YORK, NY 10029 USA.	NEUROIMAGE	255	NEUROIMAGING COGNITIVE REAPPRAISAL IN CLINICAL POPULATIONS TO DEFINE NEURAL TARGETS FOR ENHANCING EMOTION REGULATION. A SYSTEMATIC REVIEW	WOS:000401071100012	151	[ZILVERSTAND, ANNA; PARVAZ, MUHAMMAD A.; GOLDSTEIN, RITA Z.] ICAHN SCH MED MT SINAI, DEPT PSYCHIAT, NEW YORK, NY 10029 USA. [GOLDSTEIN, RITA Z.] ICAHN SCH MED MT SINAI, DEPT NEUROSCI, NEW YORK, NY 10029 USA.	ISI	Reduced capacity to cognitively regulate emotional responses is a common impairment across major neuropsychiatric disorders. Brain systems supporting one such strategy, cognitive reappraisal of emotion, have been investigated extensively in the healthy population, a research focus that has led to influential meta-analyses and literature reviews. However, the emerging literature on neural substrat…	Neuroimaging cognitive reappraisal in clinical populations to define neural targets for enhancing emotion regulation. A systematic review	fMRI; EEG; Emotion regulation; Depression; Anxiety disorder; RDoC	ICAHN SCHOOL OF MEDICINE AT MOUNT SINAI;ICAHN SCHOOL OF MEDICINE AT MOUNT SINAI	LEON AND NORMA HESS CTR SCI AND MED	NA	ZILVERSTAND A, 2017, NEUROIMAGE	ZILVERSTAND A, 2017, NEUROIMAGE
WU YK;SU YA;ZHU LL;LI JT;SI TM	WU, YANKUN;SU, YUN-AI;ZHU, LINLIN;LI, JITAO;SI, TIANMEI	ALMEIDA JRC, 2010, BIOL PSYCHIAT, V67, P414, DOI 10.1016/J.BIOPSYCH.2009.09.027;ALONSO-LANA S, 2019, BIPOLAR DISORD, V21, P449, DOI 10.1111/BDI.12767;ALTINAY MI, 2016, BRAIN CONNECT, V6, P255, DOI 10.1089/BRAIN.2015.0396;ALTSHULER LL, 2005, BIOL PSYCHIAT, V58, P763, DOI 10.1016/J.BIOPSYCH.2005.09.012;ANAND A, 2020, BRAIN IMAGING BEHAV, V14, P1747, DOI 10.1007/S11682-019-00109-4;ASHOK AH, 2017, MO…	BIPOLAR DISORDER IS CHARACTERISED BY RECURRENT AND ALTERNATING EPISODES OF MANIA/HYPOMANIA AND DEPRESSION. CURRENT BREAKTHROUGHS IN FUNCTIONAL MRI TECHNIQUES HAVE UNCOVERED THE FUNCTIONAL NEUROANATOMY OF BIPOLAR DISORDER. HOWEVER, THE PATHOPHYSIOLOGY UNDERLYING MOOD INSTABILITY, MOOD SWITCHING AND THE DEVELOPMENT OF EXTREME MOOD STATES IS LESS WELL UNDERSTOOD. THIS REVIEW PRESENTS A COMPREHENSIVE…	PEKING UNIV, PEKING UNIV HOSP 6, NHC KEY LAB MENTAL HLTH,DEPT CLIN PSYCHOPHARMACOL,, NATL CLIN RES CTR MENTAL DISORDERS, BEIJING, PEOPLES R CHINA.; PEKING UNIV, PEKING UNIV INST MENTAL HLTH, INST MENTAL HLTH, NHC KEY LAB MENTAL HLTH,NATL CLIN RES CTR MENTAL D, BEIJING, PEOPLES R CHINA.;	BIPOLAR DISORDER; EMOTIONS; BRAIN	10.1136/gpsych-2023-101398	REVIEW	RESTING-STATE; PREFRONTAL CORTEX; RESPONSE-INHIBITION; AMYGDALA ACTIVITY; WORKING-MEMORY; EFFECTIVE CONNECTIVITY; NEURONAL VARIABILITY; SUSTAINED ATTENTION; FACIAL EXPRESSIONS; ANTERIOR CINGULATE	1	GEN PSYCHIAT	GEN. PSYCHIAT.	ENGLISH	GREEN PUBLISHED, GOLD	BMJ PUBLISHING GROUP	2024	SI, TM (CORRESPONDING AUTHOR), PEKING UNIV, PEKING UNIV HOSP 6, NHC KEY LAB MENTAL HLTH,DEPT CLIN PSYCHOPHARMACOL,, NATL CLIN RES CTR MENTAL DISORDERS, BEIJING, PEOPLES R CHINA.; SI, TM (CORRESPONDING AUTHOR), PEKING UNIV, PEKING UNIV INST MENTAL HLTH, INST MENTAL HLTH, NHC KEY LAB MENTAL HLTH,NATL CLIN RES CTR MENTAL D, BEIJING, PEOPLES R CHINA.	GENERAL PSYCHIATRY	4	ADVANCES IN FUNCTIONAL MRI RESEARCH IN BIPOLAR DISORDER: FROM THE PERSPECTIVE OF MOOD STATES	WOS:001153878100001	37	[WU, YANKUN; SU, YUN-AI; ZHU, LINLIN; LI, JITAO; SI, TIANMEI] PEKING UNIV, PEKING UNIV HOSP 6, NHC KEY LAB MENTAL HLTH,DEPT CLIN PSYCHOPHARMACOL,, NATL CLIN RES CTR MENTAL DISORDERS, BEIJING, PEOPLES R CHINA. [WU, YANKUN; SU, YUN-AI; ZHU, LINLIN; LI, JITAO; SI, TIANMEI] PEKING UNIV, PEKING UNIV INST MENTAL HLTH, INST MENTAL HLTH, NHC KEY LAB MENTAL HLTH,NATL CLIN RES CTR MENTAL D, BEIJING, PEOPLE…	ISI	Bipolar disorder is characterised by recurrent and alternating episodes of mania/hypomania and depression. Current breakthroughs in functional MRI techniques have uncovered the functional neuroanatomy of bipolar disorder. However, the pathophysiology underlying mood instability, mood switching and the development of extreme mood states is less well understood. This review presents a comprehensive…	Advances in functional MRI research in bipolar disorder: from the perspective of mood states	Bipolar Disorder; Emotions; Brain	PEKING UNIVERSITY;PEKING UNIVERSITY	PEKING UNIV;PEKING UNIV	NA	WU YK, 2024, GEN PSYCHIAT	WU YK, 2024, GEN PSYCHIAT
REY G;PIGUET C;BENDERS A;FAVRE S;EICKHOFF SB;AUBRY JM;VUILLEUMIER P	REY, G.;PIGUET, C.;BENDERS, A.;FAVRE, S.;EICKHOFF, S. B.;AUBRY, J. -M.;VUILLEUMIER, P.	ANAND A, 2009, PSYCHIAT RES-NEUROIM, V171, P189, DOI 10.1016/J.PSCYCHRESNS.2008.03.012;ANONYMOUS, 2012, THE BIPOLAR BRAIN: INTEGRATING NEUROIMAGING WITH GENETICS;ANONYMOUS, SCHIZOPHR B;ANTICEVIC ALAN, 2015, SCHIZOPHR BULL, V41, P133, DOI 10.1093/SCHBUL/SBU051;ANTICEVIC A, 2012, TRENDS COGN SCI, V16, P584, DOI 10.1016/J.TICS.2012.10.008;ASHBURNER J, 2005, NEUROIMAGE, V26, P839, DOI 10.1016/J.NEURO…	BACKGROUND: PREVIOUS FUNCTIONAL MAGNETIC RESONANCE IMAGING STUDIES IN BIPOLAR DISORDER (BD) HAVE EVIDENCED CHANGES IN FUNCTIONAL CONNECTIVITY (FC) IN BRAIN AREAS ASSOCIATED WITH EMOTION PROCESSING, BUT HOW THESE CHANGES VARY WITH MOOD STATE AND SPECIFIC CLINICAL SYMPTOMS IS NOT FULLY UNDERSTOOD. METHODS: WE INVESTIGATED RESTING-STATE FC BETWEEN A PRIORI REGIONS OF INTEREST (ROIS) FROM THE DEFAULT…	UNIV GENEVA, DEPT NEUROSCI, LAB BEHAV NEUROL & IMAGING COGNIT, GENEVA, SWITZERLAND.; UNIV HOSP GENEVA, MOOD DISORDER PROGRAM, DIV PSYCHIAT SPECIALTIES, DEPT MENTAL HLTH & PSYCHIAT, GENEVA, SWITZERLAND.; UNIV BONN, DEPT PSYCHOL, BONN, GERMANY.; RES CTR JULICH, INST NEUROSCI & MED INM 1, JULICH, GERMANY.; UNIV DUSSELDORF, INST CLIN NEUROSCI & MED PSYCHOL, DUSSELDORF, GERMANY.; UNIV HOSP GENEVA, DEP…	BIPOLAR DISORDER; FMRI; FUNCTIONAL CONNECTIVITY; RUMINATION; MOOD; DEPRESSION	10.1016/j.eurpsy.2015.12.005	ARTICLE	MAJOR DEPRESSIVE DISORDER; RATING-SCALE; PREFRONTAL CORTEX; DEFAULT-MODE; CINGULATE CORTEX; AMYGDALA; MOOD; RUMINATION; ANXIETY; SELF	NA	EUR PSYCHIAT	EUR. PSYCHIAT.	ENGLISH	BRONZE	CAMBRIDGE UNIV PRESS	2016	REY, G (CORRESPONDING AUTHOR), UNIV GENEVA, LAB NEUROL & IMAGING COGNIT, DEPT NEUROSCI, 1 RUE MICHEL SERVET, CH-1211 GENEVA, SWITZERLAND.	EUROPEAN PSYCHIATRY	53	RESTING-STATE FUNCTIONAL CONNECTIVITY OF EMOTION REGULATION NETWORKS IN EUTHYMIC AND NON-EUTHYMIC BIPOLAR DISORDER PATIENTS	WOS:000372539700008	34	[REY, G.; PIGUET, C.; VUILLEUMIER, P.] UNIV GENEVA, DEPT NEUROSCI, LAB BEHAV NEUROL & IMAGING COGNIT, GENEVA, SWITZERLAND. [PIGUET, C.; FAVRE, S.; AUBRY, J. -M.] UNIV HOSP GENEVA, MOOD DISORDER PROGRAM, DIV PSYCHIAT SPECIALTIES, DEPT MENTAL HLTH & PSYCHIAT, GENEVA, SWITZERLAND. [BENDERS, A.] UNIV BONN, DEPT PSYCHOL, BONN, GERMANY. [BENDERS, A.; EICKHOFF, S. B.] RES CTR JULICH, INST NEUROSCI & MED…	ISI	Background: Previous functional magnetic resonance imaging studies in bipolar disorder (BD) have evidenced changes in functional connectivity (FC) in brain areas associated with emotion processing, but how these changes vary with mood state and specific clinical symptoms is not fully understood. Methods: We investigated resting-state FC between a priori regions of interest (ROIs) from the default…	Resting-state functional connectivity of emotion regulation networks in euthymic and non-euthymic bipolar disorder patients	Bipolar disorder; FMRI; Functional connectivity; Rumination; Mood; Depression	UNIVERSITY OF GENEVA;UNIVERSITY OF GENEVA;UNIVERSITY OF BONN;HELMHOLTZ ASSOCIATION;RESEARCH CENTER JULICH;HEINRICH HEINE UNIVERSITY DUSSELDORF;UNIVERSITY OF GENEVA	UNIV GENEVA	NA	REY G, 2016, EUR PSYCHIAT	REY G, 2016, EUR PSYCHIAT
SAMBUCO N;BRADLEY MM;LANG PJ	SAMBUCO, NICOLA;BRADLEY, MARGARET M.;LANG, PETER J.	ALBAUGH MD, 2017, BIOL PSYCHOL, V124, P133, DOI 10.1016/J.BIOPSYCHO.2017.02.002;AMERICAN PSYCHIATRIC ASSOCIATION, 1980, DIAGN STAT MAN MENT, DOI DOI 10.1176/APPI.BOOKS.9780890425787;ASHBURNER J, 2005, NEUROIMAGE, V26, P839, DOI 10.1016/J.NEUROIMAGE.2005.02.018;ASHBURNER J, 2007, NEUROIMAGE, V38, P95, DOI 10.1016/J.NEUROIMAGE.2007.07.007;BANDELOW B, 2002, COMPR PSYCHIAT, V43, P269, DOI 10.1053/COM…	REDUCED HIPPOCAMPAL AND/OR AMYGDALA VOLUMES HAVE BEEN REPORTED IN PATIENTS WITH A VARIETY OF DIFFERENT ANXIETY DIAGNOSES, SUGGESTING THAT STRUCTURAL ALTERATIONS MAY VARY TRANSDIAGNOSTICALLY ACROSS THE INTERNALIZING DISORDERS. THE CURRENT STUDY MEASURED HIPPOCAMPAL AND AMYGDALA VOLUMES IN ANXIETY AND MOOD DISORDER PATIENTS ASSESSING DIFFERENCES THAT VARY DIMENSIONALLY WITH TRANSDIAGNOSTIC FACTORS …	UNIV FLORIDA, CTR STUDY EMOT & ATTENT, GAINESVILLE, FL USA.; UNIV FLORIDA, CTR STUDY EMOT & ATTENT, POB 112766, GAINESVILLE, FL 32611 USA.;	AMYGDALA; HIPPOCAMPUS; VOXELS-BASED MORPHOMETRY; DISTRESS; ANXIOUS AROUSAL; TRAUMA	10.1016/j.biopsycho.2023.108501	ARTICLE	POSTTRAUMATIC-STRESS-DISORDER; ENVIRONMENTAL RISK-FACTORS; ANXIETY DISORDERS; SEX-DIFFERENCES; BRAIN; FEAR; MORPHOMETRY; DEPRESSION; NEUROGENESIS; SEROTONIN	NA	BIOL PSYCHOL	BIOL. PSYCHOL.	ENGLISH	BRONZE	ELSEVIER	2023	SAMBUCO, N (CORRESPONDING AUTHOR), UNIV FLORIDA, CTR STUDY EMOT & ATTENT, POB 112766, GAINESVILLE, FL 32611 USA.	BIOLOGICAL PSYCHOLOGY	8	HIPPOCAMPAL AND AMYGDALA VOLUMES VARY WITH TRANSDIAGNOSTIC PSYCHOPATHOLOGICAL DIMENSIONS OF DISTRESS, ANXIOUS AROUSAL, AND TRAUMA	WOS:000932038100001	177	[SAMBUCO, NICOLA; BRADLEY, MARGARET M.; LANG, PETER J.] UNIV FLORIDA, CTR STUDY EMOT & ATTENT, GAINESVILLE, FL USA. [SAMBUCO, NICOLA] UNIV FLORIDA, CTR STUDY EMOT & ATTENT, POB 112766, GAINESVILLE, FL 32611 USA.	ISI	Reduced hippocampal and/or amygdala volumes have been reported in patients with a variety of different anxiety diagnoses, suggesting that structural alterations may vary transdiagnostically across the internalizing disorders. The current study measured hippocampal and amygdala volumes in anxiety and mood disorder patients assessing differences that vary dimensionally with transdiagnostic factors …	Hippocampal and amygdala volumes vary with transdiagnostic psychopathological dimensions of distress, anxious arousal, and trauma	Amygdala; Hippocampus; Voxels-based morphometry; Distress; Anxious arousal; Trauma	STATE UNIVERSITY SYSTEM OF FLORIDA;UNIVERSITY OF FLORIDA;STATE UNIVERSITY SYSTEM OF FLORIDA;UNIVERSITY OF FLORIDA	UNIV FLORIDA	NA	SAMBUCO N, 2023, BIOL PSYCHOL	SAMBUCO N, 2023, BIOL PSYCHOL
CROCETTA A;LILOIA D;COSTA T;DUCA S;CAUDA F;MANUELLO J	CROCETTA, ANNACHIARA;LILOIA, DONATO;COSTA, TOMMASO;DUCA, SERGIO;CAUDA, FRANCO;MANUELLO, JORDI	ABDULLAH N, 2021, AM J PHYSIOL-GASTR L, V319, PG718, DOI 10.1152/AJPGI.00293.2020;ADELHÖFER N, 2020, NEUROIMAGE, V219, DOI 10.1016/J.NEUROIMAGE.2020.117052;ALLEN AP, 2017, SOC PERSONAL PSYCHOL, V11, DOI 10.1111/SPC3.12309;ANONYMOUS, 2009, PSIKIYATRIDE GUNCEL YAKLASIMLARCURRENT APPROACHES IN PSYCHIATRY;ANSARI F, 2023, FRONT NUTR, V10, DOI 10.3389/FNUT.2023.1173660;ANTICEVIC A, 2012, TRENDS COGN SC…	THE GUT-BRAIN AXIS, A BIDIRECTIONAL COMMUNICATION NETWORK BETWEEN THE GASTROINTESTINAL SYSTEM AND THE BRAIN, SIGNIFICANTLY INFLUENCES MENTAL HEALTH AND BEHAVIOR. PROBIOTICS, LIVE MICROORGANISMS CONFERRING HEALTH BENEFITS, HAVE GARNERED ATTENTION FOR THEIR POTENTIAL TO MODULATE THIS AXIS. HOWEVER, THEIR EFFECTS ON BRAIN FUNCTION THROUGH GUT MICROBIOTA MODULATION REMAIN CONTROVERSIAL. THIS SYSTEMAT…	UNIV TURIN, DEPT PSYCHOL, FUNCT NEUROIMAGING & COMPLEX NEURAL SYST FOCUS LAB, TURIN, ITALY.; UNIV TURIN, KOELLIKER HOSP, DEPT PSYCHOL, GCS FMRI, TURIN, ITALY.; UNIV TURIN, NEUROSCI INST TURIN NIT, TURIN, ITALY.; UNIV TURIN, DEPT PSYCHOL, MOVE NBRAINS LAB, TURIN, ITALY.;	PROBIOTICS; GUT-BRAIN AXIS; FMRI; NEUROIMAGING; GUT MICROBIOTA; DEPRESSION; IBS	10.3389/fnut.2024.1446854	REVIEW	INTRINSIC FUNCTIONAL CONNECTIVITY; RESTING-STATE; MICROBIOTA; DEFAULT; AXIS; MODULATION; PREBIOTICS; AMYGDALA; CORTEX; MEMORY	NA	FRONT NUTR	FRONT. NUTR.	ENGLISH	GOLD	FRONTIERS MEDIA SA	2024	LILOIA, D (CORRESPONDING AUTHOR), UNIV TURIN, DEPT PSYCHOL, FUNCT NEUROIMAGING & COMPLEX NEURAL SYST FOCUS LAB, TURIN, ITALY.; LILOIA, D (CORRESPONDING AUTHOR), UNIV TURIN, KOELLIKER HOSP, DEPT PSYCHOL, GCS FMRI, TURIN, ITALY.	FRONTIERS IN NUTRITION	2	FROM GUT TO BRAIN: UNVEILING PROBIOTIC EFFECTS THROUGH A NEUROIMAGING PERSPECTIVE-A SYSTEMATIC REVIEW OF RANDOMIZED CONTROLLED TRIALS	WOS:001330515200001	11	[CROCETTA, ANNACHIARA; LILOIA, DONATO; COSTA, TOMMASO; CAUDA, FRANCO; MANUELLO, JORDI] UNIV TURIN, DEPT PSYCHOL, FUNCT NEUROIMAGING & COMPLEX NEURAL SYST FOCUS LAB, TURIN, ITALY. [CROCETTA, ANNACHIARA; LILOIA, DONATO; COSTA, TOMMASO; DUCA, SERGIO; CAUDA, FRANCO; MANUELLO, JORDI] UNIV TURIN, KOELLIKER HOSP, DEPT PSYCHOL, GCS FMRI, TURIN, ITALY. [COSTA, TOMMASO; CAUDA, FRANCO] UNIV TURIN, NEUROSCI …	ISI	The gut-brain axis, a bidirectional communication network between the gastrointestinal system and the brain, significantly influences mental health and behavior. Probiotics, live microorganisms conferring health benefits, have garnered attention for their potential to modulate this axis. However, their effects on brain function through gut microbiota modulation remain controversial. This systemat…	From gut to brain: unveiling probiotic effects through a neuroimaging perspective-A systematic review of randomized controlled trials	probiotics; gut-brain axis; fMRI; neuroimaging; gut microbiota; depression; IBS	UNIVERSITY OF TURIN;UNIVERSITY OF TURIN;UNIVERSITY OF TURIN;UNIVERSITY OF TURIN	UNIV TURIN;UNIV TURIN	NA	CROCETTA A, 2024, FRONT NUTR	CROCETTA A, 2024, FRONT NUTR
OATHES DJ;HILT LM;NITSCHKE JB	OATHES, DESMOND J.;HILT, LORI M.;NITSCHKE, JACK B.	ACEVEDO BP, 2014, BRAIN BEHAV, V4, P580, DOI 10.1002/BRB3.242;ADMON R, 2013, TRENDS COGN SCI, V17, P337, DOI 10.1016/J.TICS.2013.05.005;BARLOW D. H., 2004, ANXIETY AND ITS DISORDERS: THE NATURE AND TREATMENT OF ANXIETY AND PANIC;BAUERNFEIND AL, 2013, J HUM EVOL, V64, P263, DOI 10.1016/J.JHEVOL.2012.12.003;BLAIR K, 2008, AM J PSYCHIAT, V165, P1193, DOI 10.1176/APPI.AJP.2008.07071060;BUHR K, 2002, …	SEROTONIN TRANSPORTER GENE VARIANTS ARE KNOWN TO INTERACT WITH STRESSFUL LIFE EXPERIENCES TO INCREASE CHANCES OF DEVELOPING AFFECTIVE SYMPTOMS, AND THESE SAME VARIANTS HAVE BEEN SHOWN TO INFLUENCE AMYGDALA REACTIVITY TO AFFECTIVE STIMULI IN NON-PSYCHIATRIC POPULATIONS. THE IMPACT OF THESE GENE VARIANTS ON AFFECTIVE NEUROCIRCUITRY IN ANXIETY AND MOOD DISORDERS HAS BEEN STUDIED LESS EXTENSIVELY. UT…	STANFORD UNIV, DEPT PSYCHIAT & BEHAV SCI, STANFORD, CA 94305 USA.; LAWRENCE UNIV, DEPT PSYCHOL, APPLETON, WI 54912 USA.; UNIV WISCONSIN, DEPT PSYCHIAT, MADISON, WI 53706 USA.; UNIV WISCONSIN, DEPT PSYCHOL, MADISON, WI 53706 USA.;	NA	10.1371/journal.pone.0115820	ARTICLE	FACIAL EXPRESSIONS; ANTERIOR CINGULATE; AMYGDALA ACTIVITY; GENETIC-VARIATION; PROMOTER REGION; ACTIVATION; DISORDER; BRAIN; POLYMORPHISM; UNCERTAINTY	2	PLOS ONE	PLOS ONE	ENGLISH	GREEN PUBLISHED, GOLD, GREEN SUBMITTED	PUBLIC LIBRARY SCIENCE	2015	OATHES, DJ (CORRESPONDING AUTHOR), STANFORD UNIV, DEPT PSYCHIAT & BEHAV SCI, STANFORD, CA 94305 USA.	PLOS ONE	17	AFFECTIVE NEURAL RESPONSES MODULATED BY SEROTONIN TRANSPORTER GENOTYPE IN CLINICAL ANXIETY AND DEPRESSION	WOS:000349914000005	10	[OATHES, DESMOND J.] STANFORD UNIV, DEPT PSYCHIAT & BEHAV SCI, STANFORD, CA 94305 USA. [HILT, LORI M.] LAWRENCE UNIV, DEPT PSYCHOL, APPLETON, WI 54912 USA. [NITSCHKE, JACK B.] UNIV WISCONSIN, DEPT PSYCHIAT, MADISON, WI 53706 USA. [NITSCHKE, JACK B.] UNIV WISCONSIN, DEPT PSYCHOL, MADISON, WI 53706 USA.	ISI	Serotonin transporter gene variants are known to interact with stressful life experiences to increase chances of developing affective symptoms, and these same variants have been shown to influence amygdala reactivity to affective stimuli in non-psychiatric populations. The impact of these gene variants on affective neurocircuitry in anxiety and mood disorders has been studied less extensively. Ut…	Affective Neural Responses Modulated by Serotonin Transporter Genotype in Clinical Anxiety and Depression	NA	STANFORD UNIVERSITY;LAWRENCE UNIVERSITY;UNIVERSITY OF WISCONSIN SYSTEM;UNIVERSITY OF WISCONSIN MADISON;UNIVERSITY OF WISCONSIN SYSTEM;UNIVERSITY OF WISCONSIN MADISON	STANFORD UNIV	NA	OATHES DJ, 2015, PLOS ONE	OATHES DJ, 2015, PLOS ONE
SWARTZ JR;KNODT AR;RADTKE SR;HARIRI AR	SWARTZ, JOHNNA R.;KNODT, ANNCHEN R.;RADTKE, SPENSER R.;HARIRI, AHMAD R.	ADLER NE, 2000, HEALTH PSYCHOL, V19, P586, DOI 10.1037/0278-6133.19.6.586;ADMON R, 2009, P NATL ACAD SCI USA, V106, P14120, DOI 10.1073/PNAS.0903183106;AMUNTS K, 2005, ANAT EMBRYOL, V210, P343, DOI 10.1007/S00429-005-0025-5;BERNSTEIN DP, 2003, CHILD ABUSE NEGLECT, V27, P169, DOI 10.1016/S0145-2134(02)00541-0;CLEMENTS K, 1996, PERS INDIV DIFFER, V20, P747, DOI 10.1016/0191-8869(96)00005-0;DAVIS-KE…	WE HAVE PREVIOUSLY REPORTED THAT THREAT-RELATED AMYGDALA ACTIVITY MEASURED DURING A BASELINE FMRI SCAN PREDICTS THE EXPERIENCE OF DEPRESSION AND ANXIETY ASSOCIATED WITH STRESSFUL LIFE EVENTS YEARS LATER. HERE, WE EXAMINE WHETHER TWO BROAD MEASURES OF CHILDHOOD ENVIRONMENTAL ENRICHMENT, NAMELY PARENTAL EDUCATIONAL ACHIEVEMENT AND SUBJECTIVE PARENTAL SOCIOECONOMIC STATUS, BUFFER AGAINST THE EFFECTS…	UNIV CALIF DAVIS, DEPT HUMAN ECOL, 1353 HART HALL, DAVIS, CA 95616 USA.; DUKE UNIV, DEPT PSYCHOL & NEUROSCI, LAB NEUROGENET, DURHAM, NC 27708 USA.;	FMRI; AMYGDALA; SOCIOECONOMIC STATUS; DEPRESSION; ANXIETY; STRESS	10.1016/j.neuropsychologia.2017.12.019	ARTICLE	SOCIOECONOMIC-STATUS; AMYGDALA REACTIVITY; SOCIAL SUPPORT; BRAIN-FUNCTION; MENTAL-HEALTH; CHILDHOOD; DEPRESSION; VALIDATION; ASSOCIATIONS; POVERTY	NA	NEUROPSYCHOLOGIA	NEUROPSYCHOLOGIA	ENGLISH	GREEN SUBMITTED, GREEN ACCEPTED	PERGAMON-ELSEVIER SCIENCE LTD	2018	SWARTZ, JR (CORRESPONDING AUTHOR), UNIV CALIF DAVIS, DEPT HUMAN ECOL, 1353 HART HALL, DAVIS, CA 95616 USA.	NEUROPSYCHOLOGIA	14	POST-SECONDARY MATERNAL EDUCATION BUFFERS AGAINST NEURAL RISK FOR PSYCHOLOGICAL VULNERABILITY TO FUTURE LIFE STRESS	WOS:000425202400014	109	[SWARTZ, JOHNNA R.] UNIV CALIF DAVIS, DEPT HUMAN ECOL, 1353 HART HALL, DAVIS, CA 95616 USA. [KNODT, ANNCHEN R.; RADTKE, SPENSER R.; HARIRI, AHMAD R.] DUKE UNIV, DEPT PSYCHOL & NEUROSCI, LAB NEUROGENET, DURHAM, NC 27708 USA.	ISI	We have previously reported that threat-related amygdala activity measured during a baseline fMRI scan predicts the experience of depression and anxiety associated with stressful life events years later. Here, we examine whether two broad measures of childhood environmental enrichment, namely parental educational achievement and subjective parental socioeconomic status, buffer against the effects…	Post-secondary maternal education buffers against neural risk for psychological vulnerability to future life stress	fMRI; Amygdala; Socioeconomic status; Depression; Anxiety; Stress	UNIVERSITY OF CALIFORNIA SYSTEM;UNIVERSITY OF CALIFORNIA DAVIS;DUKE UNIVERSITY	UNIV CALIF DAVIS	NA	SWARTZ JR, 2018, NEUROPSYCHOLOGIA	SWARTZ JR, 2018, NEUROPSYCHOLOGIA
STEPHANOU K;DAVEY CG;KERESTES R;WHITTLE S;HARRISON BJ	STEPHANOU, KATERINA;DAVEY, CHRISTOPHER G.;KERESTES, REBECCA;WHITTLE, SARAH;HARRISON, BEN J.	AHMED SP, 2015, DEV COGN NEUROS-NETH, V15, P11, DOI 10.1016/J.DCN.2015.07.006;ANDERSON AK, 2001, NATURE, V411, P305, DOI 10.1038/35077083;ANONYMOUS, 2002, BIOMETRICS RESEARCH, DOI DOI 10.1007/978-1-4419-1005-9_66;ANONYMOUS, 2008, A8 U FLORIDA;BARRETT LF, 2007, SOC COGN AFFECT NEUR, V2, P73, DOI 10.1093/SCAN/NSL042;BEAUREGARD M, 2006, NEUROREPORT, V17, P843, DOI 10.1097/01.WNR.0000220132.32091.9F;…	THE COGNITIVE REGULATION OF EMOTION IS IMPAIRED IN MAJOR DEPRESSIVE DISORDER AND HAS BEEN LINKED TO AN IMBALANCE OF PRE-FRONTAL-SUBCORTICAL BRAIN ACTIVITY. DESPITE SUGGESTIONS THAT THIS RELATIONSHIP REPRESENTS A NEURODEVELOPMENTAL MARKER OF DEPRESSION, FEW STUDIES HAVE EXAMINED THE NEURAL CORRELATES OF EMOTION REGULATION IN DEPRESSED YOUTH. WE COMBINED A 'COGNITIVE REAPPRAISAL' PARADIGM WITH FUNC…	UNIV MELBOURNE, DEPT PSYCHIAT, MELBOURNE NEUROPSYCHIAT CTR, MELBOURNE, VIC, AUSTRALIA.; MELBOURNE HLTH, MELBOURNE, VIC, AUSTRALIA.; ORYGEN, MELBOURNE, VIC, AUSTRALIA.; UNIV PITTSBURGH, SCH MED, DEPT PSYCHIAT, PITTSBURGH, PA USA.;	MAJOR DEPRESSIVE DISORDER; ADOLESCENCE; DEVELOPMENT; EMOTION REGULATION; REAPPRAISAL; FMRI	10.1093/scan/nsx039	ARTICLE	VENTROMEDIAL PREFRONTAL CORTEX; FUNCTIONAL CONNECTIVITY; COGNITIVE REAPPRAISAL; AMYGDALA RESPONSE; BRAIN-DEVELOPMENT; NEGATIVE AFFECT; ADOLESCENCE; MOOD; METAANALYSIS; VOLUNTARY	7	SOC COGN AFFECT NEUR	SOC. COGN. AFFECT. NEUROSCI.	ENGLISH	GREEN PUBLISHED, GOLD	OXFORD UNIV PRESS	2017	HARRISON, BJ (CORRESPONDING AUTHOR), UNIV MELBOURNE, DEPT PSYCHIAT, MELBOURNE NEUROPSYCHIAT CTR, LEVEL 3,161 BARRY ST, CARLTON, VIC 3053, AUSTRALIA.	SOCIAL COGNITIVE AND AFFECTIVE NEUROSCIENCE	35	HARD TO LOOK ON THE BRIGHT SIDE: NEURAL CORRELATES OF IMPAIRED EMOTION REGULATION IN DEPRESSED YOUTH	WOS:000405696600011	12	[STEPHANOU, KATERINA; DAVEY, CHRISTOPHER G.; WHITTLE, SARAH; HARRISON, BEN J.] UNIV MELBOURNE, DEPT PSYCHIAT, MELBOURNE NEUROPSYCHIAT CTR, MELBOURNE, VIC, AUSTRALIA. [STEPHANOU, KATERINA; DAVEY, CHRISTOPHER G.; WHITTLE, SARAH; HARRISON, BEN J.] MELBOURNE HLTH, MELBOURNE, VIC, AUSTRALIA. [DAVEY, CHRISTOPHER G.] ORYGEN, MELBOURNE, VIC, AUSTRALIA. [KERESTES, REBECCA] UNIV PITTSBURGH, SCH MED, DEPT P…	ISI	The cognitive regulation of emotion is impaired in major depressive disorder and has been linked to an imbalance of pre-frontal-subcortical brain activity. Despite suggestions that this relationship represents a neurodevelopmental marker of depression, few studies have examined the neural correlates of emotion regulation in depressed youth. We combined a 'cognitive reappraisal' paradigm with func…	Hard to look on the bright side: neural correlates of impaired emotion regulation in depressed youth	major depressive disorder; adolescence; development; emotion regulation; reappraisal; fMRI	UNIVERSITY OF MELBOURNE;MELBOURNE HEALTH;ORYGEN, THE NATIONAL CENTRE OF EXCELLENCE IN YOUTH MENTAL HEALTH;PENNSYLVANIA COMMONWEALTH SYSTEM OF HIGHER EDUCATION (PCSHE);UNIVERSITY OF PITTSBURGH	UNIV MELBOURNE	NA	STEPHANOU K, 2017, SOC COGN AFFECT NEUR	STEPHANOU K, 2017, SOC COGN AFFECT NEUR
YAMAGATA B;MURAYAMA K;BLACK JM;HANCOCK R;MIMURA M;YANG TT;REISS AL;HOEFT F	YAMAGATA, BUN;MURAYAMA, KOU;BLACK, JESSICA M.;HANCOCK, ROELAND;MIMURA, MASARU;YANG, TONY T.;REISS, ALLAN L.;HOEFT, FUMIKO	AKIRAV I, 2006, EUR J NEUROSCI, V23, P758, DOI 10.1111/J.1460-9568.2006.04603.X;ALEMANY S, 2013, J AFFECT DISORDERS, V149, P175, DOI 10.1016/J.JAD.2013.01.019;ANONYMOUS, BASC 2 BEHAV ASSESSM;ASHBURNER J, 2007, NEUROIMAGE, V38, P95, DOI 10.1016/J.NEUROIMAGE.2007.07.007;BANKS SJ, 2007, SOC COGN AFFECT NEUR, V2, P303, DOI 10.1093/SCAN/NSM029;BEARDSLEE WR, 1998, J AM ACAD CHILD PSY, V37, P1134, DOI 1…	PARENTS HAVE LARGE GENETIC AND ENVIRONMENTAL INFLUENCES ON OFFSPRING'S COGNITION, BEHAVIOR, AND BRAIN. THESE INTERGENERATIONAL EFFECTS ARE OBSERVED IN MOOD DISORDERS, WITH PARTICULARLY ROBUST ASSOCIATION IN DEPRESSION BETWEEN MOTHERS AND DAUGHTERS. NO STUDIES HAVE THUS FAR EXAMINED THE NEURAL BASES OF THESE INTERGENERATIONAL EFFECTS IN HUMANS. CORTICOLIMBIC CIRCUITRY ISKNOWNTO BE HIGHLY RELEVANT …	STANFORD UNIV, CTR INTERDISCIPLINARY BRAIN SCI RES, DEPT PSYCHIAT & BEHAV SCI, SCH MED, STANFORD, CA 94305 USA.; KEIO UNIV, SCH MED, DEPT NEUROPSYCHIAT, TOKYO 1608582, JAPAN.; SHOWA UNIV, SCH MED, DEPT NEUROPSYCHIAT, TOKYO 1578577, JAPAN.; UNIV READING, DEPT PSYCHOL, READING RG6 6AL, BERKS, ENGLAND.; KOCHI UNIV TECHNOL, RES UNIT PSYCHOL EDUC & TECHNOL, KOCHI 7828502, JAPAN.; BOSTON COLL, GRAD SCH…	ANXIETY DISORDER; MRI; INTERGENERATIONAL IMAGING	10.1523/JNEUROSCI.4974-14.2016	ARTICLE	MATERNAL DEPRESSIVE SYMPTOMS; ANTERIOR CINGULATE CORTEX; FRAGILE-X-SYNDROME; PRENATAL STRESS; SEX-DIFFERENCES; PREFRONTAL CORTEX; PLASMA-CORTICOSTERONE; BRAIN-DEVELOPMENT; AMYGDALA; HIPPOCAMPUS	4	J NEUROSCI	J. NEUROSCI.	ENGLISH	GREEN PUBLISHED, HYBRID, GREEN ACCEPTED	SOC NEUROSCIENCE	2016	YAMAGATA, B (CORRESPONDING AUTHOR), UNIV CALIF SAN FRANCISCO, DIV CHILD & ADOLESCENT PSYCHIAT, DEPT PSYCHIAT, SAN FRANCISCO, CA 94143 USA.	JOURNAL OF NEUROSCIENCE	32	FEMALE-SPECIFIC INTERGENERATIONAL TRANSMISSION PATTERNS OF THE HUMAN CORTICOLIMBIC CIRCUITRY	WOS:000369180000019	36	[YAMAGATA, BUN; REISS, ALLAN L.] STANFORD UNIV, CTR INTERDISCIPLINARY BRAIN SCI RES, DEPT PSYCHIAT & BEHAV SCI, SCH MED, STANFORD, CA 94305 USA. [YAMAGATA, BUN; MIMURA, MASARU; HOEFT, FUMIKO] KEIO UNIV, SCH MED, DEPT NEUROPSYCHIAT, TOKYO 1608582, JAPAN. [YAMAGATA, BUN] SHOWA UNIV, SCH MED, DEPT NEUROPSYCHIAT, TOKYO 1578577, JAPAN. [MURAYAMA, KOU] UNIV READING, DEPT PSYCHOL, READING RG6 6AL, BERKS…	ISI	Parents have large genetic and environmental influences on offspring's cognition, behavior, and brain. These intergenerational effects are observed in mood disorders, with particularly robust association in depression between mothers and daughters. No studies have thus far examined the neural bases of these intergenerational effects in humans. Corticolimbic circuitry isknownto be highly relevant …	Female-Specific Intergenerational Transmission Patterns of the Human Corticolimbic Circuitry	anxiety disorder; MRI; intergenerational imaging	STANFORD UNIVERSITY;KEIO UNIVERSITY;SHOWA UNIVERSITY;UNIVERSITY OF READING;KOCHI UNIVERSITY TECHNOLOGY;BOSTON COLLEGE;UNIVERSITY OF CALIFORNIA SYSTEM;UNIVERSITY OF CALIFORNIA SAN FRANCISCO	UNIV CALIF SAN FRANCISCO	NA	YAMAGATA B, 2016, J NEUROSCI	YAMAGATA B, 2016, J NEUROSCI
PIGUET C;KARAHANOGLU FI;SACCARO LF;VAN DE VILLE D;VUILLEUMIER P	PIGUET, CAMILLE;KARAHANOGLU, FIKRET ISIK;SACCARO, LUIGI FRANCESCO;VAN DE VILLE, DIMITRI;VUILLEUMIER, PATRIK	ADOLFI F, 2017, CORTEX, V88, P124, DOI 10.1016/J.CORTEX.2016.12.019;ALLEN EA, 2014, CEREB CORTEX, V24, P663, DOI 10.1093/CERCOR/BHS352;ANAND A, 2005, BIOL PSYCHIAT, V57, P1079, DOI 10.1016/J.BIOPSYCH.2005.02.021;ANAND A, 2009, PSYCHIAT RES-NEUROIM, V171, P189, DOI 10.1016/J.PSCYCHRESNS.2008.03.012;ANDREWS-HANNA JR, 2014, ANN NY ACAD SCI, V1316, P29, DOI 10.1111/NYAS.12360;ANDREWS-HANNA JR, 2010, …	SPONTANEOUS FLUCTUATIONS IN THE BLOOD OXYGENATION LEVEL DEPENDENT SIGNAL MEASURED THROUGH RESTING-STATE FUNCTIONAL MAGNETIC RESONANCE IMAGING HAVE BEEN CORROBORATED TO AGGREGATE INTO MULTIPLE FUNCTIONAL NETWORKS. ABNORMAL RESTING BRAIN ACTIVITY IS OBSERVED IN MOOD DISORDER PATIENTS, HOWEVER WITH INCONSISTENT RESULTS. HOW DO SUCH ALTERATIONS RELATE TO CLINICAL SYMPTOMS; E.G., LEVEL OF DEPRESSION A…	UNIV GENEVA, FAC MED, DEPT PSYCHIAT, GENEVA, SWITZERLAND.; MASSACHUSETTS GEN HOSP, MGH HST ATHINOULA A MARTINOS CTR BIOMED IMAGING, BOSTON, MA 02114 USA.; HARVARD MED SCH, DEPT RADIOL, BOSTON, MA 02115 USA.; UNIV GENEVA, FAC MED, DEPT RADIOL & MED INFORMAT, GENEVA, SWITZERLAND.; ECOLE POLYTECH FED LAUSANNE EPFL, INST BIOENGN, SCH ENGN, GENEVA, SWITZERLAND.; SWISS CTR AFFECT SCI, CAMPUS BIOTECH, G…	MOOD DISORDERS; FMRI; RUMINATION; DEFAULT-MODE NETWORK (DMN); TOTAL ACTIVATION; COACTIVATION-PATTERNS	10.1016/j.nicl.2021.102833	ARTICLE	MAJOR DEPRESSIVE DISORDER; DEFAULT-MODE NETWORK; BIPOLAR DISORDER; UNMEDICATED BIPOLAR; EMOTION REGULATION; CINGULATE CORTEX; CONNECTIVITY; RUMINATION; FMRI; AMYGDALA	NA	NEUROIMAGE-CLIN	NEUROIMAGE-CLIN.	ENGLISH	GOLD, GREEN PUBLISHED	ELSEVIER SCI LTD	2021	PIGUET, C; KARAHANOGLU, FI (CORRESPONDING AUTHOR), LAB NEUROL & IMAGING COGNIT, CAMPUS BIOTECH,9 CH MINES, CH-1202 GENEVA, SWITZERLAND.	NEUROIMAGE-CLINICAL	24	MOOD DISORDERS DISRUPT THE FUNCTIONAL DYNAMICS, NOT SPATIAL ORGANIZATION OF BRAIN RESTING STATE NETWORKS	WOS:000709766000005	32	[PIGUET, CAMILLE; SACCARO, LUIGI FRANCESCO] UNIV GENEVA, FAC MED, DEPT PSYCHIAT, GENEVA, SWITZERLAND. [KARAHANOGLU, FIKRET ISIK] MASSACHUSETTS GEN HOSP, MGH HST ATHINOULA A MARTINOS CTR BIOMED IMAGING, BOSTON, MA 02114 USA. [KARAHANOGLU, FIKRET ISIK] HARVARD MED SCH, DEPT RADIOL, BOSTON, MA 02115 USA. [VAN DE VILLE, DIMITRI] UNIV GENEVA, FAC MED, DEPT RADIOL & MED INFORMAT, GENEVA, SWITZERLAND. […	ISI	Spontaneous fluctuations in the blood oxygenation level dependent signal measured through resting-state functional magnetic resonance imaging have been corroborated to aggregate into multiple functional networks. Abnormal resting brain activity is observed in mood disorder patients, however with inconsistent results. How do such alterations relate to clinical symptoms; e.g., level of depression a…	Mood disorders disrupt the functional dynamics, not spatial organization of brain resting state networks	Mood disorders; fMRI; Rumination; default-mode network (DMN); Total activation; Coactivation-patterns	UNIVERSITY OF GENEVA;HARVARD UNIVERSITY;HARVARD UNIVERSITY MEDICAL AFFILIATES;MASSACHUSETTS GENERAL HOSPITAL;HARVARD UNIVERSITY;HARVARD MEDICAL SCHOOL;UNIVERSITY OF GENEVA;SWISS FEDERAL INSTITUTES OF TECHNOLOGY DOMAIN;ECOLE POLYTECHNIQUE FEDERALE DE LAUSANNE	NOTREPORTED;LAB NEUROL AND IMAGING COGNIT	NA	PIGUET C, 2021, NEUROIMAGE-CLIN	PIGUET C, 2021, NEUROIMAGE-CLIN
JARGALSAIKHAN U;NISHIMARU H;MATSUMOTO J;TAKAMURA Y;NAKAMURA T;HORI E;KONDOH T;ONO T;NISHIJO H	JARGALSAIKHAN, UNDARMAA;NISHIMARU, HIROSHI;MATSUMOTO, JUMPEI;TAKAMURA, YUSAKU;NAKAMURA, TOMOYA;HORI, ETSURO;KONDOH, TAKASHI;ONO, TAKETOSHI;NISHIJO, HISAO	ACKROFF K, 2014, CHEM SENSES, V39, P159, DOI 10.1093/CHEMSE/BJT065;ALTAR CA, 1997, NATURE, V389, P856, DOI 10.1038/39885;ANONYMOUS, PLOS ONE;BARTOLOMUCCI A, 2009, NEUROMETHODS, V42, P261, DOI 10.1007/978-1-60761-303-9_14;BARTOS M, 2007, NAT REV NEUROSCI, V8, P45, DOI 10.1038/NRN2044;BEHRENS MM, 2009, NEUROPHARMACOLOGY, V57, P193, DOI 10.1016/J.NEUROPHARM.2009.06.002;BELFORTE JE, 2010, NAT NEUROSC…	OBJECTIVES: EMERGING EVIDENCE SUGGESTS THAT TRADITIONAL DIETS AND NUTRITION HAVE A SIGNIFICANT IMPACT ON BRAIN DEVELOPMENT, AND COULD CONTRIBUTE TO THE PROMOTION OF MENTAL HEALTH AND PREVENTION OF PSYCHIATRIC DISORDERS IN CHILDREN AND ADOLESCENTS. MOREOVER, DEFICITS IN PARVALBUMIN (PV)-IMMUNOREACTIVE AND/OR GABAERGIC NEURONS ARE CLOSELY ASSOCIATED WITH VARIOUS PSYCHIATRIC DISORDERS IN CHILDREN AN…	UNIV TOYAMA, GRAD SCH MED & PHARMACEUT SCI, SYST EMOT SCI, SUGITANI 2630, TOYAMA 9300194, JAPAN.; AJINOMOTO CO INC, INST INNOVAT, KAWASAKI, KANAGAWA 2108681, JAPAN.;	GUT-BRAIN AXIS; PARVALBUMIN-IMMUNOREACTIVE NEURON; AMYGDALA; HIPPOCAMPUS; PREFRONTAL CORTEX; EMOTION	10.1080/1028415X.2016.1208429	ARTICLE	OXIDATIVE STRESS; VAGUS NERVE; POSITIVE INTERNEURONS; INTERMALE AGGRESSION; ANTIOXIDANT ACTIVITY; GABA CONCENTRATIONS; DEPRESSED-PATIENTS; GABAERGIC NEURONS; PREFRONTAL CORTEX; ANIMAL-MODEL	10	NUTR NEUROSCI	NUTR. NEUROSCI.	ENGLISH	GREEN ACCEPTED	TAYLOR & FRANCIS LTD	2017	NISHIJO, H (CORRESPONDING AUTHOR), UNIV TOYAMA, GRAD SCH MED & PHARMACEUT SCI, SYST EMOT SCI, SUGITANI 2630, TOYAMA 9300194, JAPAN.	NUTRITIONAL NEUROSCIENCE	11	INGESTION OF DRIED-BONITO BROTH (DASHI) FACILITATES PV-PARVALBUMIN-IMMUNOREACTIVE NEURONS IN THE BRAIN, AND AFFECTS EMOTIONAL BEHAVIORS IN MICE	WOS:000418708500004	20	[JARGALSAIKHAN, UNDARMAA; NISHIMARU, HIROSHI; MATSUMOTO, JUMPEI; TAKAMURA, YUSAKU; NAKAMURA, TOMOYA; HORI, ETSURO; ONO, TAKETOSHI; NISHIJO, HISAO] UNIV TOYAMA, GRAD SCH MED & PHARMACEUT SCI, SYST EMOT SCI, SUGITANI 2630, TOYAMA 9300194, JAPAN. [KONDOH, TAKASHI] AJINOMOTO CO INC, INST INNOVAT, KAWASAKI, KANAGAWA 2108681, JAPAN.	ISI	Objectives: Emerging evidence suggests that traditional diets and nutrition have a significant impact on brain development, and could contribute to the promotion of mental health and prevention of psychiatric disorders in children and adolescents. Moreover, deficits in parvalbumin (PV)-immunoreactive and/or GABAergic neurons are closely associated with various psychiatric disorders in children an…	Ingestion of dried-bonito broth (dashi) facilitates PV-parvalbumin-immunoreactive neurons in the brain, and affects emotional behaviors in mice	Gut-brain axis; Parvalbumin-immunoreactive neuron; Amygdala; Hippocampus; Prefrontal cortex; Emotion	UNIVERSITY OF TOYAMA;AJINOMOTO CO INC	UNIV TOYAMA	NA	JARGALSAIKHAN U, 2017, NUTR NEUROSCI	JARGALSAIKHAN U, 2017, NUTR NEUROSCI
LIN JP;LI L;PAN NF;LIU XQ;ZHANG X;SUO XL;KEMP GJ;WANG S;GONG QY	LIN, JINPING;LI, LEI;PAN, NANFANG;LIU, XIQIN;ZHANG, XUN;SUO, XUELING;KEMP, GRAHAM J.;WANG, SONG;GONG, QIYONG	ALBAJES-EIZAGIRRE A, 2019, JOVE-J VIS EXP, DOI 10.3791/59841;ALLISON T, 2000, TRENDS COGN SCI, V4, P267, DOI 10.1016/S1364-6613(00)01501-1;BANKS SJ, 2007, SOC COGN AFFECT NEUR, V2, P303, DOI 10.1093/SCAN/NSM029;BIGLER ED, 2007, DEV NEUROPSYCHOL, V31, P217, DOI 10.1080/87565640701190841;BONDY E, 2021, J ABNORM PSYCHOL, V130, P223, DOI 10.1037/ABN0000618;BRASSEN S, 2009, NEUROBIOL AGING, V30, P1147…	NEUROTICISM IS ONE OF THE MOST ROBUST HIGHER-ORDER PERSONALITY TRAITS ASSOCIATED WITH NEGATIVE EMOTIONALITY AND RISK OF MENTAL DISORDERS. MANY STUDIES HAVE INVESTIGATED RELATIONSHIPS BETWEEN NEUROTICISM AND THE BRAIN, BUT THE RESULTS HAVE BEEN INCONSISTENT. WE CONDUCTED A META-ANALYSIS OF WHOLE-BRAIN RESTING-STATE FUNCTIONAL NEUROIMAGING STUDIES TO IDENTIFY THE MOST STABLE NEUROFUNCTIONAL SUBSTRA…	SICHUAN UNIV, HUAXI MR RES CTR HMRRC, DEPT RADIOL, WEST CHINA HOSP, 37 GUO XUE XIANG, CHENGDU, PEOPLES R CHINA.; CHINESE ACAD MED SCI, RES UNIT PSYCHORADIOL, CHENGDU, PEOPLES R CHINA.; SICHUAN UNIV, FUNCT & MOL IMAGING KEY LAB, CHENGDU, PEOPLES R CHINA.; UNIV LIVERPOOL, LIVERPOOL MAGNET RESONANCE IMAGING CTR LIMRIC, LIVERPOOL, MERSEYSIDE, ENGLAND.; UNIV LIVERPOOL, INST LIFE COURSE & MED SCI, LIVE…	NEUROTICISM PERSONALITY; NEUROSCIENCE; RESTING-STATE FUNCTIONAL BRAIN IMAGING; META-ANALYSIS; MENTAL DISORDERS; PSYCHORADIOLOGY	10.1016/j.neubiorev.2023.105055	ARTICLE	MAJOR DEPRESSIVE DISORDER; SEX-DIFFERENCES; INDIVIDUAL-DIFFERENCES; SOCIAL-PERCEPTION; PERSONALITY; EMOTION; RESPONSES; AMYGDALA; EXTROVERSION; MECHANISMS	NA	NEUROSCI BIOBEHAV R	NEUROSCI. BIOBEHAV. REV.	ENGLISH	NA	PERGAMON-ELSEVIER SCIENCE LTD	2023	WANG, S (CORRESPONDING AUTHOR), SICHUAN UNIV, HUAXI MR RES CTR HMRRC, DEPT RADIOL, WEST CHINA HOSP, 37 GUO XUE XIANG, CHENGDU, PEOPLES R CHINA.	NEUROSCIENCE AND BIOBEHAVIORAL REVIEWS	50	NEURAL CORRELATES OF NEUROTICISM: A COORDINATE-BASED META-ANALYSIS OF RESTING-STATE FUNCTIONAL BRAIN IMAGING STUDIES	WOS:000927499200001	146	[LIN, JINPING; LI, LEI; PAN, NANFANG; LIU, XIQIN; ZHANG, XUN; SUO, XUELING; WANG, SONG; GONG, QIYONG] SICHUAN UNIV, HUAXI MR RES CTR HMRRC, DEPT RADIOL, WEST CHINA HOSP, 37 GUO XUE XIANG, CHENGDU, PEOPLES R CHINA. [LIN, JINPING; LI, LEI; PAN, NANFANG; LIU, XIQIN; ZHANG, XUN; SUO, XUELING; WANG, SONG] CHINESE ACAD MED SCI, RES UNIT PSYCHORADIOL, CHENGDU, PEOPLES R CHINA. [LIN, JINPING; PAN, NANFAN…	ISI	Neuroticism is one of the most robust higher-order personality traits associated with negative emotionality and risk of mental disorders. Many studies have investigated relationships between neuroticism and the brain, but the results have been inconsistent. We conducted a meta-analysis of whole-brain resting-state functional neuroimaging studies to identify the most stable neurofunctional substra…	Neural correlates of neuroticism: A coordinate-based meta-analysis of resting-state functional brain imaging studies	Neuroticism personality; Neuroscience; Resting-state functional brain imaging; Meta-analysis; Mental disorders; Psychoradiology	SICHUAN UNIVERSITY;CHINESE ACADEMY OF MEDICAL SCIENCES - PEKING UNION MEDICAL COLLEGE;SICHUAN UNIVERSITY;UNIVERSITY OF LIVERPOOL;UNIVERSITY OF LIVERPOOL;SICHUAN UNIVERSITY	SICHUAN UNIV	NA	LIN JP, 2023, NEUROSCI BIOBEHAV R	LIN JP, 2023, NEUROSCI BIOBEHAV R
BELL PT;GILAT M;SHINE JM;MCMAHON KL;LEWIS SJG;COPLAND DA	BELL, PETER T.;GILAT, MORAN;SHINE, JAMES M.;MCMAHON, KATIE L.;LEWIS, SIMON J. G.;COPLAND, DAVID A.	ANONYMOUS, 1999, TECH. REP. C-1;ANONYMOUS, 2002, NEUROIMAGE;ANONYMOUS, MILD COGNITIVE IMPAI;ARSALIDOU M, 2013, HUM BRAIN MAPP, V34, P3031, DOI 10.1002/HBM.22124;ASHBURNER J, 2007, NEUROIMAGE, V38, P95, DOI 10.1016/J.NEUROIMAGE.2007.07.007;BECK A.T., 1996, MANUAL FOR THE REVISED BECK DEPRESSION INVENTORY-II, DOI DOI 10.1037/T00742-000;BELL PT, 2015, HUM BRAIN MAPP, V36, P1278, DOI 10.1002/HBM.2270…	PARKINSON'S DISEASE (PD) IS FREQUENTLY ACCOMPANIED BY COGNITIVE AND NEUROPSYCHIATRIC SYMPTOMS INCLUDING IMPAIRMENTS IN AFFECTIVE PROCESSING. DESPITE THIS, MECHANISMS UNDERLYING VULNERABILITY TO DEFICITS IN AFFECTIVE PROCESSING REMAIN UNCLEAR. IN THIS STUDY, WE UTILIZED FUNCTIONAL MAGNETIC RESONANCE IMAGING (FMRI) AND AN AFFECTIVE GO-NOGO PARADIGM, TO EXAMINE THE NEURAL CORRELATES OF EMOTIONAL VAL…	UNIV SYDNEY, BRAIN & MIND CTR, SYDNEY, NSW, AUSTRALIA.; UNIV QUEENSLAND, CTR CLIN RES, BRISBANE, QLD, AUSTRALIA.; UNIV QUEENSLAND, CTR ADV IMAGING, BRISBANE, QLD, AUSTRALIA.; UNIV QUEENSLAND, SCH HLTH & REHABIL SCI, BRISBANE, QLD, AUSTRALIA.;	AMYGDALA; DOPAMINE; EMOTION; PARKINSON'S DISEASE; VENTRAL STRIATUM	10.1007/s11682-017-9754-3	ARTICLE	STATE FUNCTIONAL CONNECTIVITY; GO/NO-GO TASK; TRYPTOPHAN DEPLETION; BASAL GANGLIA; AMYGDALA; BRAIN; DEPRESSION; STRIATUM; DOPAMINE; TRANSPORTER	1	BRAIN IMAGING BEHAV	BRAIN IMAGING BEHAV.	ENGLISH	NA	SPRINGER	2019	BELL, PT (CORRESPONDING AUTHOR), UNIV SYDNEY, BRAIN & MIND CTR, SYDNEY, NSW, AUSTRALIA.; BELL, PT (CORRESPONDING AUTHOR), UNIV QUEENSLAND, CTR CLIN RES, BRISBANE, QLD, AUSTRALIA.	BRAIN IMAGING AND BEHAVIOR	18	NEURAL CORRELATES OF EMOTIONAL VALENCE PROCESSING IN PARKINSON'S DISEASE: DYSFUNCTION IN THE SUBCORTEX	WOS:000460795600016	13	[BELL, PETER T.; GILAT, MORAN; SHINE, JAMES M.; LEWIS, SIMON J. G.] UNIV SYDNEY, BRAIN & MIND CTR, SYDNEY, NSW, AUSTRALIA. [BELL, PETER T.; COPLAND, DAVID A.] UNIV QUEENSLAND, CTR CLIN RES, BRISBANE, QLD, AUSTRALIA. [MCMAHON, KATIE L.] UNIV QUEENSLAND, CTR ADV IMAGING, BRISBANE, QLD, AUSTRALIA. [COPLAND, DAVID A.] UNIV QUEENSLAND, SCH HLTH & REHABIL SCI, BRISBANE, QLD, AUSTRALIA.	ISI	Parkinson's disease (PD) is frequently accompanied by cognitive and neuropsychiatric symptoms including impairments in affective processing. Despite this, mechanisms underlying vulnerability to deficits in affective processing remain unclear. In this study, we utilized functional Magnetic Resonance Imaging (fMRI) and an Affective Go-NoGo paradigm, to examine the neural correlates of emotional val…	Neural correlates of emotional valence processing in Parkinson's disease: dysfunction in the subcortex	Amygdala; Dopamine; Emotion; Parkinson's disease; Ventral striatum	UNIVERSITY OF SYDNEY;UNIVERSITY OF QUEENSLAND;UNIVERSITY OF QUEENSLAND;UNIVERSITY OF QUEENSLAND	UNIV SYDNEY;UNIV QUEENSLAND	NA	BELL PT, 2019, BRAIN IMAGING BEHAV	BELL PT, 2019, BRAIN IMAGING BEHAV
WILLIAMS LM;GOLDSTEIN-PIEKARSKI AN;CHOWDHRY N;GRISANZIO KA;HAUG NA;SAMARA Z;ETKIN A;O'HARA R;SCHATZBERG AF;SUPPES T;YESAVAGE J	WILLIAMS, LEANNE M.;GOLDSTEIN-PIEKARSKI, ANDREA N.;CHOWDHRY, NOWREEN;GRISANZIO, KATHERINE A.;HAUG, NANCY A.;SAMARA, ZOE;ETKIN, AMIT;O'HARA, RUTH;SCHATZBERG, ALAN F.;SUPPES, TRISHA;YESAVAGE, JEROME	ADAMSON SJ, 2010, DRUG ALCOHOL DEPEN, V110, P137, DOI 10.1016/J.DRUGALCDEP.2010.02.017;AIZENSTEIN HJ, 2009, AM J GERIAT PSYCHIAT, V17, P30, DOI 10.1097/JGP.0B013E31817B60AF;ANONYMOUS, PSYCH CENTRAL;ANONYMOUS, 2007, BAYESIAN NETWORKS AND DECISION GRAPHS, DOI DOI 10.1007/978-0-387-68282-2;ANONYMOUS, 2013, PSYCHOL MED, DOI DOI 10.1017/S003329171200147X;ANONYMOUS, MANUAL DEPRESSION AN;ANONYMOUS, 2003…	BACKGROUND: UNDERSTANDING HOW BRAIN CIRCUIT DYSFUNCTIONS RELATE TO SPECIFIC SYMPTOMS OFFERS PROMISE FOR DEVELOPING A BRAIN-BASED TAXONOMY FOR CLASSIFYING PSYCHOPATHOLOGY, IDENTIFYING TARGETS FOR MECHANISTIC STUDIES AND ULTIMATELY FOR GUIDING TREATMENT CHOICE. THE GOAL OF THE RESEARCH DOMAIN CRITERIA (RDOC) INITIATIVE OF THE NATIONAL INSTITUTE OF MENTAL HEALTH IS TO ACCELERATE THE DEVELOPMENT OF S…	STANFORD UNIV, DEPT PSYCHIAT & BEHAV SCI, STANFORD, CA 94305 USA.; SIERRA PACIFIC MENTAL ILLNESS RES EDUC & CLIN CTR, PALO ALTO, CA 94304 USA.; PALO ALTO UNIV, PSYCHOL, 1791 ARASTRADERO RD, PALO ALTO, CA 94304 USA.; VET AFFAIRS PALO ALTO HLTH CARE SYST, PALO ALTO, CA 94304 USA.;	RESEARCH DOMAIN CRITERIA (RDOC); BRAIN CIRCUITS; ANXIETY; DEPRESSION; BRAIN IMAGING; EMOTION; COGNITION	10.1186/s12888-016-0771-3	ARTICLE	ANTERIOR CINGULATE CORTEX; COGNITIVE CONTROL NETWORK; SOCIAL ANXIETY; GENERALIZED ANXIETY; INCREASED AMYGDALA; ANTIDEPRESSANT TREATMENT; UNIPOLAR DEPRESSION; MAJOR DEPRESSION; EMOTIONAL FACES; FEARFUL FACES	NA	BMC PSYCHIATRY	BMC PSYCHIATRY	ENGLISH	GREEN PUBLISHED, GOLD	BMC	2016	WILLIAMS, LM (CORRESPONDING AUTHOR), STANFORD UNIV, DEPT PSYCHIAT & BEHAV SCI, STANFORD, CA 94305 USA.; WILLIAMS, LM (CORRESPONDING AUTHOR), SIERRA PACIFIC MENTAL ILLNESS RES EDUC & CLIN CTR, PALO ALTO, CA 94304 USA.	BMC PSYCHIATRY	28	DEVELOPING A CLINICAL TRANSLATIONAL NEUROSCIENCE TAXONOMY FOR ANXIETY AND MOOD DISORDER: PROTOCOL FOR THE BASELINE-FOLLOW UP RESEARCH DOMAIN CRITERIA ANXIETY AND DEPRESSION ("RAD") PROJECT	WOS:000372738400001	16	[WILLIAMS, LEANNE M.; GOLDSTEIN-PIEKARSKI, ANDREA N.; CHOWDHRY, NOWREEN; GRISANZIO, KATHERINE A.; HAUG, NANCY A.; SAMARA, ZOE; ETKIN, AMIT; O'HARA, RUTH; SCHATZBERG, ALAN F.; SUPPES, TRISHA; YESAVAGE, JEROME] STANFORD UNIV, DEPT PSYCHIAT & BEHAV SCI, STANFORD, CA 94305 USA. [WILLIAMS, LEANNE M.; GOLDSTEIN-PIEKARSKI, ANDREA N.; CHOWDHRY, NOWREEN; GRISANZIO, KATHERINE A.; ETKIN, AMIT; O'HARA, RUTH;…	ISI	Background: Understanding how brain circuit dysfunctions relate to specific symptoms offers promise for developing a brain-based taxonomy for classifying psychopathology, identifying targets for mechanistic studies and ultimately for guiding treatment choice. The goal of the Research Domain Criteria (RDoC) initiative of the National Institute of Mental Health is to accelerate the development of s…	Developing a clinical translational neuroscience taxonomy for anxiety and mood disorder: protocol for the baseline-follow up Research domain criteria Anxiety and Depression ("RAD") project	Research Domain Criteria (RDoC); Brain circuits; Anxiety; Depression; Brain imaging; Emotion; Cognition	STANFORD UNIVERSITY;US DEPARTMENT OF VETERANS AFFAIRS;VETERANS HEALTH ADMINISTRATION (VHA);VA PALO ALTO HEALTH CARE SYSTEM	STANFORD UNIV;SIERRA PACIFIC MENTAL ILLNESS RES EDUC AND CLIN CTR	NA	WILLIAMS LM, 2016, BMC PSYCHIATRY	WILLIAMS LM, 2016, BMC PSYCHIATRY
LI S;JIAO XH;LI ZY;ZHOU Y;ZHOU CR;ZHOU CH;ZHENG H;WU YQ	LI, SHUAI;JIAO, XIN-HAO;LI, ZI-YI;ZHOU, YUE;ZHOU, CHEN-RUI;ZHOU, CHENG-HUA;ZHENG, HUI;WU, YU-QING	ABRAM SV, 2020, SCHIZOPHRENIA BULL, V46, P661, DOI 10.1093/SCHBUL/SBZ091;ALEMAN A, 2005, PROG NEUROBIOL, V77, P283, DOI 10.1016/J.PNEUROBIO.2005.11.005;KREDLOW MA, 2022, NEUROPSYCHOPHARMACOL, V47, P247, DOI 10.1038/S41386-021-01155-7;ALLSOP SA, 2014, FRONT BEHAV NEUROSCI, V8, DOI 10.3389/FNBEH.2014.00241;ALTEBA S, 2016, LEARN MEMORY, V23, P349, DOI 10.1101/LM.041608.116;ANDRÁSI T, 2017, PLOS BIOL…	THE BASOLATERAL AMYGDALA (BLA) IS THE SUBREGION OF THE AMYGDALA LOCATED IN THE MEDIAL OF THE TEMPORAL LOBE, WHICH IS CONNECTED WITH A WIDE RANGE OF BRAIN REGIONS TO ACHIEVE DIVERSE FUNCTIONS. RECENTLY, AN INCREASING NUMBER OF STUDIES HAVE FOCUSED ON THE PARTICIPATION OF THE BLA IN MANY NEUROPSYCHIATRIC DISORDERS FROM THE NEURAL CIRCUIT PERSPECTIVE, AIDED BY THE RAPID DEVELOPMENT OF VIRAL TRACING …	CHINESE ACAD MED SCI & PEKING UNION MED COLL, NATL CANC CTR, NATL CLIN RES CTR CANC, DEPT ANESTHESIOL,CANC HOSP, BEIJING 100021, PEOPLES R CHINA.; XUZHOU MED UNIV, JIANGSU PROV KEY LAB ANESTHESIOL, NMPA KEY LAB RES & EVALUAT NARCOT & PSYCHOTROP DRU, XUZHOU 221004, PEOPLES R CHINA.; XUZHOU MED UNIV, JIANGSU KEY LAB NEW DRUG RES & CLIN PHARM, XUZHOU 221004, PEOPLES R CHINA.;	BASOLATERAL AMYGDALA; NEURAL CIRCUITS; NEUROPSYCHIATRIC DISORDERS; COMORBIDITY; CLINICAL NEUROMODULATION	10.1016/j.arr.2024.102363	REVIEW	BASOLATERAL AMYGDALA; PREFRONTAL CORTEX; MOUSE MODEL; FEEDFORWARD INHIBITION; COGNITIVE IMPAIRMENT; AFFERENT CONNECTIONS; ALZHEIMERS-DISEASE; LATERAL AMYGDALA; NEURAL CIRCUITS; STRESS	NA	AGEING RES REV	AGEING RES. REV.	ENGLISH	NA	ELSEVIER IRELAND LTD	2024	ZHENG, H (CORRESPONDING AUTHOR), CHINESE ACAD MED SCI & PEKING UNION MED COLL, NATL CANC CTR, NATL CLIN RES CTR CANC, DEPT ANESTHESIOL,CANC HOSP, BEIJING 100021, PEOPLES R CHINA.; WU, YQ (CORRESPONDING AUTHOR), XUZHOU MED UNIV, JIANGSU PROV KEY LAB ANESTHESIOL, NMPA KEY LAB RES & EVALUAT NARCOT & PSYCHOTROP DRU, XUZHOU 221004, PEOPLES R CHINA.; ZHOU, CH (CORRESPONDING AUTHOR), XUZHOU MED UNIV, JI…	AGEING RESEARCH REVIEWS	2	BLA-INVOLVED CIRCUITS IN NEUROPSYCHIATRIC DISORDERS	WOS:001256232500001	99	[LI, SHUAI; ZHENG, HUI] CHINESE ACAD MED SCI & PEKING UNION MED COLL, NATL CANC CTR, NATL CLIN RES CTR CANC, DEPT ANESTHESIOL,CANC HOSP, BEIJING 100021, PEOPLES R CHINA. [JIAO, XIN-HAO; LI, ZI-YI; ZHOU, YUE; ZHOU, CHEN-RUI; WU, YU-QING] XUZHOU MED UNIV, JIANGSU PROV KEY LAB ANESTHESIOL, NMPA KEY LAB RES & EVALUAT NARCOT & PSYCHOTROP DRU, XUZHOU 221004, PEOPLES R CHINA. [ZHOU, CHENG-HUA] XUZHOU ME…	ISI	The basolateral amygdala (BLA) is the subregion of the amygdala located in the medial of the temporal lobe, which is connected with a wide range of brain regions to achieve diverse functions. Recently, an increasing number of studies have focused on the participation of the BLA in many neuropsychiatric disorders from the neural circuit perspective, aided by the rapid development of viral tracing …	BLA-involved circuits in neuropsychiatric disorders	Basolateral amygdala; Neural circuits; Neuropsychiatric disorders; Comorbidity; Clinical neuromodulation	CHINESE ACADEMY OF MEDICAL SCIENCES - PEKING UNION MEDICAL COLLEGE;PEKING UNION MEDICAL COLLEGE;CANCER INSTITUTE AND HOSPITAL - CAMS;XUZHOU MEDICAL UNIVERSITY;XUZHOU MEDICAL UNIVERSITY	CHINESE ACAD MED SCI AND PEKING UNION MED COLL;XUZHOU MED UNIV;XUZHOU MED UNIV	NA	LI S, 2024, AGEING RES REV	LI S, 2024, AGEING RES REV
YANG S;YI L;XIA XD;CHEN XL;HOU X;ZHANG LJ;YANG F;LIAO JX;HAN ZJ;FU YX	YANG, SHU;YI, LI;XIA, XIAODI;CHEN, XIAOLU;HOU, XIAO;ZHANG, LONGJIE;YANG, FANG;LIAO, JIAXIN;HAN, ZHIJIE;FU, YIXIAO	ALAIYED S, 2019, J NEUROCHEM, V148, P810, DOI 10.1111/JNC.14671;AN TT, 2020, BIOCHEM BIOPH RES CO, V528, P520, DOI 10.1016/J.BBRC.2020.05.158;ANTONIUK S, 2019, NEUROSCI BIOBEHAV R, V99, P101, DOI 10.1016/J.NEUBIOREV.2018.12.002;ANTONTSEVA E, 2020, NEUROSCIENCE, V441, P226, DOI 10.1016/J.NEUROSCIENCE.2020.06.013;AUWUL MR, 2021, BRIEF BIOINFORM, V22, DOI 10.1093/BIB/BBAB120;BELMAKER RH, 2008, NEW E…	BACKGROUND: DEPRESSION IS A COMMON AND COMPLEX MENTAL DISEASE, AND ITS PATHOGENESIS INVOLVES SEVERAL BRAIN REGIONS. ABNORMALITIES IN THE AMYGDALA-HIPPOCAMPAL NEURAL CIRCUITS HAVE BEEN SHOWN TO BE INVOLVED IN DEPRESSION. HOWEVER, THE UNDERLYING MOLECULAR MECHANISMS REMAIN UNCLEAR.METHODS: A RAT MODEL WAS USED TO DETERMINE THE TRANSCRIPTOME CHANGES IN THE AMYGDALA-HIPPOCAMPAL NEURAL NETWORK UNDER C…	CHONGQING MED UNIV, DEPT PSYCHIAT, AFFILIATED HOSP 1, CHONGQING 400016, PEOPLES R CHINA.; CHONGQING MED UNIV, BRANCH 1, AFFILIATED HOSP 1, CHONGQING 400016, PEOPLES R CHINA.; CHONGQING MED & PHARMACEUT COLL, DEPT CLIN MED, CHONGQING 401331, PEOPLES R CHINA.; CHONGQING MED UNIV, SCH PHARM, DEPT PHARM, CHONGQING 400016, PEOPLES R CHINA.; CHONGQING MED UNIV, SCH PHARM, DEPT PHARMACOL, CHONGQING 4000…	TRANSCRIPTOMICS; DEPRESSION; CHRONIC UNPREDICTABLE MILD STRESS; HIPPOCAMPUS; AMYGDALA	10.1016/j.jad.2023.04.074	ARTICLE	PREFRONTAL CORTEX; BIPOLAR DISORDER; MESSENGER-RNA; BRAIN; SCHIZOPHRENIA; EXPRESSION; MYELINATION; MECHANISM; RESPONSES; COMPLEX	NA	J AFFECT DISORDERS	J. AFFECT. DISORD.	ENGLISH	NA	ELSEVIER	2023	FU, YX (CORRESPONDING AUTHOR), CHONGQING MED UNIV, DEPT PSYCHIAT, AFFILIATED HOSP 1, 1YOUYI RD, CHONGQING 400016, PEOPLES R CHINA.	JOURNAL OF AFFECTIVE DISORDERS	6	TRANSCRIPTOME COMPARATIVE ANALYSIS OF AMYGDALA-HIPPOCAMPUS IN DEPRESSION: A RAT MODEL INDUCED BY CHRONIC UNPREDICTABLE MILD STRESS (CUMS)	WOS:001007095000001	334	[YANG, SHU; YI, LI; XIA, XIAODI; FU, YIXIAO] CHONGQING MED UNIV, DEPT PSYCHIAT, AFFILIATED HOSP 1, CHONGQING 400016, PEOPLES R CHINA. [CHEN, XIAOLU] CHONGQING MED UNIV, BRANCH 1, AFFILIATED HOSP 1, CHONGQING 400016, PEOPLES R CHINA. [HOU, XIAO] CHONGQING MED & PHARMACEUT COLL, DEPT CLIN MED, CHONGQING 401331, PEOPLES R CHINA. [ZHANG, LONGJIE] CHONGQING MED UNIV, SCH PHARM, DEPT PHARM, CHONGQING 4…	ISI	Background: Depression is a common and complex mental disease, and its pathogenesis involves several brain regions. Abnormalities in the amygdala-hippocampal neural circuits have been shown to be involved in depression. However, the underlying molecular mechanisms remain unclear.Methods: A rat model was used to determine the transcriptome changes in the amygdala-hippocampal neural network under c…	Transcriptome comparative analysis of amygdala-hippocampus in depression: A rat model induced by chronic unpredictable mild stress (CUMS)	Transcriptomics; Depression; Chronic unpredictable mild stress; Hippocampus; Amygdala	CHONGQING MEDICAL UNIVERSITY;CHONGQING MEDICAL UNIVERSITY;CHONGQING MEDICAL UNIVERSITY;CHONGQING MEDICAL UNIVERSITY;CHONGQING MEDICAL UNIVERSITY;CHONGQING MEDICAL UNIVERSITY;CHONGQING MEDICAL UNIVERSITY	CHONGQING MED UNIV	NA	YANG S, 2023, J AFFECT DISORDERS	YANG S, 2023, J AFFECT DISORDERS
ARJMAND S;BEHZADI M;STEPHENS GJ;EZZATABADIPOUR S;SEIFADDINI R;ARJMAND S;SHABANI M	ARJMAND, SHOKOUH;BEHZADI, MINA;STEPHENS, GARY J.;EZZATABADIPOUR, SARA;SEIFADDINI, ROSTAM;ARJMAND, SHAHRAD;SHABANI, MOHAMMAD	ABLER B, 2008, NEUROPSYCHOPHARMACOL, V33, P2217, DOI 10.1038/SJ.NPP.1301620;ADCOCK RA, 2006, NEURON, V50, P507, DOI 10.1016/J.NEURON.2006.03.036;ADLER CM, 2007, BIOL PSYCHIAT, V61, P776, DOI 10.1016/J.BIOPSYCH.2006.05.042;AHN MS, 2007, J AFFECT DISORDERS, V104, P147, DOI 10.1016/J.JAD.2007.04.015;ALLMAN JM, 2001, ANN NY ACAD SCI, V935, P107, DOI 10.1111/J.1749-6632.2001.TB03476.X;ALLOY LB, 2012, …	ONE OF THE MOST INTERESTING BUT TENEBROUS PARTS OF THE BIPOLAR DISORDER (BD) STORY IS THE SWITCH BETWEEN (HYPO)MANIA AND DEPRESSION, WHICH CAN GIVE BIPOLAR PATIENTS A THRILLING, BUT SOMEWHAT PERILOUS, 'RIDE'. NUMEROUS STUDIES HAVE POINTED OUT THAT THERE ARE SOME RECOGNIZABLE DIFFERENCES (EITHER STATE-DEPENDENT OR STATE-INDEPENDENT) IN SEVERAL BRAIN REGIONS OF PEOPLE WITH BD, INCLUDING COMPONENTS …	KERMAN UNIV MED SCI, NEUROPHARMACOL INST, KERMAN NEUROSCI RES CTR, KERMAN 761981315, IRAN.; UNIV READING, SCH PHARM, READING, BERKS, ENGLAND.; KERMAN UNIV MED SCI, NEUROL RES CTR, KERMAN, IRAN.; SHAHID BAHONAR UNIV KERMAN, DEPT PSYCHOL, KERMAN, IRAN.;	BIPOLAR DISORDER; DOPAMINE REWARD SYSTEM; (HYPO)MANIA; DEPRESSION; STRUCTURAL AND FUNCTIONAL NEUROIMAGING STUDIES; ANTIPSYCHOTICS	10.1177/1073858417714226	ARTICLE	ANTERIOR CINGULATE CORTEX; INCREASED AMYGDALA ACTIVATION; TEMPORAL-LOBE STRUCTURES; GRAY-MATTER LOSS; PREFRONTAL CORTEX; FUNCTIONAL CONNECTIVITY; HIPPOCAMPAL VOLUMES; FACIAL AFFECT; YOUNG-ADULTS; ADOLESCENTS	5	NEUROSCIENTIST	NEUROSCIENTIST	ENGLISH	NA	SAGE PUBLICATIONS INC	2018	SHABANI, M (CORRESPONDING AUTHOR), KERMAN UNIV MED SCI, NEUROPHARMACOL INST, KERMAN NEUROSCI RES CTR, KERMAN 761981315, IRAN.	NEUROSCIENTIST	5	A BRAIN ON A ROLLER COASTER: CAN THE DOPAMINE REWARD SYSTEM ACT AS A PROTAGONIST TO SUBDUE THE UPS AND DOWNS OF BIPOLAR DISORDER?	WOS:000443368300003	24	[ARJMAND, SHOKOUH; BEHZADI, MINA; EZZATABADIPOUR, SARA; SHABANI, MOHAMMAD] KERMAN UNIV MED SCI, NEUROPHARMACOL INST, KERMAN NEUROSCI RES CTR, KERMAN 761981315, IRAN. [STEPHENS, GARY J.] UNIV READING, SCH PHARM, READING, BERKS, ENGLAND. [SEIFADDINI, ROSTAM] KERMAN UNIV MED SCI, NEUROL RES CTR, KERMAN, IRAN. [ARJMAND, SHAHRAD] SHAHID BAHONAR UNIV KERMAN, DEPT PSYCHOL, KERMAN, IRAN.	ISI	One of the most interesting but tenebrous parts of the bipolar disorder (BD) story is the switch between (hypo)mania and depression, which can give bipolar patients a thrilling, but somewhat perilous, 'ride'. Numerous studies have pointed out that there are some recognizable differences (either state-dependent or state-independent) in several brain regions of people with BD, including components …	A Brain on a Roller Coaster: Can the Dopamine Reward System Act as a Protagonist to Subdue the Ups and Downs of Bipolar Disorder?	bipolar disorder; dopamine reward system; (hypo)mania; depression; structural and functional neuroimaging studies; antipsychotics	KERMAN UNIVERSITY OF MEDICAL SCIENCES;UNIVERSITY OF READING;KERMAN UNIVERSITY OF MEDICAL SCIENCES;SHAHID BAHONAR UNIVERSITY OF KERMAN (SBUK)	KERMAN UNIV MED SCI	NA	ARJMAND S, 2018, NEUROSCIENTIST	ARJMAND S, 2018, NEUROSCIENTIST
HELLER AS;CASEY B	HELLER, AARON S.;CASEY, B. J.	AMARAL D G, 1992, P1;ANONYMOUS, 2004, COGNITIVE NEUROSCIEN;ANONYMOUS, 2013, DSM 5 DIAGN STAT MAN;ARNETT JJ, 1999, AM PSYCHOL, V54, P317, DOI 10.1037/0003-066X.54.5.317;BAIRD AA, 1999, J AM ACAD CHILD PSY, V38, P195, DOI 10.1097/00004583-199902000-00019;BAKER TB, 2004, PSYCHOL REV, V111, P33, DOI 10.1037/0033-295X.111.1.33;BARKLEY-LEVENSON E, 2014, P NATL ACAD SCI USA, V111, P1646, DOI 10.1073/PNA…	THE STUDY OF DEVELOPMENT IS, IN AND OF ITSELF, THE STUDY OF CHANGE OVER TIME, BUT EMOTIONS, PARTICULARLY EMOTIONAL REACTIVITY AND EMOTIONAL REGULATION, ALSO UNFOLD OVER TIME, ALBEIT OVER BRIEFER TIME-SCALES. ADOLESCENCE IS A PERIOD OF DEVELOPMENT CHARACTERIZED BY MARKED CHANGES IN EMOTIONAL PROCESSES AND REWIRING OF THE UNDERLYING NEURAL CIRCUITRY, MAKING THIS TIME OF LIFE FORMATIVE. YET THIS PER…	CORNELL UNIV, WEILL MED COLL, SACKLER INST DEV PSYCHOBIOL, ITHACA, NY 14853 USA.; UNIV MIAMI, DEPT PSYCHOL, POB 248185, CORAL GABLES, FL 33124 USA.;	NA	10.1111/desc.12373	REVIEW	ECOLOGICAL MOMENTARY ASSESSMENT; RISK-TAKING; TEMPORAL DYNAMICS; AMYGDALA RESPONSE; PREFRONTAL CORTEX; MAJOR DEPRESSION; BRAIN ACTIVATION; YOUNG ADULTHOOD; BASOLATERAL AMYGDALA; NEONATAL DEVELOPMENT	1	DEVELOPMENTAL SCI	DEV. SCI.	ENGLISH	NA	WILEY	2016	HELLER, AS (CORRESPONDING AUTHOR), CORNELL UNIV, WEILL MED COLL, SACKLER INST DEV PSYCHOBIOL, ITHACA, NY 14853 USA.; HELLER, AS (CORRESPONDING AUTHOR), UNIV MIAMI, DEPT PSYCHOL, POB 248185, CORAL GABLES, FL 33124 USA.	DEVELOPMENTAL SCIENCE	54	THE NEURODYNAMICS OF EMOTION: DELINEATING TYPICAL AND ATYPICAL EMOTIONAL PROCESSES DURING ADOLESCENCE	WOS:000369084200001	19	[HELLER, AARON S.; CASEY, B. J.] CORNELL UNIV, WEILL MED COLL, SACKLER INST DEV PSYCHOBIOL, ITHACA, NY 14853 USA. [HELLER, AARON S.] UNIV MIAMI, DEPT PSYCHOL, POB 248185, CORAL GABLES, FL 33124 USA.	ISI	The study of development is, in and of itself, the study of change over time, but emotions, particularly emotional reactivity and emotional regulation, also unfold over time, albeit over briefer time-scales. Adolescence is a period of development characterized by marked changes in emotional processes and rewiring of the underlying neural circuitry, making this time of life formative. Yet this per…	The neurodynamics of emotion: delineating typical and atypical emotional processes during adolescence	NA	CORNELL UNIVERSITY;WEILL CORNELL MEDICINE;UNIVERSITY OF MIAMI	CORNELL UNIV;UNIV MIAMI	NA	HELLER AS, 2016, DEVELOPMENTAL SCI	HELLER AS, 2016, DEVELOPMENTAL SCI
ZUNDEL CG;RYAN P;BROKAMP C;HEETER A;HUANG YX;STRAWN JR;MARUSAK HA	ZUNDEL, CLARA G.;RYAN, PATRICK;BROKAMP, COLE;HEETER, AUTUMM;HUANG, YAOXIAN;STRAWN, JEFFREY R.;MARUSAK, HILARY A.	AHLERS NE, 2021, HELIYON, V7, DOI 10.1016/J.HELIYON.2021.E07166;ALLAOUAT S, 2021, J EPIDEMIOL COMMUN H, V75, P1111, DOI 10.1136/JECH-2021-216772;ALTUG H, 2020, ENVIRON INT, V136, DOI 10.1016/J.ENVINT.2019.105448;ANDRADE-OLIVA MD, 2018, ENVIRON TOXICOL PHAR, V60, P58, DOI 10.1016/J.ETAP.2018.04.001;ANONYMOUS, 2020, LANCET GLOB HEALTH, V8, PE1352, DOI 10.1016/S2214-109X(20)30432-0;ANONYMOUS, 2015, …	ACCUMULATING DATA SUGGEST THAT AIR POLLUTION INCREASES THE RISK OF INTERNALIZING PSYCHOPATHOLOGY, INCLUDING ANXIETY AND DEPRESSIVE DISORDERS. MOREOVER, THE LINK BETWEEN AIR POLLUTION AND POOR MENTAL HEALTH MAY RELATE TO NEUROSTRUCTURAL AND NEUROFUNCTIONAL CHANGES. WE SYSTEMATICALLY REVIEWED THE MEDLINE DATABASE IN SEPTEMBER 2021 FOR ORIGINAL ARTICLES REPORTING EFFECTS OF AIR POLLUTION ON 1) INTER…	WAYNE STATE UNIV, DEPT PSYCHIAT & BEHAV NEUROSCI, DETROIT, MI USA.; UNIV CINCINNATI, DEPT PEDIAT, COLL MED, CINCINNATI, OH USA.; CINCINNATI CHILDRENS HOSP MED CTR, DIV BIOSTAT & EPIDEMIOL, CINCINNATI, OH USA.; WAYNE STATE UNIV, DEPT CIVIL & ENVIRONM ENGN, 5050 ANTHONY WAYNE DR, DETROIT, MI USA.; UNIV CINCINNATI, DEPT PSYCHIAT & BEHAV NEUROSCI, ANXIETY DISORDERS RES PROGRAM, CINCINNATI, OH USA.; W…	AIR POLLUTION; MENTAL HEALTH; FRONTOLIMBIC; BRAIN; ANXIETY; DEPRESSION	10.1016/j.neuro.2022.10.011	REVIEW	POLYCYCLIC AROMATIC-HYDROCARBONS; EMERGENCY-DEPARTMENT VISITS; PARTICULATE MATTER PM2.5; OXIDATIVE STRESS MODEL; CENTRAL-NERVOUS-SYSTEM; IN-UTERO EXPOSURE; PRENATAL EXPOSURE; OZONE EXPOSURE; PREFRONTAL CORTEX; CEREBRAL-CORTEX	NA	NEUROTOXICOLOGY	NEUROTOXICOLOGY	ENGLISH	BRONZE	ELSEVIER	2022	ZUNDEL, CG (CORRESPONDING AUTHOR), WAYNE STATE UNIV, DEPT PSYCHIAT & BEHAV NEUROSCI, TOLAN PK MED BLDG,5TH FLOOR,ROOM 571,3901 CHRYSLER, DETROIT, MI 48201 USA.	NEUROTOXICOLOGY	85	AIR POLLUTION, DEPRESSIVE AND ANXIETY DISORDERS, AND BRAIN EFFECTS: A SYSTEMATIC REVIEW	WOS:000878744600001	93	[ZUNDEL, CLARA G.; HEETER, AUTUMM; MARUSAK, HILARY A.] WAYNE STATE UNIV, DEPT PSYCHIAT & BEHAV NEUROSCI, DETROIT, MI USA. [RYAN, PATRICK; BROKAMP, COLE; STRAWN, JEFFREY R.] UNIV CINCINNATI, DEPT PEDIAT, COLL MED, CINCINNATI, OH USA. [RYAN, PATRICK; BROKAMP, COLE] CINCINNATI CHILDRENS HOSP MED CTR, DIV BIOSTAT & EPIDEMIOL, CINCINNATI, OH USA. [HUANG, YAOXIAN] WAYNE STATE UNIV, DEPT CIVIL & ENVIRON…	ISI	Accumulating data suggest that air pollution increases the risk of internalizing psychopathology, including anxiety and depressive disorders. Moreover, the link between air pollution and poor mental health may relate to neurostructural and neurofunctional changes. We systematically reviewed the MEDLINE database in September 2021 for original articles reporting effects of air pollution on 1) inter…	Air pollution, depressive and anxiety disorders, and brain effects: A systematic review	Air pollution; Mental health; Frontolimbic; Brain; Anxiety; Depression	WAYNE STATE UNIVERSITY;UNIVERSITY SYSTEM OF OHIO;UNIVERSITY OF CINCINNATI;CINCINNATI CHILDREN'S HOSPITAL MEDICAL CENTER;WAYNE STATE UNIVERSITY;UNIVERSITY SYSTEM OF OHIO;UNIVERSITY OF CINCINNATI;WAYNE STATE UNIVERSITY;WAYNE STATE UNIVERSITY;WAYNE STATE UNIVERSITY	WAYNE STATE UNIV	NA	ZUNDEL CG, 2022, NEUROTOXICOLOGY	ZUNDEL CG, 2022, NEUROTOXICOLOGY
LEE MT;PENG WH;KAN HW;WU CC;WANG DW;HO YC	LEE, MING TATT;PENG, WEI-HAO;KAN, HUNG-WEI;WU, CHENG-CHUN;WANG, DENG-WU;HO, YU-CHENG	ARNONE D, 2015, EUR NEUROPSYCHOPHARM, V25, P1109, DOI 10.1016/J.EURONEURO.2015.04.016;BANDLER R, 2000, BRAIN RES BULL, V53, P95, DOI 10.1016/S0361-9230(00)00313-0;BELMAKER RH, 2008, NEW ENGL J MED, V358, P55, DOI 10.1056/NEJMRA073096, 10.1038/NRDP.2016.65;BENEYTO M, 2007, NEUROPSYCHOPHARMACOL, V32, P1888, DOI 10.1038/SJ.NPP.1301312;BERGER T, 2020, TRENDS MOL MED, V26, P803, DOI 10.1016/J.MOLMED.2…	MAJOR DEPRESSIVE DISORDER (MDD) IS A COMMON NEUROPSYCHIATRIC DISORDER AFFECTING THE MOOD AND MENTAL WELL-BEING. ITS PATHOPHYSIOLOGY REMAINS ELUSIVE DUE TO THE COMPLEXITY AND HETEROGENEITY OF THIS DISORDER THAT AFFECTS MILLIONS OF INDIVIDUALS WORLDWIDE. CHRONIC STRESS IS FREQUENTLY CITED AS THE ONE OF THE RISK FACTORS FOR MDD. TO DATE, THE CONVENTIONAL MONOAMINERGIC THEORY (SEROTONIN, NOREPINEPHRI…	UCSI UNIV, FAC PHARMACEUT SCI, KUALA LUMPUR 56000, MALAYSIA.; I SHOU UNIV, COLL MED, SCH MED INT STUDENTS, KAOHSIUNG 82445, TAIWAN.; I SHOU UNIV, COLL MED, SCH MED, KAOHSIUNG 82445, TAIWAN.; E DA HOSP, DEPT PSYCHIAT, KAOHSIUNG 82445, TAIWAN.;	GLUTAMATE; AMPA; NMDA; DEPRESSION; CHRONIC STRESS; PREFRONTAL CORTEX; HIPPOCAMPUS; AMYGDALA; NUCLEUS ACCUMBENS; PERIAQUEDUCTAL GRAY	10.3390/biomedicines10051005	REVIEW	CHRONIC RESTRAINT STRESS; LONG-TERM POTENTIATION; PERIAQUEDUCTAL GRAY; BASOLATERAL AMYGDALA; HIPPOCAMPAL FUNCTION; GLIAL INVOLVEMENT; MAJOR DEPRESSION; LATERAL SEPTUM; SOCIAL DEFEAT; MOUSE MODEL	5	BIOMEDICINES	BIOMEDICINES	ENGLISH	GOLD, GREEN PUBLISHED	MDPI	2022	HO, YC (CORRESPONDING AUTHOR), I SHOU UNIV, COLL MED, SCH MED, KAOHSIUNG 82445, TAIWAN.	BIOMEDICINES	35	NEUROBIOLOGY OF DEPRESSION: CHRONIC STRESS ALTERS THE GLUTAMATERGIC SYSTEM IN THE BRAIN-FOCUSING ON AMPA RECEPTOR	WOS:000801944600001	10	[LEE, MING TATT] UCSI UNIV, FAC PHARMACEUT SCI, KUALA LUMPUR 56000, MALAYSIA. [PENG, WEI-HAO; KAN, HUNG-WEI] I SHOU UNIV, COLL MED, SCH MED INT STUDENTS, KAOHSIUNG 82445, TAIWAN. [WU, CHENG-CHUN; WANG, DENG-WU; HO, YU-CHENG] I SHOU UNIV, COLL MED, SCH MED, KAOHSIUNG 82445, TAIWAN. [WANG, DENG-WU] E DA HOSP, DEPT PSYCHIAT, KAOHSIUNG 82445, TAIWAN.	ISI	Major depressive disorder (MDD) is a common neuropsychiatric disorder affecting the mood and mental well-being. Its pathophysiology remains elusive due to the complexity and heterogeneity of this disorder that affects millions of individuals worldwide. Chronic stress is frequently cited as the one of the risk factors for MDD. To date, the conventional monoaminergic theory (serotonin, norepinephri…	Neurobiology of Depression: Chronic Stress Alters the Glutamatergic System in the Brain-Focusing on AMPA Receptor	glutamate; AMPA; NMDA; depression; chronic stress; prefrontal cortex; hippocampus; amygdala; nucleus accumbens; periaqueductal gray	UCSI UNIVERSITY;I SHOU UNIVERSITY;I SHOU UNIVERSITY;E-DA HOSPITAL	I SHOU UNIV	NA	LEE MT, 2022, BIOMEDICINES	LEE MT, 2022, BIOMEDICINES
MERZ EC;TOTTENHAM N;NOBLE KG	MERZ, EMILY C.;TOTTENHAM, NIM;NOBLE, KIMBERLY G.	ACKERMAN BP, 2004, DEV PSYCHOL, V40, P204, DOI 10.1037/0012-1649.40.2.204;ADOLPHS R, 1995, J NEUROSCI, V15, P5879;AKSHOOMOFF N, 2014, NEUROPSYCHOLOGY, V28, P1, DOI 10.1037/NEU0000001;ALEXANDER DH, 2011, BMC BIOINFORMATICS, V12, DOI 10.1186/1471-2105-12-246;BAKKEN TE, 2012, P NATL ACAD SCI USA, V109, P3985, DOI 10.1073/PNAS.1105829109;BARCH D, 2016, AM J PSYCHIAT, V173, P625, DOI 10.1176/APPI.AJP.…	THE ASSOCIATIONS AMONG SOCIOECONOMIC DISADVANTAGE, AMYGDALA VOLUME, AND INTERNALIZING SYMPTOMS IN CHILDREN AND ADOLESCENTS ARE UNCLEAR AND UNDERSTUDIED IN THE EXTANT LITERATURE. IN THIS STUDY, WE EXAMINED ASSOCIATIONS BETWEEN SOCIOECONOMIC STATUS (SES) AND AMYGDALA VOLUME BY AGE ACROSS CHILDHOOD AND ADOLESCENCE TO TEST WHETHER SOCIOECONOMIC DISADVANTAGE WOULD BE ASSOCIATED WITH LARGER AMYGDALA VO…	COLUMBIA UNIV, MED CTR, DEPT EPIDEMIOL, 722 WEST 168TH ST,720F, NEW YORK, NY 10032 USA.; COLUMBIA UNIV, DEPT PSYCHOL, NEW YORK, NY 10032 USA.; COLUMBIA UNIV, TEACHERS COLL, DEPT BIOBEHAV SCI, PEDIAT IMAGING NEUROCOGNIT & GENET STUDY, NEW YORK, NY 10032 USA.;	NA	10.1080/15374416.2017.1326122	ARTICLE	PEDIATRIC ANXIETY DISORDERS; GRAY-MATTER VOLUME; MAJOR DEPRESSION; BRAIN-DEVELOPMENT; CHILDHOOD POVERTY; MOOD DISORDERS; CHRONIC STRESS; MENTAL-HEALTH; HIPPOCAMPAL; PSYCHOPATHOLOGY	2	J CLIN CHILD ADOLESC	J. CLIN. CHILD ADOLESC. PSYCHOL.	ENGLISH	GREEN ACCEPTED	ROUTLEDGE JOURNALS, TAYLOR & FRANCIS LTD	2018	MERZ, EC (CORRESPONDING AUTHOR), COLUMBIA UNIV, MED CTR, DEPT EPIDEMIOL, 722 WEST 168TH ST,720F, NEW YORK, NY 10032 USA.	JOURNAL OF CLINICAL CHILD AND ADOLESCENT PSYCHOLOGY	92	SOCIOECONOMIC STATUS, AMYGDALA VOLUME, AND INTERNALIZING SYMPTOMS IN CHILDREN AND ADOLESCENTS	WOS:000426924300009	47	[MERZ, EMILY C.] COLUMBIA UNIV, MED CTR, DEPT EPIDEMIOL, 722 WEST 168TH ST,720F, NEW YORK, NY 10032 USA. [TOTTENHAM, NIM] COLUMBIA UNIV, DEPT PSYCHOL, NEW YORK, NY 10032 USA. [NOBLE, KIMBERLY G.] COLUMBIA UNIV, TEACHERS COLL, DEPT BIOBEHAV SCI, PEDIAT IMAGING NEUROCOGNIT & GENET STUDY, NEW YORK, NY 10032 USA.	ISI	The associations among socioeconomic disadvantage, amygdala volume, and internalizing symptoms in children and adolescents are unclear and understudied in the extant literature. In this study, we examined associations between socioeconomic status (SES) and amygdala volume by age across childhood and adolescence to test whether socioeconomic disadvantage would be associated with larger amygdala vo…	Socioeconomic Status, Amygdala Volume, and Internalizing Symptoms in Children and Adolescents	NA	COLUMBIA UNIVERSITY;COLUMBIA UNIVERSITY;COLUMBIA UNIVERSITY TEACHERS COLLEGE;COLUMBIA UNIVERSITY	COLUMBIA UNIV	NA	MERZ EC, 2018, J CLIN CHILD ADOLESC	MERZ EC, 2018, J CLIN CHILD ADOLESC
FITZGERALD JM;KLUMPP H;LANGENECKER S;PHAN KL	FITZGERALD, JACKLYNN M.;KLUMPP, HEIDE;LANGENECKER, SCOTT;PHAN, K. LUAN	ALDAO A, 2010, CLIN PSYCHOL REV, V30, P217, DOI 10.1016/J.CPR.2009.11.004;ALMEIDA JRC, 2010, BIOL PSYCHIAT, V67, P414, DOI 10.1016/J.BIOPSYCH.2009.09.027;ALONSO J, 2007, J CLIN PSYCHIAT, V68, P3;AMSTADTER A, 2008, J ANXIETY DISORD, V22, P211, DOI 10.1016/J.JANXDIS.2007.02.004;BALL TM, 2013, PSYCHOL MED, V43, P1475, DOI 10.1017/S0033291712002383;BANKS SJ, 2007, SOC COGN AFFECT NEUR, V2, P303, DOI …	BACKGROUND INDIVIDUALS WHO SUFFER FROM ANXIETY AND/OR DEPRESSION FACE DIFFICULTY IN ADAPTIVELY MANAGING EMOTIONAL RESPONSES, WHILE ACCUMULATING EVIDENCE SUGGESTS IMPAIRED EMOTION REGULATION IS A TRANSDIAGNOSTIC FEATURE OF PSYCHOPATHOLOGY. EFFECTUAL REGULATION IN THE CONTEXT OF NEGATIVE STIMULI IS CHARACTERIZED BY ENGAGEMENT OF THE PREFRONTAL CORTEX (PFC) COUPLED WITH REDUCED AMYGDALA REACTIVITY. …	UNIV WISCONSIN, DEPT PSYCHOL, 2441 E HARTFORD AVE, MILWAUKEE, WI 53211 USA.; UNIV ILLINOIS, DEPT PSYCHIAT, CHICAGO, IL 60612 USA.; UNIV ILLINOIS, DEPT PSYCHOL, CHICAGO, IL 60680 USA.; UNIV UTAH, DEPT PSYCHIAT, SALT LAKE CITY, UT USA.; UNIV ILLINOIS, DEPT ANAT & CELL BIOL, CHICAGO, IL USA.; UNIV ILLINOIS, GRAD PROGRAM NEUROSCI, CHICAGO, IL USA.;	ANXIETY; ANXIETY DISORDERS; DEPRESSION; FUNCTIONAL MRI; GENERALIZED ANXIETY DISORDER; SOCIAL ANXIETY DISORDER; SOCIAL PHOBIA	10.1002/da.22859	ARTICLE	COGNITIVE-BEHAVIORAL THERAPY; ANTERIOR CINGULATE CORTEX; GENERALIZED SOCIAL PHOBIA; PREFRONTAL CORTEX; BRAIN-FUNCTION; INDIVIDUAL-DIFFERENCES; AMYGDALA ACTIVATION; ATTENTIONAL CONTROL; FACIAL EXPRESSIONS; MENTAL-DISORDERS	5	DEPRESS ANXIETY	DEPRESS. ANXIETY	ENGLISH	GREEN ACCEPTED	WILEY	2019	FITZGERALD, JM (CORRESPONDING AUTHOR), UNIV WISCONSIN, DEPT PSYCHOL, 2441 E HARTFORD AVE, MILWAUKEE, WI 53211 USA.	DEPRESSION AND ANXIETY	42	TRANSDIAGNOSTIC NEURAL CORRELATES OF VOLITIONAL EMOTION REGULATION IN ANXIETY AND DEPRESSION	WOS:000466142000007	36	[FITZGERALD, JACKLYNN M.] UNIV WISCONSIN, DEPT PSYCHOL, 2441 E HARTFORD AVE, MILWAUKEE, WI 53211 USA. [KLUMPP, HEIDE; PHAN, K. LUAN] UNIV ILLINOIS, DEPT PSYCHIAT, CHICAGO, IL 60612 USA. [KLUMPP, HEIDE; PHAN, K. LUAN] UNIV ILLINOIS, DEPT PSYCHOL, CHICAGO, IL 60680 USA. [LANGENECKER, SCOTT] UNIV UTAH, DEPT PSYCHIAT, SALT LAKE CITY, UT USA. [PHAN, K. LUAN] UNIV ILLINOIS, DEPT ANAT & CELL BIOL, CHICA…	ISI	Background Individuals who suffer from anxiety and/or depression face difficulty in adaptively managing emotional responses, while accumulating evidence suggests impaired emotion regulation is a transdiagnostic feature of psychopathology. Effectual regulation in the context of negative stimuli is characterized by engagement of the prefrontal cortex (PFC) coupled with reduced amygdala reactivity. …	Transdiagnostic neural correlates of volitional emotion regulation in anxiety and depression	anxiety; anxiety disorders; depression; functional MRI; generalized anxiety disorder; social anxiety disorder; social phobia	UNIVERSITY OF WISCONSIN SYSTEM;UNIVERSITY OF WISCONSIN MILWAUKEE;UNIVERSITY OF ILLINOIS SYSTEM;UNIVERSITY OF ILLINOIS CHICAGO;UNIVERSITY OF ILLINOIS CHICAGO HOSPITAL;UNIVERSITY OF ILLINOIS SYSTEM;UNIVERSITY OF ILLINOIS CHICAGO;UNIVERSITY OF ILLINOIS CHICAGO HOSPITAL;UTAH SYSTEM OF HIGHER EDUCATION;UNIVERSITY OF UTAH;UNIVERSITY OF ILLINOIS SYSTEM;UNIVERSITY OF ILLINOIS CHICAGO;UNIVERSITY OF ILLINO…	UNIV WISCONSIN	NA	FITZGERALD JM, 2019, DEPRESS ANXIETY	FITZGERALD JM, 2019, DEPRESS ANXIETY
POWELL TR;DE JONG S;BREEN G;LEWIS CM;DINNA D	POWELL, TIMOTHY R.;DE JONG, SIMONE;BREEN, GEROME;LEWIS, CATHRYN M.;DINNA, DANAI	ASHWORTH F, 2011, PSYCHOL MED, V41, P2375, DOI 10.1017/S0033291711000626;ASOK A, 2014, PLOS ONE, V9, DOI 10.1371/JOURNAL.PONE.0101437;BARBÉ-TUANA FM, 2016, REV BRAS PSIQUIATR, V38, P281, DOI 10.1590/1516-4446-2016-1910;BENJAMINI Y, 1995, J R STAT SOC B, V57, P289, DOI 10.1111/J.2517-6161.1995.TB02031.X;BLAZE J, 2017, INT J DEV NEUROSCI, V62, P56, DOI 10.1016/J.IJDEVNEU.2017.03.007;CANO-EUROPA E, …	SHORTER TELOMERE LENGTH (TL) HAS BEEN ASSOCIATED WITH THE DEVELOPMENT OF MOOD DISORDERS AS WELL AS ABNORMALITIES IN BRAIN MORPHOLOGY. HOWEVER, SO FAR, NO STUDIES HAVE CONSIDERED THE ROLE TL MAY HAVE ON BRAIN FUNCTION DURING TASKS RELEVANT TO MOOD DISORDERS. IN THIS STUDY, WE EXAMINE THE RELATIONSHIP BETWEEN TL AND FUNCTIONAL BRAIN ACTIVATION AND CONNECTIVITY, WHILE PARTICIPANTS (N = 112) PERFORM …	KINGS COLL LONDON, SOCIAL GENET & DEV PSYCHIAT, INST PSYCHIAT PSYCHOL & NEUROSCI, LONDON, ENGLAND.; MAUDSLEY HOSP & INST PSYCHIAT, NATL INST HLTH RES BIOMED RES CTR MENTAL HLTH, INST PSYCHIAT PSYCHOL & NEUROSCI, LONDON, ENGLAND.; KINGS COLL LONDON, LONDON, ENGLAND.; KINGS COLL LONDON, GUYS HOSP, DEPT MED & MOL GENET, LONDON, ENGLAND.; CITY UNIV LONDON, SCH ARTS & SOCIAL SCI, DEPT PSYCHOL, LONDON,…	BIPOLAR DISORDER; EMOTIONAL FACES; FMRI; POLYGENIC RISK SCORE; TELOMERE LENGTH	10.1002/hbm.24487	ARTICLE	MAJOR DEPRESSIVE DISORDER; BIPOLAR DISORDER; EFFECTIVE CONNECTIVITY; OXIDATIVE STRESS; POLYGENIC RISK; RATING-SCALE; LIFE-STYLE; AMYGDALA; ASSOCIATION; HIPPOCAMPUS	6	HUM BRAIN MAPP	HUM. BRAIN MAPP.	ENGLISH	GREEN ACCEPTED, GREEN PUBLISHED	WILEY	2019	DINNA, D (CORRESPONDING AUTHOR), UNIV LONDON, DEPT PSYCHOL, SCH ARTS & SOCIAL SCI, 10 NORTHAMPTON SQ, LONDON EC1V 0HB, ENGLAND.	HUMAN BRAIN MAPPING	13	TELOMERE LENGTH AS A PREDICTOR OF EMOTIONAL PROCESSING IN THE BRAIN	WOS:000460987100006	40	[POWELL, TIMOTHY R.; DE JONG, SIMONE; BREEN, GEROME; LEWIS, CATHRYN M.] KINGS COLL LONDON, SOCIAL GENET & DEV PSYCHIAT, INST PSYCHIAT PSYCHOL & NEUROSCI, LONDON, ENGLAND. [DE JONG, SIMONE; BREEN, GEROME; LEWIS, CATHRYN M.] MAUDSLEY HOSP & INST PSYCHIAT, NATL INST HLTH RES BIOMED RES CTR MENTAL HLTH, INST PSYCHIAT PSYCHOL & NEUROSCI, LONDON, ENGLAND. [DE JONG, SIMONE; BREEN, GEROME; LEWIS, CATHRYN…	ISI	Shorter telomere length (TL) has been associated with the development of mood disorders as well as abnormalities in brain morphology. However, so far, no studies have considered the role TL may have on brain function during tasks relevant to mood disorders. In this study, we examine the relationship between TL and functional brain activation and connectivity, while participants (n = 112) perform …	Telomere length as a predictor of emotional processing in the brain	bipolar disorder; emotional faces; fMRI; polygenic risk score; telomere length	UNIVERSITY OF LONDON;KING'S COLLEGE LONDON;SOUTH LONDON AND MAUDSLEY NHS TRUST;MAUDSLEY HOSPITAL;UNIVERSITY OF LONDON;KING'S COLLEGE LONDON;MRC NATIONAL INSTITUTE FOR MEDICAL RESEARCH;UNIVERSITY OF LONDON;KING'S COLLEGE LONDON;UNIVERSITY OF LONDON;KING'S COLLEGE LONDON;GUY'S AND ST THOMAS' NHS FOUNDATION TRUST;CITY ST GEORGES, UNIVERSITY OF LONDON;CITY, UNIVERSITY OF LONDON;UNIVERSITY OF LONDON;K…	UNIV LONDON	NA	POWELL TR, 2019, HUM BRAIN MAPP	POWELL TR, 2019, HUM BRAIN MAPP
LABRENZ F;FERRI F;WREDE K;FORSTING M;SCHEDLOWSKI M;ENGLER H;ELSENBRUCH S;BENSON S;COSTANTINI M	LABRENZ, FRANZISKA;FERRI, FRANCESCA;WREDE, KARSTEN;FORSTING, MICHAEL;SCHEDLOWSKI, MANFRED;ENGLER, HARALD;ELSENBRUCH, SIGRID;BENSON, SVEN;COSTANTINI, MARCELLO	BAAS D, 2004, BRAIN RES REV, V45, P96, DOI 10.1016/J.BRAINRESREV.2004.02.004;BALDASSARRE A, 2016, BRAIN, V139, P2024, DOI 10.1093/BRAIN/AWW107;BALDASSARRE A, 2014, BRAIN, V137, P3267, DOI 10.1093/BRAIN/AWU297;BANDELOW B, 2015, DIALOGUES CLIN NEURO, V17, P327;BASSI GS, 2012, BASIC CLIN PHARMACOL, V110, P359, DOI 10.1111/J.1742-7843.2011.00824.X;BAUR V, 2013, BIOL PSYCHIAT, V73, P85, DOI 10.1016/J.…	SYSTEMIC INFLAMMATION IS ACCOMPANIED BY COMPLEX BEHAVIORAL CHANGES AND DISTURBED EMOTION REGULATION THAT HAVE BEEN RELATED TO THE PATHOPHYSIOLOGY OF MOOD DISORDERS INCLUDING DEPRESSION AND ANXIETY. HOWEVER, THE CAUSAL ROLE OF SYSTEMIC INFLAMMATION ON MOOD DISORDERS IS STILL UNCLEAR. WE HEREIN INVESTIGATED NEURAL RESTING STATE PATTERNS OF TEMPORAL VARIANCE OF THE AMYGDALA AND FUNCTIONAL CONNECTIVI…	UNIV DUISBURG ESSEN, UNIV HOSP ESSEN, INST MED PSYCHOL & BEHAV IMMUNOBIOL, HUFELANDSTR 55, D-45122 ESSEN, GERMANY.; UNIV ESSEX, CTR BRAIN SCI, DEPT PSYCHOL, WIVENHOE PK, COLCHESTER CO4 3SQ, ESSEX, ENGLAND.; UNIV DUISBURG ESSEN, UNIV HOSP ESSEN, DEPT NEUROSURG, HUFELANDSTR 55, D-45122 ESSEN, GERMANY.; UNIV DUISBURG ESSEN, UNIV HOSP ESSEN, INST DIAGNOST & INTERVENT RADIOL & NEURORADIOL, HUFELANDSTR…	SYSTEMIC INFLAMMATION; LIPOPOLYSACCHARIDE; STATE ANXIETY; RESTING STATE VARIABILITY; FUNCTIONAL CONNECTIVITY; AMYGDALA; SALIENCE NETWORK	10.1016/j.neuroimage.2018.09.056	ARTICLE	RESTING-STATE; DEFAULT-MODE; ANTERIOR INSULA; EXPERIMENTAL ENDOTOXEMIA; IMMUNE ACTIVATION; AMYGDALA ACTIVITY; BRAIN ACTIVITY; NETWORKS; LATERALIZATION; LIPOPOLYSACCHARIDE	NA	NEUROIMAGE	NEUROIMAGE	ENGLISH	GREEN ACCEPTED	ACADEMIC PRESS INC ELSEVIER SCIENCE	2019	COSTANTINI, M (CORRESPONDING AUTHOR), UNIV G DANNUNZIO, DEPT NEUROSCI IMAGING & CLIN SCI, VIA VESTINI 31, CHIETI, ITALY.	NEUROIMAGE	30	ALTERED TEMPORAL VARIANCE AND FUNCTIONAL CONNECTIVITY OF BOLD SIGNAL IS ASSOCIATED WITH STATE ANXIETY DURING ACUTE SYSTEMIC INFLAMMATION	WOS:000449385000078	184	[LABRENZ, FRANZISKA; SCHEDLOWSKI, MANFRED; ENGLER, HARALD; ELSENBRUCH, SIGRID; BENSON, SVEN] UNIV DUISBURG ESSEN, UNIV HOSP ESSEN, INST MED PSYCHOL & BEHAV IMMUNOBIOL, HUFELANDSTR 55, D-45122 ESSEN, GERMANY. [FERRI, FRANCESCA] UNIV ESSEX, CTR BRAIN SCI, DEPT PSYCHOL, WIVENHOE PK, COLCHESTER CO4 3SQ, ESSEX, ENGLAND. [WREDE, KARSTEN] UNIV DUISBURG ESSEN, UNIV HOSP ESSEN, DEPT NEUROSURG, HUFELANDSTR…	ISI	Systemic inflammation is accompanied by complex behavioral changes and disturbed emotion regulation that have been related to the pathophysiology of mood disorders including depression and anxiety. However, the causal role of systemic inflammation on mood disorders is still unclear. We herein investigated neural resting state patterns of temporal variance of the amygdala and functional connectivi…	Altered temporal variance and functional connectivity of BOLD signal is associated with state anxiety during acute systemic inflammation	Systemic inflammation; Lipopolysaccharide; State anxiety; Resting state variability; Functional connectivity; Amygdala; Salience network	UNIVERSITY OF DUISBURG ESSEN;UNIVERSITY OF ESSEX;UNIVERSITY OF DUISBURG ESSEN;UNIVERSITY OF DUISBURG ESSEN;G D'ANNUNZIO UNIVERSITY OF CHIETI-PESCARA	UNIV G DANNUNZIO	NA	LABRENZ F, 2019, NEUROIMAGE	LABRENZ F, 2019, NEUROIMAGE
BROOME MR;HE ZM;IFTIKHAR M;EYDEN J;MARWAHA S	BROOME, MATTHEW R.;HE, ZHIMIN;IFTIKHAR, MASHAL;EYDEN, JULIE;MARWAHA, STEVEN	ALMEIDA JRC, 2009, PSYCHIAT RES-NEUROIM, V174, P195, DOI 10.1016/J.PSCYCHRESNS.2009.04.015;ANONYMOUS, 2013, DIAGN STAT MAN MENT, DOI DOI 10.1176/APPI.BOOKS.9780890425596.744053;ARMONY JL, 2013, EMOT REV, V5, P104, DOI 10.1177/1754073912457208;BLACK DW, 2006, CNS SPECTRUMS, V11, P680, DOI 10.1017/S1092852900014772;BORNOVALOVA MA, 2008, J PSYCHIATR RES, V42, P717, DOI 10.1016/J.JPSYCHIRES.2007.07.0…	OBJECTIVES: TO EVALUATE THE NEUROBIOLOGICAL, PSYCHOPHYSICAL AND BEHAVIOURAL MEASURES OF AFFECTIVE INSTABILITY IN CLINICAL POPULATIONS. DATA SOURCES: A RANGE OF MEDICAL AND PSYCHOLOGICAL SCIENCE ELECTRONIC DATABASES WERE SEARCHED (INCLUDING MEDLINE, EMBASE, AND PSYCINFO). HAND SEARCHING AND REFERENCE CHECKING ARE ALSO INCLUDED. REVIEW METHODS: REVIEWS, SYSTEMATIC REVIEWS, EXPERIMENTAL AND CROSS-SE…	UNIV OXFORD, DEPT PSYCHIAT, OXFORD OX3 7JX, ENGLAND.; KINGS COLL LONDON, INST PSYCHIAT, DEPT PSYCHOL, LONDON WC2R 2LS, ENGLAND.; UNIV OXFORD, SCH MED, OXFORD OX3 7JX, ENGLAND.; UNIV WARWICK, DEPT PSYCHOL, COVENTRY CV4 7AL, W MIDLANDS, ENGLAND.; UNIV WARWICK, WARWICK MED SCH, DIV MENTAL HLTH & WELLBEING, COVENTRY CV4 7AL, W MIDLANDS, ENGLAND.; COVENTRY & WARWICKSHIRE PARTNERSHIP TRUST, EARLY INTER…	MOOD; AFFECTIVE; INSTABILITY; DYSREGULATION; LABILITY; EMOTION; BIPOLAR; BORDERLINE; RDOC	10.1016/j.neubiorev.2015.01.021	REVIEW	BORDERLINE PERSONALITY-DISORDER; PEDIATRIC BIPOLAR DISORDER; EMOTION DYSREGULATION; MOOD INSTABILITY; NEUROSCIENCE; AMYGDALA; MODULATION; PATTERNS; MODEL	NA	NEUROSCI BIOBEHAV R	NEUROSCI. BIOBEHAV. REV.	ENGLISH	NA	PERGAMON-ELSEVIER SCIENCE LTD	2015	BROOME, MR (CORRESPONDING AUTHOR), UNIV OXFORD, WARNEFORD HOSP, DEPT PSYCHIAT, WARNEFORD LANE, OXFORD OX3 7JX, ENGLAND.	NEUROSCIENCE AND BIOBEHAVIORAL REVIEWS	43	NEUROBIOLOGICAL AND BEHAVIOURAL STUDIES OF AFFECTIVE INSTABILITY IN CLINICAL POPULATIONS: A SYSTEMATIC REVIEW	WOS:000351809500018	51	[BROOME, MATTHEW R.] UNIV OXFORD, DEPT PSYCHIAT, OXFORD OX3 7JX, ENGLAND. [HE, ZHIMIN] KINGS COLL LONDON, INST PSYCHIAT, DEPT PSYCHOL, LONDON WC2R 2LS, ENGLAND. [IFTIKHAR, MASHAL] UNIV OXFORD, SCH MED, OXFORD OX3 7JX, ENGLAND. [EYDEN, JULIE] UNIV WARWICK, DEPT PSYCHOL, COVENTRY CV4 7AL, W MIDLANDS, ENGLAND. [BROOME, MATTHEW R.; MARWAHA, STEVEN] UNIV WARWICK, WARWICK MED SCH, DIV MENTAL HLTH & WEL…	ISI	Objectives: To evaluate the neurobiological, psychophysical and behavioural measures of affective instability in clinical populations. Data sources: A range of medical and psychological science electronic databases were searched (including MEDLINE, EMBASE, and PsycINFO). Hand searching and reference checking are also included. Review methods: Reviews, systematic reviews, experimental and cross-se…	Neurobiological and behavioural studies of affective instability in clinical populations: A systematic review	Mood; Affective; Instability; Dysregulation; Lability; Emotion; Bipolar; Borderline; RDoC	UNIVERSITY OF OXFORD;UNIVERSITY OF LONDON;KING'S COLLEGE LONDON;UNIVERSITY OF OXFORD;UNIVERSITY OF WARWICK;UNIVERSITY OF WARWICK;OXFORD HEALTH NHS FOUNDATION TRUST	UNIV OXFORD	NA	BROOME MR, 2015, NEUROSCI BIOBEHAV R	BROOME MR, 2015, NEUROSCI BIOBEHAV R
BÜRGER C;REDLICH R;GROTEGERD D;MEINERT S;DOHM K;SCHNEIDER I;ZAREMBA D;FÖRSTER K;ALFERINK J;BÖLTE J;HEINDEL W;KUGEL H;AROLT V;DANNLOWSKI U	BUERGER, CHRISTIAN;REDLICH, RONNY;GROTEGERD, DOMINIK;MEINERT, SUSANNE;DOHM, KATHARINA;SCHNEIDER, ILONA;ZAREMBA, DARIO;FOERSTER, KATHARINA;ALFERINK, JUDITH;BOELTE, JENS;HEINDEL, WALTER;KUGEL, HARALD;AROLT, VOLKER;DANNLOWSKI, UDO	ALMEIDA JRC, 2013, BRIT J PSYCHIAT, V203, P310, DOI 10.1192/BJP.BP.112.122838;ALMEIDA JRC, 2010, BIOL PSYCHIAT, V67, P414, DOI 10.1016/J.BIOPSYCH.2009.09.027;ANONYMOUS, 1969, BR J PSYCHIATRY.;ANONYMOUS, 1997, SKID. STRUKTURIERTES KLINISCHES INTERVIEW FR DSM-IV. ACHSE I UND II. HANDANWEISUNG;BECK A., 1987, BECK DEPRESSION INVENTORY (BDI): MANUAL;BERTOCCI MA, 2012, PSYCHOL MED, V42, P1417, DOI 10.1…	DISTINGUISHING BIPOLAR DISORDER FROM MAJOR DEPRESSIVE DISORDER IS A MAJOR CHALLENGE IN PSYCHIATRIC TREATMENT. CONSEQUENTLY, THERE HAS BEEN GROWING INTEREST IN IDENTIFYING NEURONAL BIOMARKERS OF DISORDER-SPECIFIC PATHOPHYSIOLOGICAL PROCESSES TO DIFFERENTIATE AFFECTIVE DISORDERS. THIRTY-SIX DEPRESSED BIPOLAR PATIENTS, 36 DEPRESSED UNIPOLAR PATIENTS, AND 36 MATCHED HEALTHY CONTROLS (HCS) PARTICIPATE…	UNIV MUNSTER, DEPT PSYCHIAT, ALBERT SCHWEITZER CAMPUS 1,A9, D-48149 MUNSTER, GERMANY.; UNIV MUNSTER, CELLS MOT, CLUSTER EXCELLENCE EXC 1003, MUNSTER, GERMANY.; UNIV MUNSTER, INST PSYCHOL, MUNSTER, GERMANY.; UNIV MUNSTER, DEPT CLIN RADIOL, MUNSTER, GERMANY.; UNIV MARBURG, DEPT PSYCHIAT, MARBURG, GERMANY.;	NA	10.1038/npp.2017.36	ARTICLE	FACIAL EXPRESSIONS; EMOTIONAL FACES; AMYGDALA HYPERACTIVATION; FUNCTIONAL NEUROANATOMY; RATING-SCALE; DISORDER; METAANALYSIS; RESPONSES; MANIA	7	NEUROPSYCHOPHARMACOL	NEUROPSYCHOPHARMACOLOGY	ENGLISH	BRONZE, GREEN PUBLISHED	SPRINGERNATURE	2017	DANNLOWSKI, U (CORRESPONDING AUTHOR), UNIV MUNSTER, DEPT PSYCHIAT, ALBERT SCHWEITZER CAMPUS 1,A9, D-48149 MUNSTER, GERMANY.	NEUROPSYCHOPHARMACOLOGY	59	DIFFERENTIAL ABNORMAL PATTERN OF ANTERIOR CINGULATE GYRUS ACTIVATION IN UNIPOLAR AND BIPOLAR DEPRESSION: AN FMRI AND PATTERN CLASSIFICATION APPROACH	WOS:000401238600005	42	[BUERGER, CHRISTIAN; REDLICH, RONNY; GROTEGERD, DOMINIK; MEINERT, SUSANNE; DOHM, KATHARINA; SCHNEIDER, ILONA; ZAREMBA, DARIO; FOERSTER, KATHARINA; ALFERINK, JUDITH; AROLT, VOLKER; DANNLOWSKI, UDO] UNIV MUNSTER, DEPT PSYCHIAT, ALBERT SCHWEITZER CAMPUS 1,A9, D-48149 MUNSTER, GERMANY. [ALFERINK, JUDITH] UNIV MUNSTER, CELLS MOT, CLUSTER EXCELLENCE EXC 1003, MUNSTER, GERMANY. [BOELTE, JENS] UNIV MUNST…	ISI	Distinguishing bipolar disorder from major depressive disorder is a major challenge in psychiatric treatment. Consequently, there has been growing interest in identifying neuronal biomarkers of disorder-specific pathophysiological processes to differentiate affective disorders. Thirty-six depressed bipolar patients, 36 depressed unipolar patients, and 36 matched healthy controls (HCs) participate…	Differential Abnormal Pattern of Anterior Cingulate Gyrus Activation in Unipolar and Bipolar Depression: an fMRI and Pattern Classification Approach	NA	UNIVERSITY OF MUNSTER;UNIVERSITY OF MUNSTER;UNIVERSITY OF MUNSTER;UNIVERSITY OF MUNSTER;PHILIPPS UNIVERSITY MARBURG	UNIV MUNSTER	NA	BÜRGER C, 2017, NEUROPSYCHOPHARMACOL	BÜRGER C, 2017, NEUROPSYCHOPHARMACOL
KERESTES R;SEGRETI AM;PAN LA;PHILLIPS ML;BIRMAHER B;BRENT DA;LADOUCEUR CD	KERESTES, REBECCA;SEGRETI, ANNA MARIA;PAN, LISA A.;PHILLIPS, MARY L.;BIRMAHER, BORIS;BRENT, DAVID A.;LADOUCEUR, CECILE D.	ANONYMOUS, 2015, BRAIN;ANTICEVIC A, 2010, COGN AFFECT BEHAV NE, V10, P159, DOI 10.3758/CABN.10.2.159;BARCH DM, 2012, BIOL PSYCHIAT, V72, P1035, DOI 10.1016/J.BIOPSYCH.2012.06.009;BECK AT, 1961, ARCH GEN PSYCHIAT, V4, P561, DOI 10.1001/ARCHPSYC.1961.01710120031004;BIRMAHER B, 1999, J AM ACAD CHILD PSY, V38, P1230, DOI 10.1097/00004583-199910000-00011;BIRMAHER B, 2007, J AM ACAD CHILD PSY, V46, P15…	BACKGROUND: THERE IS ACCUMULATING EVIDENCE OF ALTERATIONS IN NEURAL CIRCUITRY UNDERLYING THE PROCESSING OF SOCIAL-AFFECTIVE INFORMATION IN ADOLESCENT MAJOR DEPRESSIVE DISORDER (MDD). HOWEVER THE EXTENT TO WHICH SUCH ALTERATIONS ARE PRESENT IN YOUTH AT RISK FOR MOOD DISORDERS REMAINS UNCLEAR. METHOD: WHOLE-BRAIN BLOOD OXYGENATION LEVEL-DEPENDENT TASK RESPONSES AND FUNCTIONAL CONNECTIVITY USING GEN…	UNIV PITTSBURGH, SCH MED, DEPT PSYCHIAT, PITTSBURGH, PA USA.; UNIV MELBOURNE, MELBOURNE NEUROPSYCHIAT CTR, DEPT PSYCHIAT, MELBOURNE, VIC, AUSTRALIA.; CARDIFF UNIV, SCH MED, DEPT PSYCHOL MED, CARDIFF CF10 3AX, S GLAM, WALES.;	ADOLESCENCE; MAJOR DEPRESSIVE DISORDER; SOCIAL-AFFECTIVE PROCESSING; FUNCTIONAL CONNECTIVITY	10.1016/j.jad.2015.12.013	ARTICLE	SEVERE MOOD DYSREGULATION; BIPOLAR DISORDER; FAMILIAL RISK; MAJOR DEPRESSION; WORKING-MEMORY; AMYGDALA HYPERACTIVATION; DIFFERENTIAL PATTERNS; PARAMETRIC MODULATION; FACIAL EXPRESSIONS; TREATMENT RESPONSE	NA	J AFFECT DISORDERS	J. AFFECT. DISORD.	ENGLISH	GREEN ACCEPTED	ELSEVIER	2016	LADOUCEUR, CD (CORRESPONDING AUTHOR), UNIV PITTSBURGH, SCH MED, DEPT PSYCHIAT, PITTSBURGH, PA USA.	JOURNAL OF AFFECTIVE DISORDERS	21	ALTERED NEURAL FUNCTION TO HAPPY FACES IN ADOLESCENTS WITH AND AT RISK FOR DEPRESSION	WOS:000368791600021	192	[KERESTES, REBECCA; SEGRETI, ANNA MARIA; PAN, LISA A.; PHILLIPS, MARY L.; BIRMAHER, BORIS; BRENT, DAVID A.; LADOUCEUR, CECILE D.] UNIV PITTSBURGH, SCH MED, DEPT PSYCHIAT, PITTSBURGH, PA USA. [KERESTES, REBECCA] UNIV MELBOURNE, MELBOURNE NEUROPSYCHIAT CTR, DEPT PSYCHIAT, MELBOURNE, VIC, AUSTRALIA. [PHILLIPS, MARY L.] CARDIFF UNIV, SCH MED, DEPT PSYCHOL MED, CARDIFF CF10 3AX, S GLAM, WALES.	ISI	Background: There is accumulating evidence of alterations in neural circuitry underlying the processing of social-affective information in adolescent Major Depressive Disorder (MDD). However the extent to which such alterations are present in youth at risk for mood disorders remains unclear. Method: Whole-brain blood oxygenation level-dependent task responses and functional connectivity using gen…	Altered neural function to happy faces in adolescents with and at risk for depression	Adolescence; Major depressive disorder; Social-affective processing; Functional connectivity	PENNSYLVANIA COMMONWEALTH SYSTEM OF HIGHER EDUCATION (PCSHE);UNIVERSITY OF PITTSBURGH;UNIVERSITY OF MELBOURNE;CARDIFF UNIVERSITY	UNIV PITTSBURGH	NA	KERESTES R, 2016, J AFFECT DISORDERS	KERESTES R, 2016, J AFFECT DISORDERS
GAO MZ;SUN H;CHENG XS;GAO DM;QIAO MQ	GAO, MINGZHOU;SUN, HUI;CHENG, XUNSHU;GAO, DONGMEI;QIAO, MINGQI	AI T, 2012, INVEST RADIOL, V47, P725, DOI 10.1097/RLI.0B013E318272D29F;ALEXANDER JEANNE LEVENTHAL, 2007, EXPERT REV NEUROTHER, V7, PS81, DOI 10.1586/14737175.7.11S.S81;ALTEMUS M, 2014, FRONT NEUROENDOCRIN, V35, P320, DOI 10.1016/J.YFRNE.2014.05.004;ANAND A, 2019, FRONT PSYCHIATRY, V10, DOI 10.3389/FPSYT.2019.00202;ANDERSON IM, 2012, BMJ-BRIT MED J, V345, DOI 10.1136/BMJ.E8508;ANTHES E, 2014, NATU…	OBJECTIVE GLOBALLY, MOOD DISORDERS ARE HIGHLY PREVALENT, AND ARE ASSOCIATED WITH INCREASED MORBIDITY AND MORTALITIES. MAGNETIC RESONANCE IMAGING IS WIDELY USED IN THE STUDY OF MOOD DISORDERS. HOWEVER, BIBLIOMETRIC ANALYSES OF THE STATE OF THIS FIELD ARE LACKING. METHODS A LITERATURE SEARCH IN THE WEB OF SCIENCE CORE COLLECTION (WOSCC) FOR THE PERIOD BETWEEN 1945 AND 2020 RETURNED 3073 RESULTS. DA…	SHANDONG UNIV TRADIT CHINESE MED, COLL TRADIT CHINESE MED, JINAN, SHANDONG, PEOPLES R CHINA.; SOUTH CENT UNIV NATIONALITIES, SCH PHARMACEUT SCI, WUHAN, HUBEI, PEOPLES R CHINA.; SHANDONG UNIV TRADIT CHINESE MED, RES & INNOVAT TEAM EMOT DIS & SYNDROMES, JINAN, SHANDONG, PEOPLES R CHINA.;	MOOD DISORDERS; DEPRESSION; ANXIETY; CITESPACE; F-MRI	10.1007/s40336-021-00425-0	REVIEW	ANTERIOR CINGULATE CORTEX; SEX-DIFFERENCES; ANXIETY DISORDERS; MAJOR DEPRESSION; EMERGING TRENDS; ABNORMALITIES; PREGNANCY; BRAIN; SCHIZOPHRENIA; NEUROBIOLOGY	3	CLIN TRANSL IMAGING	CLIN. TRANSL. IMAGING	ENGLISH	HYBRID	SPRINGER-VERLAG ITALIA SRL	2021	GAO, DM; QIAO, MQ (CORRESPONDING AUTHOR), SHANDONG UNIV TRADIT CHINESE MED, COLL TRADIT CHINESE MED, JINAN, SHANDONG, PEOPLES R CHINA.; GAO, DM; QIAO, MQ (CORRESPONDING AUTHOR), SHANDONG UNIV TRADIT CHINESE MED, RES & INNOVAT TEAM EMOT DIS & SYNDROMES, JINAN, SHANDONG, PEOPLES R CHINA.	CLINICAL AND TRANSLATIONAL IMAGING	0	MAGNETIC RESONANCE IMAGING IN MOOD DISORDERS: A BIBLIOMETRIC ANALYSIS FROM 1999 TO 2020	WOS:000647851900001	9	[GAO, MINGZHOU; CHENG, XUNSHU; GAO, DONGMEI; QIAO, MINGQI] SHANDONG UNIV TRADIT CHINESE MED, COLL TRADIT CHINESE MED, JINAN, SHANDONG, PEOPLES R CHINA. [SUN, HUI] SOUTH CENT UNIV NATIONALITIES, SCH PHARMACEUT SCI, WUHAN, HUBEI, PEOPLES R CHINA. [GAO, MINGZHOU; GAO, DONGMEI; QIAO, MINGQI] SHANDONG UNIV TRADIT CHINESE MED, RES & INNOVAT TEAM EMOT DIS & SYNDROMES, JINAN, SHANDONG, PEOPLES R CHINA.	ISI	Objective Globally, mood disorders are highly prevalent, and are associated with increased morbidity and mortalities. Magnetic resonance imaging is widely used in the study of mood disorders. However, bibliometric analyses of the state of this field are lacking. Methods A literature search in the web of science core collection (WoSCC) for the period between 1945 and 2020 returned 3073 results. Da…	Magnetic resonance imaging in mood disorders: a bibliometric analysis from 1999 to 2020	Mood disorders; Depression; Anxiety; Citespace; f-MRI	SHANDONG UNIVERSITY OF TRADITIONAL CHINESE MEDICINE;SOUTH CENTRAL MINZU UNIVERSITY;SHANDONG UNIVERSITY OF TRADITIONAL CHINESE MEDICINE	NOTREPORTED;SHANDONG UNIV TRADIT CHINESE MED;NOTREPORTED;SHANDONG UNIV TRADIT CHINESE MED	NA	GAO MZ, 2021, CLIN TRANSL IMAGING	GAO MZ, 2021, CLIN TRANSL IMAGING
VAN SCHIE CC;CHIU CD;RONNBOUTS SARB;HEISER WJ;ELZINGA BM	VAN SCHIE, CHARLOTTE C.;CHIU, CHUI-DE;RONNBOUTS, SERGE A. R. B.;HEISER, WILLEM J.;ELZINGA, BERNET M.	ADDIS DR, 2004, HIPPOCAMPUS, V14, P752, DOI 10.1002/HIPO.10215;BATES D, 2013, J STAT SOFTW, V52, P1, DOI 10.18637/JSS.V052.I05;BENEDEK M, 2016, SCI REP-UK, V6, DOI 10.1038/SREP22959;BLUCK S, 2005, SOC COGNITION, V23, P91, DOI 10.1521/SOCO.23.1.91.59198;BURGESS N, 2002, NEURON, V35, P625, DOI 10.1016/S0896-6273(02)00830-9;CABEZA R, 2007, TRENDS COGN SCI, V11, P219, DOI 10.1016/J.TICS.2007.02.005;C…	AUTOBIOGRAPHICAL MEMORY IS VITAL FOR OUR WELL-BEING AND THEREFORE USED IN THERAPEUTIC INTERVENTIONS. HOWEVER, NOT MUCH IS KNOWN ABOUT THE (NEURAL) PROCESSES BY WHICH RELIVING MEMORIES CAN HAVE BENEFICIAL EFFECTS. THIS STUDY INVESTIGATES WHAT BRAIN ACTIVATION PATTERNS AND MEMORY CHARACTERISTICS FACILITATE THE EFFECTIVENESS OF RELIVING POSITIVE AUTOBIOGRAPHICAL MEMORIES FOR MOOD AND SENSE OF SELF. …	LEIDEN UNIV, INST PSYCHOL, LEIDEN, NETHERLANDS.; LEIDEN INST BRAIN & COGNIT, LEIDEN, NETHERLANDS.; UNIV WOLLONGONG, ILLAWARRA HLTH & MED RES INST, WOLLONGONG, NSW, AUSTRALIA.; UNIV WOLLONGONG, SCH PSYCHOL, WOLLONGONG, NSW, AUSTRALIA.; CHINESE UNIV HONG KONG, DEPT PSYCHOL, HONG KONG, PEOPLES R CHINA.; LEIDEN UNIV, DEPT RADIOL, MED CTR, LEIDEN, NETHERLANDS.; LEIDEN UNIV, MATH INST, LEIDEN, NETHERLA…	AUTONOETIC CONSCIOUSNESS; FMRI; HIPPOCAMPUS; INSULA; POSITIVE AUTOBIOGRAPHICAL MEMORIES; SELF-ESTEEM; VIVIDNESS	10.1002/hbm.24742	ARTICLE	MAJOR DEPRESSIVE DISORDER; ROSENBERG SELF-ESTEEM; MENTAL-IMAGERY; VISUAL-IMAGERY; FUNCTIONAL NEUROANATOMY; HIPPOCAMPAL ACTIVATION; EMOTIONAL MEMORY; EPISODIC MEMORY; HAPPY MEMORIES; NEGATIVE MOOD	16	HUM BRAIN MAPP	HUM. BRAIN MAPP.	ENGLISH	GREEN PUBLISHED, HYBRID	WILEY	2019	VAN SCHIE, CC (CORRESPONDING AUTHOR), LEIDEN UNIV, FAC SOCIAL & BEHAV SCI, NL-2300 RB LEIDEN, NETHERLANDS.	HUMAN BRAIN MAPPING	19	WHEN I RELIVE A POSITIVE ME: VIVID AUTOBIOGRAPHICAL MEMORIES FACILITATE AUTONOETIC BRAIN ACTIVATION AND ENHANCE MOOD	WOS:000479701800001	40	[VAN SCHIE, CHARLOTTE C.; RONNBOUTS, SERGE A. R. B.; HEISER, WILLEM J.; ELZINGA, BERNET M.] LEIDEN UNIV, INST PSYCHOL, LEIDEN, NETHERLANDS. [VAN SCHIE, CHARLOTTE C.; RONNBOUTS, SERGE A. R. B.; ELZINGA, BERNET M.] LEIDEN INST BRAIN & COGNIT, LEIDEN, NETHERLANDS. [VAN SCHIE, CHARLOTTE C.] UNIV WOLLONGONG, ILLAWARRA HLTH & MED RES INST, WOLLONGONG, NSW, AUSTRALIA. [VAN SCHIE, CHARLOTTE C.] UNIV WOLL…	ISI	Autobiographical memory is vital for our well-being and therefore used in therapeutic interventions. However, not much is known about the (neural) processes by which reliving memories can have beneficial effects. This study investigates what brain activation patterns and memory characteristics facilitate the effectiveness of reliving positive autobiographical memories for mood and sense of self. …	When I relive a positive me: Vivid autobiographical memories facilitate autonoetic brain activation and enhance mood	autonoetic consciousness; fMRI; hippocampus; insula; positive autobiographical memories; self-esteem; vividness	LEIDEN UNIVERSITY;LEIDEN UNIVERSITY - EXCL LUMC;LEIDEN UNIVERSITY;LEIDEN UNIVERSITY MEDICAL CENTER (LUMC);UNIVERSITY OF WOLLONGONG;ILLAWARRA HEALTH AND MEDICAL RESEARCH INSTITUTE;UNIVERSITY OF WOLLONGONG;CHINESE UNIVERSITY OF HONG KONG;LEIDEN UNIVERSITY;LEIDEN UNIVERSITY MEDICAL CENTER (LUMC);LEIDEN UNIVERSITY - EXCL LUMC;LEIDEN UNIVERSITY - EXCL LUMC;LEIDEN UNIVERSITY	LEIDEN UNIV	NA	VAN SCHIE CC, 2019, HUM BRAIN MAPP	VAN SCHIE CC, 2019, HUM BRAIN MAPP
PARK G;GE Q;JIN Z;DU JY	PARK, GYEONGAH;GE, QIAN;JIN, ZHEN;DU, JIANYANG	ASKWITH CC, 2004, J BIOL CHEM, V279, P18296, DOI 10.1074/JBC.M312145200;BIELAJEW C, 2003, STRESS, V6, P269, DOI 10.1080/10253890310001602829;CALABRESI P, 2002, BRAIN, V125, P844, DOI 10.1093/BRAIN/AWF073;CASTAGNÉ V, 2009, FRONT NEUROSCI, P103;CHAN HH, 2017, FRONT AGING NEUROSCI, V9, DOI 10.3389/FNAGI.2017.00010;CHENG B, 2014, STROKE, V45, P1695, DOI 10.1161/STROKEAHA.114.005152;CHESLER M, 2003, P…	FOLLOWING A STROKE, THE EMERGENCE OF AMYGDALA-RELATED DISORDERS POSES A SIGNIFICANT CHALLENGE, WITH SEVERE IMPLICATIONS FOR POST-STROKE MENTAL HEALTH, INCLUDING CONDITIONS SUCH AS ANXIETY AND DEPRESSION. THESE DISORDERS NOT ONLY HINDER POST-STROKE RECOVERY BUT ALSO ELEVATE MORTALITY RATES. DESPITE THEIR PROFOUND IMPACT, THE PRECISE ORIGINS OF ABERRANT AMYGDALA FUNCTION AFTER A STROKE REMAIN ELUSI…	UNIV TENNESSEE, HLTH SCI CTR, DEPT ANAT & NEUROBIOL, MEMPHIS, TN 38163 USA.; UNIV TENNESSEE, HLTH SCI CTR, NEUROSCI INST, MEMPHIS, TN 38163 USA.;	CEREBRAL ISCHEMIA; STROKE; OXYGEN-GLUCOSE DEPRIVATION; ACID-SENSING ION CHANNELS; ASIC1A; PREFRONTAL CORTEX; AMYGDALA; BRAIN CIRCUITS; ENDOTHELIN-1; DEPRESSION-LIKE BEHAVIORS; SYNAPTIC TRANSMISSION AND PLASTICITY; LONG-TERM POTENTIATION	10.3390/brainsci13121684	ARTICLE	PLASTICITY; PH; RECOVERY; CALCIUM; FEAR	12	BRAIN SCI	BRAIN SCI.	ENGLISH	GREEN SUBMITTED, GREEN PUBLISHED, GOLD	MDPI	2023	DU, JY (CORRESPONDING AUTHOR), UNIV TENNESSEE, HLTH SCI CTR, DEPT ANAT & NEUROBIOL, MEMPHIS, TN 38163 USA.; DU, JY (CORRESPONDING AUTHOR), UNIV TENNESSEE, HLTH SCI CTR, NEUROSCI INST, MEMPHIS, TN 38163 USA.	BRAIN SCIENCES	3	ACID-SENSING ION CHANNEL 1A CONTRIBUTES TO THE PREFRONTAL CORTEX ISCHEMIA-ENHANCED NEURONAL ACTIVITIES IN THE AMYGDALA	WOS:001130568000001	13	[PARK, GYEONGAH; GE, QIAN; JIN, ZHEN; DU, JIANYANG] UNIV TENNESSEE, HLTH SCI CTR, DEPT ANAT & NEUROBIOL, MEMPHIS, TN 38163 USA. [DU, JIANYANG] UNIV TENNESSEE, HLTH SCI CTR, NEUROSCI INST, MEMPHIS, TN 38163 USA.	ISI	Following a stroke, the emergence of amygdala-related disorders poses a significant challenge, with severe implications for post-stroke mental health, including conditions such as anxiety and depression. These disorders not only hinder post-stroke recovery but also elevate mortality rates. Despite their profound impact, the precise origins of aberrant amygdala function after a stroke remain elusi…	Acid-Sensing Ion Channel 1a Contributes to the Prefrontal Cortex Ischemia-Enhanced Neuronal Activities in the Amygdala	cerebral ischemia; stroke; oxygen-glucose deprivation; acid-sensing ion channels; ASIC1a; prefrontal cortex; amygdala; brain circuits; endothelin-1; depression-like behaviors; synaptic transmission and plasticity; long-term potentiation	UNIVERSITY OF TENNESSEE SYSTEM;UNIVERSITY OF TENNESSEE HEALTH SCIENCE CENTER;UNIVERSITY OF TENNESSEE SYSTEM;UNIVERSITY OF TENNESSEE HEALTH SCIENCE CENTER	UNIV TENNESSEE;UNIV TENNESSEE	NA	PARK G, 2023, BRAIN SCI	PARK G, 2023, BRAIN SCI
KELLER M;MENDOZA-QUIÑONES R;MUÑOZ AC;IGLESIAS-FUSTER J;VIRUÉS AV;ZVYAGINTSEV M;EDGAR JC;ZWEERINGS J;MATHIAK K	KELLER, MICHA;MENDOZA-QUINONES, RAUL;CABRERA MUNOZ, AMARAY;IGLESIAS-FUSTER, JORGE;VIRUES, ANETTE VALDES;ZVYAGINTSEV, MIKHAIL;EDGAR, J. CHRISTOPHER;ZWEERINGS, JANA;MATHIAK, KLAUS	AKIKI TJ, 2017, CURR PSYCHIAT REP, V19, DOI 10.1007/S11920-017-0840-4;ANONYMOUS, 2000, DIAGNOSTIC AND STATISTICAL MANUAL OF MENTAL DISORDERS;ANONYMOUS, 2008, INT AFFECTIVE PICTUR;BERKING M, 2014, BEHAV RES THER, V57, P13, DOI 10.1016/J.BRAT.2014.03.003;BREMNER J DOUGLAS, 2007, EXPERT REV NEUROTHER, V7, P393, DOI 10.1586/14737175.7.4.393;BRETT M., 2002, 8 INT C, V16, DOI 10.1016/S1053-8119(02)9001…	BACKGROUND IMPAIRED COGNITIVE REAPPRAISAL, ASSOCIATED WITH THE SOCIAL FUNCTIONING AND WELL-BEING OF PATIENTS AFFECTED BY MOOD OR ANXIETY DISORDERS, IS CHARACTERIZED BY DISTINCT NEURAL ACTIVATION PATTERNS ACROSS CLINICAL POPULATIONS. TO DATE, STUDIES DEDICATED TO IDENTIFYING COMMON AND DISTINCT NEURAL ACTIVATION PROFILES NEED TO BE CLARIFIED. THE AIM OF THE PRESENT STUDY WAS TO INVESTIGATE TRANSDI…	RWTH AACHEN UNIV HOSP, SCH MED, DEPT PSYCHIAT PSYCHOTHERAPY & PSYCHOSOMAT, PAUWELSSTR 30, D-52074 AACHEN, GERMANY.; CUBAN CTR NEUROSCI, DEPT COGNIT NEUROSCI, HAVANA, CUBA.; CHILDRENS HOSP, DEPT RADIOL, PHILADELPHIA, PA 19104 USA.; RES CTR JULICH, JARA BRAIN, JULICH, GERMANY.;	DEPRESSION; POST-TRAUMATIC STRESS DISORDER; EMOTION REGULATION; COGNITIVE REAPPRAISAL; LATERAL PFC	10.1186/s12888-022-03780-y	ARTICLE	STATE FUNCTIONAL CONNECTIVITY; PREFRONTAL CORTEX; ANXIETY DISORDER; FMRI; METAANALYSIS; AMYGDALA; MOOD; PTSD; NETWORK; INHIBITION	1	BMC PSYCHIATRY	BMC PSYCHIATRY	ENGLISH	GREEN SUBMITTED, GOLD, GREEN PUBLISHED	BMC	2022	ZWEERINGS, J; MATHIAK, K (CORRESPONDING AUTHOR), RWTH AACHEN UNIV HOSP, SCH MED, DEPT PSYCHIAT PSYCHOTHERAPY & PSYCHOSOMAT, PAUWELSSTR 30, D-52074 AACHEN, GERMANY.	BMC PSYCHIATRY	21	TRANSDIAGNOSTIC ALTERATIONS IN NEURAL EMOTION REGULATION CIRCUITS -NEURAL SUBSTRATES OF COGNITIVE REAPPRAISAL IN PATIENTS WITH DEPRESSION AND POST-TRAUMATIC STRESS DISORDER	WOS:000766160700003	22	[KELLER, MICHA; ZVYAGINTSEV, MIKHAIL; ZWEERINGS, JANA; MATHIAK, KLAUS] RWTH AACHEN UNIV HOSP, SCH MED, DEPT PSYCHIAT PSYCHOTHERAPY & PSYCHOSOMAT, PAUWELSSTR 30, D-52074 AACHEN, GERMANY. [MENDOZA-QUINONES, RAUL; CABRERA MUNOZ, AMARAY; IGLESIAS-FUSTER, JORGE; VIRUES, ANETTE VALDES] CUBAN CTR NEUROSCI, DEPT COGNIT NEUROSCI, HAVANA, CUBA. [EDGAR, J. CHRISTOPHER] CHILDRENS HOSP, DEPT RADIOL, PHILADELP…	ISI	Background Impaired cognitive reappraisal, associated with the social functioning and well-being of patients affected by mood or anxiety disorders, is characterized by distinct neural activation patterns across clinical populations. To date, studies dedicated to identifying common and distinct neural activation profiles need to be clarified. The aim of the present study was to investigate transdi…	Transdiagnostic alterations in neural emotion regulation circuits -neural substrates of cognitive reappraisal in patients with depression and post-traumatic stress disorder	Depression; Post-traumatic stress disorder; Emotion regulation; Cognitive reappraisal; Lateral PFC	RWTH AACHEN UNIVERSITY;RWTH AACHEN UNIVERSITY HOSPITAL;UNIVERSITY OF PENNSYLVANIA;PENNSYLVANIA MEDICINE;CHILDRENS HOSPITAL OF PHILADELPHIA;HELMHOLTZ ASSOCIATION;RESEARCH CENTER JULICH	NOTREPORTED;RWTH AACHEN UNIV HOSP	NA	KELLER M, 2022, BMC PSYCHIATRY	KELLER M, 2022, BMC PSYCHIATRY
FERMIN ASR;SASAOKA T;MAEKAWA T;CHAN HL;MACHIZAWA MG;OKADA G;OKAMOTO Y;YAMAWAKI S	FERMIN, ALAN S. R.;SASAOKA, TAKAFUMI;MAEKAWA, TORU;CHAN, HUI -LING;MACHIZAWA, MARO G.;OKADA, GO;OKAMOTO, YASUMASA;YAMAWAKI, SHIGETO	ALEXANDER GE, 1986, ANNU REV NEUROSCI, V9, P357, DOI 10.1146/ANNUREV.NE.09.030186.002041;ALEXANDER-BLOCH A, 2013, NAT REV NEUROSCI, V14, P322, DOI 10.1038/NRN3465;ALEXANDER-BLOCH A, 2013, J NEUROSCI, V33, P2889, DOI 10.1523/JNEUROSCI.3554-12.2013;ANIG W. J, 2008, INTEGRATIVE ACTION A;AVERY JA, 2014, BIOL PSYCHIAT, V76, P258, DOI 10.1016/J.BIOPSYCH.2013.11.027;BARRETT LF, 2016, PHILOS T R SOC B, V…	INTEROCEPTIVE AWARENESS (IA), THE SUBJECTIVE AND CONSCIOUS PERCEPTION OF VISCERAL AND PHYSIOLOGICAL SIGNALS FROM THE BODY, HAS BEEN ASSOCIATED WITH FUNCTIONS OF CORTICAL AND SUBCORTICAL NEURAL SYSTEMS INVOLVED IN EMOTION CONTROL, MOOD AND ANXIETY DISORDERS. WE RECENTLY HYPOTHESIZED THAT IA AND ITS CONTRIBUTIONS TO MENTAL HEALTH ARE REALIZED BY A BRAIN INTEROCEPTION NETWORK (BIN) LINKING BRAIN REG…	HIROSHIMA UNIV, CTR BRAIN MIND & KANSEI SCI RES, HIROSHIMA, HIROSHIMA 7348553, JAPAN.; HIROSHIMA UNIV, DEPT PSYCHIAT & NEUROSCI, HIROSHIMA, HIROSHIMA 7348553, JAPAN.;	INSULA; INTEROCEPTION; INTEROCEPTIVE AWARENESS; ACTIVE INFERENCE; BRAIN INTEROCEPTION NETWORK	10.1016/j.heliyon.2023.e18307	ARTICLE	MEDIATES BODILY SENSIBILITY; LINKING BASAL GANGLIA; STRUCTURAL COVARIANCE; FUNCTIONAL CONNECTIVITY; CORTEX; BRAIN; ORGANIZATION; ANXIETY; ALEXITHYMIA; PROJECTIONS	8	HELIYON	HELIYON	ENGLISH	GREEN PUBLISHED, GOLD	CELL PRESS	2023	FERMIN, ASR (CORRESPONDING AUTHOR), HIROSHIMA UNIV, CTR BRAIN MIND & KANSEI SCI RES, HIROSHIMA, HIROSHIMA 7348553, JAPAN.	HELIYON	9	INSULA NEUROANATOMICAL NETWORKS PREDICT INTEROCEPTIVE AWARENESS	WOS:001056341900001	9	[FERMIN, ALAN S. R.; SASAOKA, TAKAFUMI; MAEKAWA, TORU; CHAN, HUI -LING; MACHIZAWA, MARO G.; YAMAWAKI, SHIGETO] HIROSHIMA UNIV, CTR BRAIN MIND & KANSEI SCI RES, HIROSHIMA, HIROSHIMA 7348553, JAPAN. [OKADA, GO; OKAMOTO, YASUMASA] HIROSHIMA UNIV, DEPT PSYCHIAT & NEUROSCI, HIROSHIMA, HIROSHIMA 7348553, JAPAN.	ISI	Interoceptive awareness (IA), the subjective and conscious perception of visceral and physiological signals from the body, has been associated with functions of cortical and subcortical neural systems involved in emotion control, mood and anxiety disorders. We recently hypothesized that IA and its contributions to mental health are realized by a brain interoception network (BIN) linking brain reg…	Insula neuroanatomical networks predict interoceptive awareness	Insula; Interoception; Interoceptive awareness; Active inference; Brain interoception network	HIROSHIMA UNIVERSITY;HIROSHIMA UNIVERSITY	HIROSHIMA UNIV	NA	FERMIN ASR, 2023, HELIYON	FERMIN ASR, 2023, HELIYON
LANGENBACH BP;GROTEGERD D;MULDERS PCR;TENDOLKAR I;VAN OORT J;DUYSER F;VAN EIJNDHOVEN P;VRIJSEN JN;DANNLOWSKI U;KAMPMANN Z;KOELKEBECK K	LANGENBACH, BENEDIKT P.;GROTEGERD, DOMINIK;MULDERS, PETER C. R.;TENDOLKAR, INDIRA;VAN OORT, JASPER;DUYSER, FLEUR;VAN EIJNDHOVEN, PHILIP;VRIJSEN, JANNA N.;DANNLOWSKI, UDO;KAMPMANN, ZARAH;KOELKEBECK, KATJA	ANTSHEL KM, 2013, EXPERT REV NEUROTHER, V13, P1117, DOI 10.1586/14737175.2013.840417;AOKI Y, 2015, WORLD J BIOL PSYCHIA, V16, P291, DOI 10.3109/15622975.2014.957719;ASHBURNER J., 2012, SPM8 MANUAL;ASHWIN C, 2007, NEUROPSYCHOLOGIA, V45, P2, DOI 10.1016/J.NEUROPSYCHOLOGIA.2006.04.014;BARON-COHEN S, 2001, J CHILD PSYCHOL PSYC, V42, P241, DOI 10.1017/S0021963001006643;BARON-COHEN S, 2000, NEUROSCI BI…	BACKGROUNDAUTISTIC AND NON-AUTISTIC INDIVIDUALS OFTEN DIFFER IN HOW THEY PERCEIVE AND SHOW EMOTIONS, ESPECIALLY IN THEIR ABILITY AND INCLINATION TO INFER OTHER PEOPLE'S FEELINGS FROM SUBTLE CUES LIKE FACIAL EXPRESSIONS. PROMINENT THEORIES OF AUTISM HAVE SUGGESTED THAT THESE DIFFERENCES STEM FROM ALTERATIONS IN AMYGDALA FUNCTIONING AND THAT AMYGDALA HYPOACTIVATION CAUSES PROBLEMS WITH EMOTION RECO…	UNIV DUISBURG ESSEN, LVR UNIV HOSP ESSEN, FAC MED, DEPT PSYCHIAT & PSYCHOTHERAPY, VIRCHOWSTR 174, D-45147 ESSEN, GERMANY.; UNIV DUISBURG ESSEN, CTR TRANSLAT NEURO & BEHAV SCI, HUFELANDSTR 55, D-45147 ESSEN, GERMANY.; UNIV MUNSTER, INST TRANSLAT PSYCHIAT, ALBERT SCHWEITZER STR 11, D-48149 MUNSTER, GERMANY.; RADBOUD UNIV NIJMEGEN, DEPT PSYCHIAT, MED CTR, GEERT GROOTEPL ZUID 10, NL-6525 GA NIJMEGEN,…	AUTISM; AMYGDALA; FACE PROCESSING; EMOTION PROCESSING; FMRI	10.1186/s13229-024-00582-9	ARTICLE	SOCIAL ANXIETY; NEURAL CIRCUITRY; FEARFUL FACES; ACTIVATION; ASSOCIATION; FIXATION; BRAIN; GAZE	1	MOL AUTISM	MOL. AUTISM	ENGLISH	GREEN PUBLISHED, GOLD	BMC	2024	LANGENBACH, BP (CORRESPONDING AUTHOR), UNIV DUISBURG ESSEN, LVR UNIV HOSP ESSEN, FAC MED, DEPT PSYCHIAT & PSYCHOTHERAPY, VIRCHOWSTR 174, D-45147 ESSEN, GERMANY.; LANGENBACH, BP (CORRESPONDING AUTHOR), UNIV DUISBURG ESSEN, CTR TRANSLAT NEURO & BEHAV SCI, HUFELANDSTR 55, D-45147 ESSEN, GERMANY.	MOLECULAR AUTISM	1	AUTISTIC AND NON-AUTISTIC INDIVIDUALS SHOW THE SAME AMYGDALA ACTIVITY DURING EMOTIONAL FACE PROCESSING	WOS:001140010700001	15	[LANGENBACH, BENEDIKT P.; KAMPMANN, ZARAH; KOELKEBECK, KATJA] UNIV DUISBURG ESSEN, LVR UNIV HOSP ESSEN, FAC MED, DEPT PSYCHIAT & PSYCHOTHERAPY, VIRCHOWSTR 174, D-45147 ESSEN, GERMANY. [LANGENBACH, BENEDIKT P.; KAMPMANN, ZARAH; KOELKEBECK, KATJA] UNIV DUISBURG ESSEN, CTR TRANSLAT NEURO & BEHAV SCI, HUFELANDSTR 55, D-45147 ESSEN, GERMANY. [GROTEGERD, DOMINIK; DANNLOWSKI, UDO] UNIV MUNSTER, INST TRA…	ISI	BackgroundAutistic and non-autistic individuals often differ in how they perceive and show emotions, especially in their ability and inclination to infer other people's feelings from subtle cues like facial expressions. Prominent theories of autism have suggested that these differences stem from alterations in amygdala functioning and that amygdala hypoactivation causes problems with emotion reco…	Autistic and non-autistic individuals show the same amygdala activity during emotional face processing	Autism; Amygdala; Face processing; Emotion processing; fMRI	UNIVERSITY OF DUISBURG ESSEN;UNIVERSITY OF DUISBURG ESSEN;UNIVERSITY OF MUNSTER;RADBOUD UNIVERSITY NIJMEGEN	UNIV DUISBURG ESSEN;UNIV DUISBURG ESSEN	NA	LANGENBACH BP, 2024, MOL AUTISM	LANGENBACH BP, 2024, MOL AUTISM
ZHAO TT;CHEN AW;DAI DQ;LI Z;GAO XF;XIONG LZ	ZHAO, TIANTIAN;CHEN, AIWEN;DAI, DANQING;LI, ZHEN;GAO, XIAO-FEI;XIONG, LIZE	AGNATI LF, 1986, ACTA PHYSIOL SCAND, V128, P201, DOI 10.1111/J.1748-1716.1986.TB07967.X;AIDA R, 2002, MOL PHARMACOL, V61, P26, DOI 10.1124/MOL.61.1.26;ALBERS HE, 1991, J NEUROSCI, V11, P846;ALBERS HE, 1995, NEUROSCI LETT, V191, P63, DOI 10.1016/0304-3940(95)11559-1;ANTLE MC, 2005, TRENDS NEUROSCI, V28, P145, DOI 10.1016/J.TINS.2005.01.003;ATON SJ, 2005, NAT NEUROSCI, V8, P476, DOI 10.1038/NN1419;…	RE-EXAMINING THE RELATIONSHIP BETWEEN NEUROPEPTIDE SYSTEMS AND NEURAL CIRCUITS WILL HELP US TO UNDERSTAND MORE INTENSIVELY THE CRITICAL ROLE OF NEUROPEPTIDES IN BRAIN FUNCTION AS THE NEURAL CIRCUITS RESPONSIBLE FOR SPECIFIC BRAIN FUNCTIONS ARE GRADUALLY REVEALED. GASTRIN-RELEASING PEPTIDE RECEPTORS (GRPRS) ARE GAQ-COUPLING NEUROPEPTIDE RECEPTORS AND WIDELY DISTRIBUTED IN THE BRAIN, INCLUDING HIPP…	TONGJI UNIV, SHANGHAI PEOPLES HOSP 4, TRANSLAT RES INST BRAIN & BRAIN INTELLIGENCE, CLIN RES CTR ANESTHESIOL & PERIOPERAT MED,SCH MED, SHANGHAI 200434, PEOPLES R CHINA.; TONGJI UNIV, SCH MED, SHANGHAI PEOPLES HOSP 4, DEPT ANESTHESIOL & PERIOPERAT MED, SHANGHAI 200434, PEOPLES R CHINA.;	NEURAL CIRCUIT; NEUROPEPTIDE; GASTRIN-RELEASINGPEPTIDE; GASTRIN-RELEASING PEPTIDE RECEPTOR; BRAINFUNCTION	10.1021/acschemneuro.3c00392	REVIEW	GASTRIN-RELEASING-PEPTIDE; CENTRAL-NERVOUS-SYSTEM; ACID-SECRETION; FEEDING SUPPRESSION; RECEPTOR BLOCKADE; ANXIETY DISORDERS; INDUCIBLE KINASE; NEUROMEDIN-B; BOMBESIN; EXPRESSION	19	ACS CHEM NEUROSCI	ACS CHEM. NEUROSCI.	ENGLISH	NA	AMER CHEMICAL SOC	2023	GAO, XF; XIONG, LZ (CORRESPONDING AUTHOR), TONGJI UNIV, SHANGHAI PEOPLES HOSP 4, TRANSLAT RES INST BRAIN & BRAIN INTELLIGENCE, CLIN RES CTR ANESTHESIOL & PERIOPERAT MED,SCH MED, SHANGHAI 200434, PEOPLES R CHINA.; XIONG, LZ (CORRESPONDING AUTHOR), TONGJI UNIV, SCH MED, SHANGHAI PEOPLES HOSP 4, DEPT ANESTHESIOL & PERIOPERAT MED, SHANGHAI 200434, PEOPLES R CHINA.	ACS CHEMICAL NEUROSCIENCE	6	ROLE OF THE GRP/GRPR SYSTEM IN REGULATING BRAIN FUNCTIONS	WOS:001067261900001	14	[ZHAO, TIANTIAN; CHEN, AIWEN; DAI, DANQING; LI, ZHEN; GAO, XIAO-FEI; XIONG, LIZE] TONGJI UNIV, SHANGHAI PEOPLES HOSP 4, TRANSLAT RES INST BRAIN & BRAIN INTELLIGENCE, CLIN RES CTR ANESTHESIOL & PERIOPERAT MED,SCH MED, SHANGHAI 200434, PEOPLES R CHINA. [XIONG, LIZE] TONGJI UNIV, SCH MED, SHANGHAI PEOPLES HOSP 4, DEPT ANESTHESIOL & PERIOPERAT MED, SHANGHAI 200434, PEOPLES R CHINA.	ISI	Re-examining the relationship between neuropeptide systems and neural circuits will help us to understand more intensively the critical role of neuropeptides in brain function as the neural circuits responsible for specific brain functions are gradually revealed. Gastrin-releasing peptide receptors (GRPRs) are Gaq-coupling neuropeptide receptors and widely distributed in the brain, including hipp…	Role of the GRP/GRPR System in Regulating Brain Functions	Neural circuit; neuropeptide; gastrin-releasingpeptide; gastrin-releasing peptide receptor; brainfunction	TONGJI UNIVERSITY;TONGJI UNIVERSITY	NOTREPORTED;TONGJI UNIV;TONGJI UNIV	NA	ZHAO TT, 2023, ACS CHEM NEUROSCI	ZHAO TT, 2023, ACS CHEM NEUROSCI
SCHNECK N;MILLER JM;DELORENZO C;KIKUCHI T;SUBLETTE ME;OQUENDO MA;MANN JJ;PARSEY RV	SCHNECK, NOAM;MILLER, JEFFREY M.;DELORENZO, CHRISTINE;KIKUCHI, TOSHIAKI;SUBLETTE, M. ELIZABETH;OQUENDO, MARIA A.;MANN, J. JOHN;PARSEY, RAMIN V.	BAAS D, 2004, BRAIN RES REV, V45, P96, DOI 10.1016/J.BRAINRESREV.2004.02.004;BAUMAN MD, 2005, NEUROSCIENCE, V136, P193, DOI 10.1016/J.NEUROSCIENCE.2005.07.040;CASPI A, 2003, SCIENCE, V301, P386, DOI 10.1126/SCIENCE.1083968;CHIN CL, 2011, J PHARMACOL EXP THER, V336, P716, DOI 10.1124/JPET.110.173609;COSTAFREDA SG, 2013, J AFFECT DISORDERS, V150, P96, DOI 10.1016/J.JAD.2013.02.028;DANNLOWSKI U, 200…	BACKGROUND: THE LOWER-EXPRESSING (S') ALLELES OF THE SEROTONIN TRANSPORTER (5-HTT) GENE PROMOTER POLYMORPHISM (5-HTTLPR) ARE LINKED TO MOOD AND ANXIETY RELATED PSYCHOPATHOLOGY. HOWEVER, THE SPECIFIC NEURAL MECHANISM THROUGH WHICH THESE ALLELES MAY INFLUENCE EMOTIONAL AND COGNITIVE PROCESSING REMAINS UNKNOWN. WE EXAMINED THE RELATIONSHIP BETWEEN BOTH 5-HTTLPR GENOTYPE AND IN VIVO 5-HTT BINDING QUA…	NEW YORK STATE PSYCHIAT INST & HOSP, DIV MOL IMAGING & NEUROPATHOL, NEW YORK, NY 10032 USA.; COLUMBIA UNIV, DEPT PSYCHIAT, NEW YORK, NY USA.; KEIO UNIV, SCH MED, DEPT NEUROPSYCHIAT, TOKYO, JAPAN.; SUNY STONY BROOK, SCH MED, DEPT PSYCHIAT & BEHAV SCI, STONY BROOK, NY USA.;	DEPRESSION; GENETICS; FUNCTIONAL MRI; BIOLOGICAL MARKERS; BRAIN IMAGING	10.1016/j.jad.2015.10.047	ARTICLE	POSITRON-EMISSION-TOMOGRAPHY; AMYGDALA ACTIVATION; INNERVATION DENSITY; GRAPHICAL ANALYSIS; MAJOR DEPRESSION; BRAIN-FUNCTION; ASSOCIATION; STRESS; QUANTIFICATION; MODULATION	NA	J AFFECT DISORDERS	J. AFFECT. DISORD.	ENGLISH	GREEN ACCEPTED	ELSEVIER	2016	SCHNECK, N (CORRESPONDING AUTHOR), NEW YORK STATE PSYCHIAT INST & HOSP, 1051 RIVERSIDE DR, NEW YORK, NY 10032 USA.	JOURNAL OF AFFECTIVE DISORDERS	12	RELATIONSHIP OF THE SEROTONIN TRANSPORTER GENE PROMOTER POLYMORPHISM (5-HTTLPR) GENOTYPE AND SEROTONIN TRANSPORTER BINDING TO NEURAL PROCESSING OF NEGATIVE EMOTIONAL STIMULI	WOS:000366463000071	190	[SCHNECK, NOAM; MILLER, JEFFREY M.; KIKUCHI, TOSHIAKI; SUBLETTE, M. ELIZABETH; OQUENDO, MARIA A.; MANN, J. JOHN] NEW YORK STATE PSYCHIAT INST & HOSP, DIV MOL IMAGING & NEUROPATHOL, NEW YORK, NY 10032 USA. [SCHNECK, NOAM; MILLER, JEFFREY M.; DELORENZO, CHRISTINE; SUBLETTE, M. ELIZABETH; OQUENDO, MARIA A.; MANN, J. JOHN] COLUMBIA UNIV, DEPT PSYCHIAT, NEW YORK, NY USA. [KIKUCHI, TOSHIAKI] KEIO UNIV,…	ISI	Background: The lower-expressing (S') alleles of the serotonin transporter (5-HTT) gene promoter polymorphism (5-HTTLPR) are linked to mood and anxiety related psychopathology. However, the specific neural mechanism through which these alleles may influence emotional and cognitive processing remains unknown. We examined the relationship between both 5-HTTLPR genotype and in vivo 5-HTT binding qua…	Relationship of the serotonin transporter gene promoter polymorphism (5-HTTLPR) genotype and serotonin transporter binding to neural processing of negative emotional stimuli	Depression; Genetics; Functional MRI; Biological Markers; Brain Imaging	NEW YORK STATE PSYCHIATRY INSTITUTE;COLUMBIA UNIVERSITY;KEIO UNIVERSITY;STATE UNIVERSITY OF NEW YORK (SUNY) SYSTEM;STONY BROOK UNIVERSITY	SCHNECK	NA	SCHNECK N, 2016, J AFFECT DISORDERS	SCHNECK N, 2016, J AFFECT DISORDERS
KANDILAROVA S;STOYANOV DS;PAUNOVA R;TODEVA-RADNEVA A;ARYUTOVA K;MAES M	KANDILAROVA, SEVDALINA;STOYANOV, DROZDSTOY ST.;PAUNOVA, ROSITSA;TODEVA-RADNEVA, ANNA;ARYUTOVA, KATRIN;MAES, MICHAEL	AKISKAL HS, 2006, J AFFECT DISORDERS, V92, P45, DOI 10.1016/J.JAD.2005.12.035;AL-HAKEIM HK, 2020, CURR TOP MED CHEM, V20, P747, DOI 10.2174/1568026620666200128143948;ALMULLA AF, 2021, CNS SPECTRUMS, V26, P368, DOI 10.1017/S1092852920001182;AMBROSI E, 2017, ACTA PSYCHIAT SCAND, V136, P129, DOI 10.1111/ACPS.12724;ANAND A, 2009, PSYCHIAT RES-NEUROIM, V171, P189, DOI 10.1016/J.PSCYCHRESNS.2008.03.012…	THIS STUDY WAS CONDUCTED TO EXAMINE WHETHER THERE ARE QUANTITATIVE OR QUALITATIVE DIFFERENCES IN THE CONNECTOME BETWEEN PSYCHIATRIC PATIENTS AND HEALTHY CONTROLS AND TO DELINEATE THE CONNECTOME FEATURES OF MAJOR DEPRESSIVE DISORDER (MDD), SCHIZOPHRENIA (SCZ) AND BIPOLAR DISORDER (BD), AS WELL AS THE SEVERITY OF THESE DISORDERS. TOWARD THIS END, WE PERFORMED AN EFFECTIVE CONNECTIVITY ANALYSIS OF R…	MED UNIV PLOVDIV, DEPT PSYCHIAT, PLOVDIV 4002, BULGARIA.; MED UNIV PLOVDIV, MED PSYCHOL & RES INST, PLOVDIV 4002, BULGARIA.; CHULALONGKORN UNIV, DEPT PSYCHIAT, FAC MED, BANGKOK 10330, THAILAND.;	PSYCHIATRY; EFFECTIVE CONNECTIVITY; DEPRESSION; SALIENCE NETWORK; SCHIZOPHRENIA; MOOD DISORDERS	10.3390/jpm11111110	ARTICLE	ANTERIOR CINGULATE CORTEX; SUPERIOR PARIETAL CORTEX; DEFAULT-MODE NETWORK; FUNCTIONAL CONNECTIVITY; PREFRONTAL CORTEX; BIPOLAR DISORDER; UNIPOLAR DEPRESSION; COGNITIVE CONTROL; BRAIN ACTIVITY; DSM-IV	11	J PERS MED	J. PERS. MED.	ENGLISH	GREEN SUBMITTED, GOLD, GREEN PUBLISHED	MDPI	2021	KANDILAROVA, S (CORRESPONDING AUTHOR), MED UNIV PLOVDIV, DEPT PSYCHIAT, PLOVDIV 4002, BULGARIA.; KANDILAROVA, S (CORRESPONDING AUTHOR), MED UNIV PLOVDIV, MED PSYCHOL & RES INST, PLOVDIV 4002, BULGARIA.	JOURNAL OF PERSONALIZED MEDICINE	19	EFFECTIVE CONNECTIVITY BETWEEN MAJOR NODES OF THE LIMBIC SYSTEM, SALIENCE AND FRONTOPARIETAL NETWORKS DIFFERENTIATES SCHIZOPHRENIA AND MOOD DISORDERS FROM HEALTHY CONTROLS	WOS:000726852900001	11	[KANDILAROVA, SEVDALINA; STOYANOV, DROZDSTOY ST.; PAUNOVA, ROSITSA; TODEVA-RADNEVA, ANNA; ARYUTOVA, KATRIN; MAES, MICHAEL] MED UNIV PLOVDIV, DEPT PSYCHIAT, PLOVDIV 4002, BULGARIA. [KANDILAROVA, SEVDALINA; STOYANOV, DROZDSTOY ST.; PAUNOVA, ROSITSA; TODEVA-RADNEVA, ANNA; ARYUTOVA, KATRIN; MAES, MICHAEL] MED UNIV PLOVDIV, MED PSYCHOL & RES INST, PLOVDIV 4002, BULGARIA. [MAES, MICHAEL] CHULALONGKORN …	ISI	This study was conducted to examine whether there are quantitative or qualitative differences in the connectome between psychiatric patients and healthy controls and to delineate the connectome features of major depressive disorder (MDD), schizophrenia (SCZ) and bipolar disorder (BD), as well as the severity of these disorders. Toward this end, we performed an effective connectivity analysis of r…	Effective Connectivity between Major Nodes of the Limbic System, Salience and Frontoparietal Networks Differentiates Schizophrenia and Mood Disorders from Healthy Controls	psychiatry; effective connectivity; depression; salience network; schizophrenia; mood disorders	MEDICAL UNIVERSITY PLOVDIV;MEDICAL UNIVERSITY PLOVDIV;CHULALONGKORN UNIVERSITY	MED UNIV PLOVDIV;MED UNIV PLOVDIV	NA	KANDILAROVA S, 2021, J PERS MED	KANDILAROVA S, 2021, J PERS MED
SONG J	SONG, JUHYUN	ABUBAKARI AR, 2014, INT J GEN MED, V7, P463, DOI 10.2147/IJGM.S67065;FLORES-GÓMEZ AA, 2019, SYNAPSE, V73, DOI 10.1002/SYN.22082;ALVAREZ-CRESPO M, 2012, PLOS ONE, V7, DOI 10.1371/JOURNAL.PONE.0046321;ANDERSON AK, 2006, LEARN MEMORY, V13, P711, DOI 10.1101/LM.388906;ANONYMOUS, 2017, NURS OLDER PEOPLE, V29, P7, DOI 10.7748/NOP.29.6.7.S6;ATUCHA E, 2017, P NATL ACAD SCI USA, V114, P9176, DOI 10.1073/P…	WITH RAPID AGING OF THE POPULATION WORLDWIDE, THE NUMBER OF PEOPLE WITH DEMENTIA IS DRAMATICALLY INCREASING. SOME STUDIES HAVE EMPHASIZED THAT METABOLIC SYNDROME, WHICH INCLUDES OBESITY AND DIABETES, LEADS TO INCREASED RISKS OF DEMENTIA AND COGNITIVE DECLINE. FACTORS SUCH AS INSULIN RESISTANCE, HYPERGLYCEMIA, HIGH BLOOD PRESSURE, DYSLIPIDEMIA, AND CENTRAL OBESITY IN METABOLIC SYNDROME ARE ASSOCIA…	CHONNAM NATL UNIV, DEPT ANAT, MED SCH, HWASUN 58128, JEOLLANAM DO, SOUTH KOREA.;	AMYGDALA; AMYGDALA-HIPPOCAMPAL CONNECTIVITY; METABOLIC SYNDROMES; DEMENTIA; EMOTIONAL MEMORY	10.1016/j.biopha.2023.114647	REVIEW	MILD COGNITIVE IMPAIRMENT; TYPE-2 DIABETES-MELLITUS; FISH-OIL SUPPLEMENTATION; MEDIAL TEMPORAL ATROPHY; ANXIETY-LIKE BEHAVIOR; ALZHEIMERS-DISEASE; BASOLATERAL AMYGDALA; INSULIN-RESISTANCE; FATTY-ACID; EMOTIONAL MEMORY	NA	BIOMED PHARMACOTHER	BIOMED. PHARMACOTHER.	ENGLISH	GOLD	ELSEVIER FRANCE-EDITIONS SCIENTIFIQUES MEDICALES ELSEVIER	2023	SONG, J (CORRESPONDING AUTHOR), CHONNAM NATL UNIV, DEPT ANAT, MED SCH, HWASUN 58128, JEOLLANAM DO, SOUTH KOREA.	BIOMEDICINE & PHARMACOTHERAPY	26	AMYGDALA ACTIVITY AND AMYGDALA-HIPPOCAMPUS CONNECTIVITY: METABOLIC DISEASES, DEMENTIA, AND NEUROPSYCHIATRIC ISSUES	WOS:001053558200001	162	[SONG, JUHYUN] CHONNAM NATL UNIV, DEPT ANAT, MED SCH, HWASUN 58128, JEOLLANAM DO, SOUTH KOREA.	ISI	With rapid aging of the population worldwide, the number of people with dementia is dramatically increasing. Some studies have emphasized that metabolic syndrome, which includes obesity and diabetes, leads to increased risks of dementia and cognitive decline. Factors such as insulin resistance, hyperglycemia, high blood pressure, dyslipidemia, and central obesity in metabolic syndrome are associa…	Amygdala activity and amygdala-hippocampus connectivity: Metabolic diseases, dementia, and neuropsychiatric issues	Amygdala; Amygdala-hippocampal connectivity; Metabolic syndromes; Dementia; Emotional memory	CHONNAM NATIONAL UNIVERSITY	CHONNAM NATL UNIV	NA	SONG J, 2023, BIOMED PHARMACOTHER	SONG J, 2023, BIOMED PHARMACOTHER
QIU A;ANH TT;LI Y;CHEN H;RIFKIN-GRABOI A;BROEKMAN BFP;KWEK K;SAW SM;CHONG YS;GLUCKMAN PD;FORTIER MV;MEANEY MJ	QIU, A.;ANH, T. T.;LI, Y.;CHEN, H.;RIFKIN-GRABOI, A.;BROEKMAN, B. F. P.;KWEK, K.;SAW, S-M;CHONG, Y-S;GLUCKMAN, P. D.;FORTIER, M. V.;MEANEY, M. J.	ABERCROMBIE HC, 1998, NEUROREPORT, V9, P3301, DOI 10.1097/00001756-199810050-00028;ALEXOPOULOS GS, 2013, J AFFECT DISORDERS, V149, P398, DOI 10.1016/J.JAD.2012.11.023;AMARAL DG, 1984, J COMP NEUROL, V230, P465, DOI 10.1002/CNE.902300402;ANAND A, 2009, PSYCHIAT RES-NEUROIM, V171, P189, DOI 10.1016/J.PSCYCHRESNS.2008.03.012;BERGINK V, 2011, J PSYCHOSOM RES, V70, P385, DOI 10.1016/J.JPSYCHORES.2010.…	PRENATAL MATERNAL DEPRESSION IS ASSOCIATED WITH ALTERATIONS IN THE NEONATAL AMYGDALA MICROSTRUCTURE, SHEDDING LIGHT ON THE TIMING FOR THE INFLUENCE OF PRENATAL MATERNAL DEPRESSION ON THE BRAIN STRUCTURE OF THE OFFSPRING. THIS STUDY AIMED TO EXAMINE THE ASSOCIATION BETWEEN PRENATAL MATERNAL DEPRESSIVE SYMPTOMATOLOGY AND INFANT AMYGDALA FUNCTIONAL CONNECTIVITY AND TO THUS ESTABLISH THE NEURAL FUNCT…	NATL UNIV SINGAPORE, DEPT BIOMED ENGN, SINGAPORE 117576, SINGAPORE.; NATL UNIV SINGAPORE, CLIN IMAGING RES CTR, SINGAPORE 117576, SINGAPORE.; SINGAPORE INST CLIN SCI, SINGAPORE, SINGAPORE.; DUKE NATL UNIV SINGAPORE, KK WOMENS & CHILDRENS HOSP, SINGAPORE, SINGAPORE.; NATL UNIV SINGAPORE, NATL UNIV HLTH SYST, YONG LOO LIN SCH MED, DEPT PSYCHOL MED, SINGAPORE 117576, SINGAPORE.; NATL UNIV SINGAPORE,…	NA	10.1038/tp.2015.3	ARTICLE	NEURAL RESPONSES; FACIAL EXPRESSIONS; EMOTION REGULATION; PREFRONTAL CORTEX; NEGATIVE AFFECT; LIMBIC SYSTEM; STRESS; STATE; SYMPTOMS; MECHANISMS	NA	TRANSL PSYCHIAT	TRANSL. PSYCHIATR.	ENGLISH	GREEN PUBLISHED, GOLD	NATURE PUBLISHING GROUP	2015	QIU, A (CORRESPONDING AUTHOR), NATL UNIV SINGAPORE, DEPT BIOMED ENGN, 9 ENGN DR 1,BLOCK EA 03-12, SINGAPORE 117576, SINGAPORE.	TRANSLATIONAL PSYCHIATRY	214	PRENATAL MATERNAL DEPRESSION ALTERS AMYGDALA FUNCTIONAL CONNECTIVITY IN 6-MONTH-OLD INFANTS	WOS:000367652000001	5	[QIU, A.; ANH, T. T.; LI, Y.] NATL UNIV SINGAPORE, DEPT BIOMED ENGN, SINGAPORE 117576, SINGAPORE. [QIU, A.; ANH, T. T.; LI, Y.] NATL UNIV SINGAPORE, CLIN IMAGING RES CTR, SINGAPORE 117576, SINGAPORE. [QIU, A.; RIFKIN-GRABOI, A.; BROEKMAN, B. F. P.; GLUCKMAN, P. D.; MEANEY, M. J.] SINGAPORE INST CLIN SCI, SINGAPORE, SINGAPORE. [CHEN, H.; KWEK, K.] DUKE NATL UNIV SINGAPORE, KK WOMENS & CHILDRENS HO…	ISI	Prenatal maternal depression is associated with alterations in the neonatal amygdala microstructure, shedding light on the timing for the influence of prenatal maternal depression on the brain structure of the offspring. This study aimed to examine the association between prenatal maternal depressive symptomatology and infant amygdala functional connectivity and to thus establish the neural funct…	Prenatal maternal depression alters amygdala functional connectivity in 6-month-old infants	NA	NATIONAL UNIVERSITY OF SINGAPORE;NATIONAL UNIVERSITY OF SINGAPORE;AGENCY FOR SCIENCE TECHNOLOGY AND RESEARCH (A*STAR);A*STAR - SINGAPORE INSTITUTE FOR CLINICAL SCIENCES (SICS);KK WOMEN'S AND CHILDREN'S HOSPITAL;NATIONAL UNIVERSITY OF SINGAPORE;NATIONAL UNIVERSITY OF SINGAPORE;NATIONAL UNIVERSITY OF SINGAPORE;NATIONAL UNIVERSITY OF SINGAPORE;KK WOMEN'S AND CHILDREN'S HOSPITAL;MCGILL UNIVERSITY;MCG…	NATL UNIV SINGAPORE	NA	QIU A, 2015, TRANSL PSYCHIAT	QIU A, 2015, TRANSL PSYCHIAT
GRAHAM AM;BUSS C;RASMUSSEN JM;RUDOLPH MD;DEMETER DV;GILMORE JH;STYNER M;ENTRINGER S;WADHWA PD;FAIR DA	GRAHAM, ALICE M.;BUSS, CLAUDIA;RASMUSSEN, JEROD M.;RUDOLPH, MARC D.;DEMETER, DAMION V.;GILMORE, JOHN H.;STYNER, MARTIN;ENTRINGER, SONJA;WADHWA, PATHIK D.;FAIR, DAMIEN A.	AIKEN LS., 1991, MULTIPLE REGRESSION: TESTING AND INTERPRETING INTERACTIONS, DOI DOI 10.2307/2348581;AINSWORT.MD, 1970, CHILD DEV, V41, P49, DOI 10.2307/1127388;ANDREWS-HANNA JR, 2014, ANN NY ACAD SCI, V1316, P29, DOI 10.1111/NYAS.12360;ANDREWS-HANNA JR, 2012, NEUROSCIENTIST, V18, P251, DOI 10.1177/1073858411403316;ANONYMOUS, BAYLEY SCALES OF INF;ANONYMOUS, HOME OBSERVATION FOR;BAKER E, 2012, DEV…	THE FIRST YEAR OF LIFE IS AN IMPORTANT PERIOD FOR EMERGENCE OF FEAR IN HUMANS. WHILE ANIMAL MODELS HAVE REVEALED DEVELOPMENTAL CHANGES IN AMYGDALA CIRCUITRY ACCOMPANYING EMERGING FEAR, HUMAN NEURAL SYSTEMS INVOLVED IN EARLY FEAR DEVELOPMENT REMAIN POORLY UNDERSTOOD. TO INCREASE UNDERSTANDING OF THE NEURAL FOUNDATIONS OF HUMAN FEAR, IT IS IMPORTANT TO CONSIDER PARALLEL COGNITIVE DEVELOPMENT, WHICH…	OREGON HLTH & SCI UNIV, DEPT BEHAV NEUROSCI, 3181 SW SAM JACKSON PK RD, PORTLAND, OR 97239 USA.; CHARITE, DEPT MED PSYCHOL, LUISENSTR 57, D-10117 BERLIN, GERMANY.; UNIV CALIF IRVINE, DEV HLTH & DIS RES PROGRAM, 837 HLTH SCI DR, IRVINE, CA 92697 USA.; UNIV N CAROLINA, DEPT PSYCHIAT, 333 SOUTH COLUMBIA ST, CHAPEL HILL, NC 27514 USA.; OREGON HLTH & SCI UNIV, DEPT PSYCHIAT, PORTLAND, OR 97201 USA.; O…	AMYGDALA; FEAR; COGNITIVE DEVELOPMENT; INFANCY; RESTING STATE FMRI	10.1016/j.dcn.2015.09.006	ARTICLE	OBSESSIVE-COMPULSIVE DISORDER; SOCIAL ANXIETY DISORDER; FUNCTIONAL CONNECTIVITY; BEHAVIORAL-INHIBITION; MATERNAL DEPRESSION; INTERNALIZING SYMPTOMS; NEONATAL AMYGDALA; VENTRAL STRIATUM; YOUNG-CHILDREN; BRAIN NETWORKS	NA	DEV COGN NEUROS-NETH	DEV. COGN. NEUROSCI.	ENGLISH	GREEN PUBLISHED, GOLD, GREEN ACCEPTED, GREEN SUBMITTED	ELSEVIER SCI LTD	2016	FAIR, DA (CORRESPONDING AUTHOR), OREGON HLTH & SCI UNIV, DEPT BEHAV NEUROSCI, 3181 SW SAM JACKSON PK RD, PORTLAND, OR 97239 USA.; BUSS, C (CORRESPONDING AUTHOR), CHARITE, DEPT MED PSYCHOL, LUISENSTR 57, D-10117 BERLIN, GERMANY.; BUSS, C (CORRESPONDING AUTHOR), UNIV CALIF IRVINE, DEV HLTH & DIS RES PROGRAM, 837 HLTH SCI DR, IRVINE, CA 92697 USA.; FAIR, DA (CORRESPONDING AUTHOR), OREGON HLTH & SCI …	DEVELOPMENTAL COGNITIVE NEUROSCIENCE	94	IMPLICATIONS OF NEWBORN AMYGDALA CONNECTIVITY FOR FEAR AND COGNITIVE DEVELOPMENT AT 6-MONTHS-OF-AGE	WOS:000374975900003	18	[GRAHAM, ALICE M.; RUDOLPH, MARC D.; DEMETER, DAMION V.; FAIR, DAMIEN A.] OREGON HLTH & SCI UNIV, DEPT BEHAV NEUROSCI, 3181 SW SAM JACKSON PK RD, PORTLAND, OR 97239 USA. [BUSS, CLAUDIA; ENTRINGER, SONJA] CHARITE, DEPT MED PSYCHOL, LUISENSTR 57, D-10117 BERLIN, GERMANY. [BUSS, CLAUDIA; RASMUSSEN, JEROD M.; ENTRINGER, SONJA; WADHWA, PATHIK D.] UNIV CALIF IRVINE, DEV HLTH & DIS RES PROGRAM, 837 HLTH…	ISI	The first year of life is an important period for emergence of fear in humans. While animal models have revealed developmental changes in amygdala circuitry accompanying emerging fear, human neural systems involved in early fear development remain poorly understood. To increase understanding of the neural foundations of human fear, it is important to consider parallel cognitive development, which…	Implications of newborn amygdala connectivity for fear and cognitive development at 6-months-of-age	Amygdala; Fear; Cognitive development; Infancy; Resting state fMRI	OREGON HEALTH AND SCIENCE UNIVERSITY;BERLIN INSTITUTE OF HEALTH;FREE UNIVERSITY OF BERLIN;HUMBOLDT UNIVERSITY OF BERLIN;CHARITE UNIVERSITATSMEDIZIN BERLIN;UNIVERSITY OF CALIFORNIA SYSTEM;UNIVERSITY OF CALIFORNIA IRVINE;UNIVERSITY OF NORTH CAROLINA;UNIVERSITY OF NORTH CAROLINA CHAPEL HILL;OREGON HEALTH AND SCIENCE UNIVERSITY;OREGON HEALTH AND SCIENCE UNIVERSITY	OREGON HLTH AND SCI UNIV;C (CORRESPONDING AUTHOR);UNIV CALIF IRVINE;OREGON HLTH AND SCI UNIV;OREGON HLTH AND SCI UNIV	NA	GRAHAM AM, 2016, DEV COGN NEUROS-NETH	GRAHAM AM, 2016, DEV COGN NEUROS-NETH
HIRAKAWA H;AKIYOSHI J;MURONAGA M;TANAKA Y;ISHITOBI Y;INOUE A;OSHITA H;AIZAWA S;MASUDA K;HIGUMA H;KANEHISA M;NINOMIYA T;KAWANO Y	HIRAKAWA, HIROFUMI;AKIYOSHI, JOTARO;MURONAGA, MASAAKI;TANAKA, YOSHIHIRO;ISHITOBI, YOSHINOBU;INOUE, AYAKO;OSHITA, HARUMI;AIZAWA, SAEKO;MASUDA, KOJI;HIGUMA, HARUKA;KANEHISA, MASAYUKI;NINOMIYA, TAIGA;KAWANO, YOSHIHISA	ANONYMOUS, 1992, REVISED MANUAL PROFI;ARSENEAULT L, 2011, AM J PSYCHIAT, V168, P65, DOI 10.1176/APPI.AJP.2010.10040567;ASHBURNER J, 2007, NEUROIMAGE, V38, P95, DOI 10.1016/J.NEUROIMAGE.2007.07.007;ATTWOOD BK, 2011, NATURE, V473, P372, DOI 10.1038/NATURE09938;BAEKEN C, 2010, BEHAV BRAIN RES, V214, P450, DOI 10.1016/J.BBR.2010.06.029;BAUR V, 2012, BMC NEUROSCI, V13, DOI 10.1186/1471-2202-13-4;BECK …	THE PRESENT STUDY WAS TO INVESTIGATE THE EFFECTS OF 6 FK506 BINDING PROTEIN 51 (FKBP5) SINGLE NUCLEOTIDE POLYMORPHISMS (SNPS) ON BRAIN STRUCTURE USING VOXEL-BASED MORPHOMETRY (VBM) AND THE PSYCHOLOGICAL TESTS TO PSYCHOLOGICAL STRESS. WE GENOTYPED 112 HEALTHY CONTROLS WITH RESPECT TO 6 SNPS (RS) OF FKBP5. WE EXAMINED THE BECK DEPRESSION INVENTORY AND THE STATE (STAI-S) AND TRAIT (STAI-T) VERSIONS …	OITA UNIV, FAC MED, DEPT NEUROPSYCHIAT, HASAMA MACHI, OITA 8795593, JAPAN.; OITA UNIV, FAC MED, DEPT APPL LINGUIST, HASAMA MACHI, OITA 87011, JAPAN.; KAWANO NEUROSURG HOSP, MORI MACHI, OITA, JAPAN.;	AMYGDALA; FKBP5; GENETIC SUSCEPTIBILITY; GENETICS; MAGNETIC RESONANCE IMAGING; POMS	10.3109/13651501.2016.1144772	ARTICLE	CHILDHOOD TRAUMA; INDIVIDUAL-DIFFERENCES; PSYCHOSOCIAL STRESS; SCHIZOPHRENIA; RISK; ANXIETY; POLYMORPHISMS; METAANALYSIS; DEPRESSION; DISORDER	2	INT J PSYCHIAT CLIN	INT. J. PSYCHIAT. CLIN.	ENGLISH	NA	TAYLOR & FRANCIS LTD	2016	AKIYOSHI, J (CORRESPONDING AUTHOR), OITA UNIV, FAC MED, DEPT NEUROPSYCHIAT, HASAMA MACHI, OITA 8795593, JAPAN.	INTERNATIONAL JOURNAL OF PSYCHIATRY IN CLINICAL PRACTICE	22	FKBP5 IS ASSOCIATED WITH AMYGDALA VOLUME IN THE HUMAN BRAIN AND MOOD STATE: A VOXEL-BASED MORPHOMETRY (VBM) STUDY	WOS:000375555800008	20	[HIRAKAWA, HIROFUMI; AKIYOSHI, JOTARO; MURONAGA, MASAAKI; TANAKA, YOSHIHIRO; ISHITOBI, YOSHINOBU; INOUE, AYAKO; AIZAWA, SAEKO; MASUDA, KOJI; HIGUMA, HARUKA; KANEHISA, MASAYUKI; NINOMIYA, TAIGA] OITA UNIV, FAC MED, DEPT NEUROPSYCHIAT, HASAMA MACHI, OITA 8795593, JAPAN. [OSHITA, HARUMI] OITA UNIV, FAC MED, DEPT APPL LINGUIST, HASAMA MACHI, OITA 87011, JAPAN. [KAWANO, YOSHIHISA] KAWANO NEUROSURG HOS…	ISI	The present study was to investigate the effects of 6 FK506 binding protein 51 (FKBP5) single nucleotide polymorphisms (SNPs) on brain structure using voxel-based morphometry (VBM) and the psychological tests to psychological stress. We genotyped 112 healthy controls with respect to 6 SNPs (rs) of FKBP5. We examined the Beck Depression Inventory and the State (STAI-S) and Trait (STAI-T) versions …	FKBP5 is associated with amygdala volume in the human brain and mood state: A voxel-based morphometry (VBM) study	Amygdala; FKBP5; genetic susceptibility; genetics; magnetic resonance imaging; POMS	OITA UNIVERSITY;OITA UNIVERSITY	OITA UNIV	NA	HIRAKAWA H, 2016, INT J PSYCHIAT CLIN	HIRAKAWA H, 2016, INT J PSYCHIAT CLIN
GUMA E;ANDRYSKOVÁ L;BRÁZDIL M;CHAKRAVARTY MM;MARECKOVÁ K	GUMA, ELISA;ANDRYSKOVA, LENKA;BRAZDIL, MILAN;CHAKRAVARTY, M. MALLAR;MARECKOVA, KLARA	ACOSTA H, 2019, FRONT BEHAV NEUROSCI, V13, DOI 10.3389/FNBEH.2019.00175;AKTAR E, 2019, FRONT PSYCHIATRY, V10, DOI 10.3389/FPSYT.2019.00391;ANONYMOUS, 1989, PAEDIATR PERINAT EPIDEMIOL, V3, P460;AVANTS BB, 2011, NEUROINFORMATICS, V9, P381, DOI 10.1007/S12021-011-9109-Y;BAGOT RC, 2009, NEUROBIOL LEARN MEM, V92, P292, DOI 10.1016/J.NLM.2009.03.004;BARKER ED, 2012, BRIT J PSYCHIAT, V200, P124, DOI 10.…	THE PRE-AND PERINATAL ENVIRONMENT IS THOUGHT TO PLAY A CRITICAL ROLE IN SHAPING BRAIN DEVELOPMENT. SPECIFICALLY, MATERNAL MENTAL HEALTH AND MATERNAL CARE HAVE BEEN SHOWN TO INFLUENCE OFFSPRING BRAIN DEVELOPMENT IN REGIONS IMPLICATED IN EMOTIONAL REGULATION SUCH AS THE AMYGDALA. IN THIS STUDY, WE USED DATA FROM A NEUROIMAGING FOLLOW-UP OF A PRENATAL BIRTH-COHORT, THE EUROPEAN LONGITUDINAL STUDY OF…	DOUGLAS MENTAL HLTH UNIV INST, CEREBRAL IMAGING CTR, COMPUTAT BRAIN ANAT LAB, MONTREAL, PQ, CANADA.; MCGILL UNIV, INTEGRATED PROGRAM NEUROSCI, MONTREAL, PQ, CANADA.; MASARYK UNIV, FAC SCI, RECETOX, BRNO, CZECH REPUBLIC.; MASARYK UNIV, CENT EUROPEAN INST TECHNOL, BRAIN & MIND RES, BRNO 62500, CZECH REPUBLIC.; MCGILL UNIV, DEPT PSYCHIAT, MONTREAL, PQ, CANADA.; MCGILL UNIV, DEPT BIOL & BIOMED ENGN, …	MATERNAL ANXIETY; PERINATAL DEPRESSION; AMYGDALA; VOLUME; SURFACE AREA	10.1016/j.pnpbp.2022.110676	ARTICLE	PRENATAL STRESS; HIPPOCAMPAL VOLUME; DOWN-REGULATION; RISK-FACTORS; PREGNANCY; BRAIN; CONSEQUENCES; DEPRESSION; SYMPTOMS; CHILDREN	NA	PROG NEURO-PSYCHOPH	PROG. NEURO-PSYCHOPHARMACOL. BIOL. PSYCHIATRY	ENGLISH	NA	PERGAMON-ELSEVIER SCIENCE LTD	2023	MARECKOVÁ, K (CORRESPONDING AUTHOR), MASARYK UNIV, CENT EUROPEAN INST TECHNOL, BRAIN & MIND RES, BRNO 62500, CZECH REPUBLIC.; CHAKRAVARTY, MM (CORRESPONDING AUTHOR), MCGILL UNIV, DEPT PSYCHIAT, MONTREAL, PQ, CANADA.; CHAKRAVARTY, MM (CORRESPONDING AUTHOR), MCGILL UNIV, DEPT BIOL & BIOMED ENGN, MONTREAL, PQ, CANADA.	PROGRESS IN NEURO-PSYCHOPHARMACOLOGY & BIOLOGICAL PSYCHIATRY	2	PERINATAL MATERNAL MENTAL HEALTH AND AMYGDALA MORPHOLOGY IN YOUNG ADULTHOOD	WOS:000899380600008	122	[GUMA, ELISA] DOUGLAS MENTAL HLTH UNIV INST, CEREBRAL IMAGING CTR, COMPUTAT BRAIN ANAT LAB, MONTREAL, PQ, CANADA. [GUMA, ELISA] MCGILL UNIV, INTEGRATED PROGRAM NEUROSCI, MONTREAL, PQ, CANADA. [ANDRYSKOVA, LENKA] MASARYK UNIV, FAC SCI, RECETOX, BRNO, CZECH REPUBLIC. [BRAZDIL, MILAN; MARECKOVA, KLARA] MASARYK UNIV, CENT EUROPEAN INST TECHNOL, BRAIN & MIND RES, BRNO 62500, CZECH REPUBLIC. [CHAKRAVAR…	ISI	The pre-and perinatal environment is thought to play a critical role in shaping brain development. Specifically, maternal mental health and maternal care have been shown to influence offspring brain development in regions implicated in emotional regulation such as the amygdala. In this study, we used data from a neuroimaging follow-up of a prenatal birth-cohort, the European Longitudinal Study of…	Perinatal maternal mental health and amygdala morphology in young adulthood	Maternal anxiety; Perinatal depression; Amygdala; Volume; Surface area	MCGILL UNIVERSITY;MASARYK UNIVERSITY BRNO;MASARYK UNIVERSITY BRNO;MCGILL UNIVERSITY;MCGILL UNIVERSITY	MASARYK UNIV;MCGILL UNIV;MCGILL UNIV	NA	GUMA E, 2023, PROG NEURO-PSYCHOPH	GUMA E, 2023, PROG NEURO-PSYCHOPH
RITZ T;KROLL JL;ASLAN S;JANSSENS T;KHAN DA;PINKHAM AE;BROWN ES	RITZ, THOMAS;KROLL, JULIET L.;ASLAN, SINA;JANSSENS, THOMAS;KHAN, DAVID A.;PINKHAM, AMY E.;BROWN, E. SHERWOOD	AHMED-LEITAO F, 2016, PSYCHIAT RES-NEUROIM, V256, P33, DOI 10.1016/J.PSCYCHRESNS.2016.09.008;ALBÉRI L, 2013, EXP NEUROL, V248, P338, DOI 10.1016/J.EXPNEUROL.2013.07.002;ALVING K, 2006, RESP RES, V7, DOI 10.1186/1465-9921-7-67;ANONYMOUS, NIH PUBLICATION;BAXTER MG, 2002, NATURE REV NEUROSCIE, V3, P563573;BERKOWITZ RL, 2007, REV NEUROSCIENCE, V18, P191;BROWN ES, 2008, BIOL PSYCHIAT, V63, P705, DOI 1…	ASTHMA AS A CHRONIC INFLAMMATORY DISEASE CAN BE EXPECTED TO AFFECT CENTRAL NERVOUS SYSTEM STRUCTURES BUT LITTLE IS KNOWN ABOUT SUBCORTICAL STRUCTURES IN ASTHMA AND THEIR POTENTIAL ASSOCIATION WITH ILLNESS-SPECIFIC OUTCOMES AND ANXIETY. A TOTAL OF 40 YOUNG ADULTS (20 WITH ASTHMA AND 20 GENDER- AND AGE-MATCHED CONTROLS) UNDERWENT HIGH-RESOLUTION T1-WEIGHTED MRI SCAN, VIEWED SHORT DISTRESSING FILM C…	SOUTHERN METHODIST UNIV, DEPT PSYCHOL, POB 750442, DALLAS, TX 75275 USA.; UNIV TEXAS SOUTHWESTERN MED CTR DALLAS, DALLAS, TX 75390 USA.; ADV MRI LLC, FRISCO, TX USA.; UNIV TEXAS DALLAS, DALLAS, TX USA.; KATHOLIEKE UNIV LEUVEN, LEUVEN, BELGIUM.;	STRUCTURAL MAGNETIC RESONANCE IMAGING; GRAY MATTER VOLUME; ASTHMA; LIMBIC SYSTEM; BASAL GANGLIA; ASTHMA MANAGEMENT; ANXIETY	10.1007/s11682-019-00188-3	ARTICLE	POSTTRAUMATIC-STRESS-DISORDER; COGNITIVE-BEHAVIOR THERAPY; AMYGDALA VOLUME; PANIC DISORDER; HIPPOCAMPAL VOLUME; OXIDATIVE STRESS; AIRWAY RESPONSE; MENTAL-HEALTH; ADULTS; LIFE	6	BRAIN IMAGING BEHAV	BRAIN IMAGING BEHAV.	ENGLISH	GREEN ACCEPTED	SPRINGER	2020	RITZ, T (CORRESPONDING AUTHOR), SOUTHERN METHODIST UNIV, DEPT PSYCHOL, POB 750442, DALLAS, TX 75275 USA.	BRAIN IMAGING AND BEHAVIOR	16	SUBCORTICAL GRAY MATTER VOLUMES IN ASTHMA: ASSOCIATIONS WITH ASTHMA DURATION, CONTROL, AND ANXIETY	WOS:000587138100025	14	[RITZ, THOMAS; KROLL, JULIET L.] SOUTHERN METHODIST UNIV, DEPT PSYCHOL, POB 750442, DALLAS, TX 75275 USA. [ASLAN, SINA; KHAN, DAVID A.; BROWN, E. SHERWOOD] UNIV TEXAS SOUTHWESTERN MED CTR DALLAS, DALLAS, TX 75390 USA. [ASLAN, SINA] ADV MRI LLC, FRISCO, TX USA. [ASLAN, SINA; PINKHAM, AMY E.] UNIV TEXAS DALLAS, DALLAS, TX USA. [JANSSENS, THOMAS] KATHOLIEKE UNIV LEUVEN, LEUVEN, BELGIUM.	ISI	Asthma as a chronic inflammatory disease can be expected to affect central nervous system structures but little is known about subcortical structures in asthma and their potential association with illness-specific outcomes and anxiety. A total of 40 young adults (20 with asthma and 20 gender- and age-matched controls) underwent high-resolution T1-weighted MRI scan, viewed short distressing film c…	Subcortical gray matter volumes in asthma: associations with asthma duration, control, and anxiety	Structural magnetic resonance imaging; Gray matter volume; Asthma; Limbic system; Basal ganglia; Asthma management; Anxiety	SOUTHERN METHODIST UNIVERSITY;UNIVERSITY OF TEXAS SYSTEM;UNIVERSITY OF TEXAS SOUTHWESTERN MEDICAL CENTER DALLAS;UNIVERSITY OF TEXAS SYSTEM;UNIVERSITY OF TEXAS DALLAS;KU LEUVEN	SOUTHERN METHODIST UNIV	NA	RITZ T, 2020, BRAIN IMAGING BEHAV	RITZ T, 2020, BRAIN IMAGING BEHAV
WANG CY;CHENG CW;WANG WH;CHEN PS;TZENG SF	WANG, CHIH-YEN;CHENG, CHIEN-WEN;WANG, WEI-HUA;CHEN, PO-SEE;TZENG, SHUN-FEN	AKHTAR MW, 2009, J NEUROSCI, V29, P8288, DOI 10.1523/JNEUROSCI.0097-09.2009;ANONYMOUS, MATH PROBLEMS ENG;AYLWARD EH, 1999, NEUROLOGY, V53, P2145, DOI 10.1212/WNL.53.9.2145;BAILEY A, 1998, BRAIN, V121, P889, DOI 10.1093/BRAIN/121.5.889;CHEN YW, 2014, FRONT BEHAV NEUROSCI, V8, DOI 10.3389/FNBEH.2014.00219;CHOMIAK T, 2010, BMC NEUROSCI, V11, DOI 10.1186/1471-2202-11-102;CHRISTENSEN J, 2013, JAMA-J A…	STRESS DERIVED FROM AN ADVERSE ENVIRONMENT DURING BRAIN DEVELOPMENT COULD CONTRIBUTE TO PSYCHIATRIC DISORDERS. TO STUDY THE INFLUENCE OF STRESS OCCURRING AT BIRTH ON BEHAVIOR DEVELOPMENT IN HUMAN, WE PERFORMED AN INTRAPERITONEAL INJECTION (I.P.) OF VALPROIC ACID (VPA; 200 MG/KG), A HISTONE DEACETYLATION INHIBITOR (HDACI), INTO MALE RAT PUPS AT THE AGE OF POSTNATAL DAY 7 (P7) THAT IS EQUIVALENT TO…	NATL CHENG KUNG UNIV, INST LIFE SCI, COLL BIOSCI & BIOTECHNOL, TAINAN, TAIWAN.; NATL CHENG KUNG UNIV, DEPT PSYCHIAT, COLL MED, TAINAN, TAIWAN.;	VALPROIC ACID; EARLY LIFE STRESS; MICROGLIA; EMOTIONAL DISORDERS	10.1007/s12035-015-9600-9	ARTICLE	ANXIETY-LIKE BEHAVIOR; RAT MODEL; MATERNAL SEPARATION; HISTONE DEACETYLASE; MOOD STABILIZER; BRAIN PROLACTIN; SOCIAL-BEHAVIOR; NEURON NUMBER; ANIMAL-MODEL; AUTISM	10	MOL NEUROBIOL	MOL. NEUROBIOL.	ENGLISH	NA	HUMANA PRESS INC	2016	TZENG, SF (CORRESPONDING AUTHOR), NATL CHENG KUNG UNIV, INST LIFE SCI, COLL BIOSCI & BIOTECHNOL, TAINAN, TAIWAN.	MOLECULAR NEUROBIOLOGY	19	POSTNATAL STRESS INDUCED BY INJECTION WITH VALPROATE LEADS TO DEVELOPING EMOTIONAL DISORDERS ALONG WITH MOLECULAR AND CELLULAR CHANGES IN THE HIPPOCAMPUS AND AMYGDALA	WOS:000387870200019	53	[WANG, CHIH-YEN; CHENG, CHIEN-WEN; WANG, WEI-HUA; TZENG, SHUN-FEN] NATL CHENG KUNG UNIV, INST LIFE SCI, COLL BIOSCI & BIOTECHNOL, TAINAN, TAIWAN. [CHEN, PO-SEE] NATL CHENG KUNG UNIV, DEPT PSYCHIAT, COLL MED, TAINAN, TAIWAN.	ISI	Stress derived from an adverse environment during brain development could contribute to psychiatric disorders. To study the influence of stress occurring at birth on behavior development in human, we performed an intraperitoneal injection (i.p.) of valproic acid (VPA; 200 mg/kg), a histone deacetylation inhibitor (HDACi), into male rat pups at the age of postnatal day 7 (P7) that is equivalent to…	Postnatal Stress Induced by Injection with Valproate Leads to Developing Emotional Disorders Along with Molecular and Cellular Changes in the Hippocampus and Amygdala	Valproic acid; Early life stress; Microglia; Emotional disorders	NATIONAL CHENG KUNG UNIVERSITY;NATIONAL CHENG KUNG UNIVERSITY	NATL CHENG KUNG UNIV	NA	WANG CY, 2016, MOL NEUROBIOL	WANG CY, 2016, MOL NEUROBIOL
[truncated: 5,875 more rows]
